# Supplementary material for: Gametogenesis in the Pacific Oyster Crassostrea gigas: A Microarrays-Based Analysis Identifies Sex and Stage Specific Genes
Source: PLoS One. 2012 May 9;7(5):e36353. doi: 10.1371/journal.pone.0036353 (PMC3348941; doi:10.1371/journal.pone.0036353)
Supplement: File S1 — List of sex-specific expressed genes. This table provides the list of genes differentially expressed between all male vs all female gonad samples (T test; p<0.01 with adjusted Bonferroni’s correction). ID_Ref: Identity of the spot on the microarray; Genbank: Genbank accession number; Description: description as uploaded from Sigenae (http://www.sigenae.org); Mean Males: mean of log normalized expression values of stage 1, 2 and 3 individual males; StDev Males: standard deviation of log normalized expression values of stage 1, 2 and 3 individual males; Mean Females: mean of log normalized expression values of stage 1, 2 and 3 individual females; StDev Females: Standard deviation of log normalized expression values of stage 1, 2 and 3 individual females; Abs t value: Absolute t value; df: degrees of freedom; Raw p value; Adj p value: Adjusted p value. (XLS) [file pone.0036353.s001.xls]

## Sheet: Feuil1
	ID_Ref	Genbank Acc	Description (Sigenae annotation)	Mean Males	StDev Males	Mean Females	StDev Females	Abs t value	df	Raw p value	Adj p value
Males	32451	AM863473	(sp:O94813) Slit homolog 2 protein OS=Homo sapiens GN=SLIT2 PE=1 SV=1	0.7834825	0.37216353	-0.5038313	0.34655485	8.769115	21.0	1.8334685E-8	5.844731E-4
	19477	AM863157	(sp:Q6PFY8) Tripartite motif-containing protein 45 OS=Mus musculus GN=Trim45 PE=2 SV=1	0.5659866	0.4075012	-0.93184334	0.50367934	8.00862	21.0	8.094282E-8	0.0025789193
	36481	AM858055	0	0.93470985	0.2757278	0.040600535	0.20592414	9.000141	20.0	1.8035829E-8	5.749642E-4
	8334	AM858495	0	0.53457445	0.44002914	-0.9761789	0.2875429	9.956085	18.0	9.5563975E-9	3.0470573E-4
	9871	CF369133	(sp:Q25010) Actin, cytoplasmic A3a OS=Helicoverpa armigera GN=actA3a PE=2 SV=1	2.1966383	0.34726354	0.91966623	0.28176573	9.891781	21.0	2.3432891E-9	7.4739204E-5
	21490	EF219426	hypothetical protein BRAFLDRAFT_118409 [Branchiostoma floridae]	2.0047092	0.53639805	0.4970481	0.40570644	7.7655315	20.0	1.8399805E-7	0.0058597857
	38965	EF219428	hypothetical protein BRAFLDRAFT_118409 [Branchiostoma floridae]	1.9785997	0.53495985	0.46849206	0.4295105	7.6250777	21.0	1.762253E-7	0.0056124236
	32629	EF219427	hypothetical protein BRAFLDRAFT_118409 [Branchiostoma floridae]	1.9565817	0.56388074	0.38821805	0.40824598	7.8042994	20.0	1.7053574E-7	0.0054313927
	33033	CF369228	hypothetical protein BRAFLDRAFT_125849 [Branchiostoma floridae]	1.9467043	0.5624707	0.39271435	0.4189212	7.675637	20.0	2.1961661E-7	0.006993471
Females	42167	CU993108	(sp:Q28GV1) Condensin-2 complex subunit H2 OS=Xenopus tropicalis GN=ncaph2 PE=2 SV=1	-1.2914873	0.26413363	-0.3381708	0.32394356	7.9008503	21.0	1.0052087E-7	0.0032024945
	18494	CU984349	0	0.7070022	0.12577064	1.1922207	0.17032355	7.938739	20.0	1.3123848E-7	0.004180339
	36539	AM857437	0	1.1929086	0.08702989	1.533081	0.12620698	7.6865873	19.0	3.0185745E-7	0.009611745
	7135	DV736924	0	-0.23161836	0.2847201	2.0091903	0.26807863	19.849367	21.0	4.440892E-15	1.4173551E-10
	16243	AM858268	0	-0.89383936	0.27814102	1.1655241	0.3442826	16.118114	21.0	2.6689762E-13	8.5177705E-9
	22942	DV736704	0	0.2511312	0.23065738	0.9162186	0.16113468	8.1883545	19.0	1.18413844E-7	0.0037721915
	4685	CU987956	(sp:P91753) Mitotic apparatus protein p62 OS=Lytechinus pictus PE=2 SV=1	1.1025761	0.27436414	2.4684987	0.19735299	14.000329	19.0	1.8398172E-11	5.870489E-7
	27136	FP089842	(sp:P91753) Mitotic apparatus protein p62 OS=Lytechinus pictus PE=2 SV=1	1.7254604	0.26544023	2.5357323	0.13774154	9.385918	16.0	6.58499E-8	0.0020983072
	28239	FP089873	0	1.575646	0.29093117	2.5351262	0.13791674	10.32326	15.0	3.2826065E-8	0.0010462651
	33459	AM237660	(sp:P91753) Mitotic apparatus protein p62 OS=Lytechinus pictus PE=2 SV=1	1.4436156	0.26412034	2.5353475	0.13788803	12.69308	16.0	9.082848E-10	2.8974284E-5
	7275	AM860211	(sp:Q6VFT5) Forkhead box protein L2 OS=Oryctolagus cuniculus GN=FOXL2 PE=4 SV=1	0.2162415	0.31863987	1.3300642	0.24605393	9.584073	20.0	6.4318515E-9	2.051053E-4
	14727	AM863513	0	0.33572105	0.26290897	1.3002931	0.24311706	9.331157	21.0	6.4195955E-9	2.047209E-4
	25292	FP004996	0	0.95670253	0.17877868	2.1816742	0.38863793	9.9194975	15.0	5.5569934E-8	0.0017709027
	37412	CU987512	0	0.5651358	0.1466535	2.3107114	0.41583377	13.713656	13.0	4.150597E-9	1.3236671E-4
	40277	FP010320	0	0.4116659	0.276804	1.6579599	0.2690605	11.1840105	21.0	2.638021E-10	8.416078E-6
	21407	CU991962	0	0.16035119	0.20348242	0.8090925	0.14098868	9.07805	19.0	2.4411666E-8	7.781219E-4
	42105	AM868529	0	0.0727861	0.21901496	0.75153416	0.1527556	8.805396	19.0	3.918838E-8	0.001249012
	15368	EW779053	(sp:Q80TB7) Zinc finger SWIM domain-containing protein 6 (Fragment) OS=Mus musculus GN=Zswim6 PE=2 SV=2	0.68098754	0.08133684	0.9197177	0.05681604	8.335234	19.0	9.0606505E-8	0.0028867233
	17890	CK172347	0	1.664951	0.07685032	1.8834296	0.04720317	8.391598	18.0	1.2326755E-7	0.003926688
	1313	AM864323	0	-0.2637138	0.08847732	0.19141228	0.15062729	9.025115	17.0	6.811068E-8	0.0021702787
	37647	CU998657	0	0.05686568	0.19330545	0.8533444	0.2733734	8.24066	19.0	1.07613644E-7	0.0034283556
	43030	AM860516	0	0.43892935	0.07857969	0.81721085	0.09512972	10.620261	21.0	6.6856143E-10	2.1327778E-5
	41775	AM856136	(sp:P47727) Carbonyl reductase [NADPH] 1 OS=Rattus norvegicus GN=Cbr1 PE=1 SV=2	1.1699675	0.096248224	1.5424255	0.12327277	8.249746	20.0	7.226098E-8	0.0023023793
	34699	AM866105	0	-0.43173409	0.5659766	1.5040797	0.70178205	7.4379797	21.0	2.594226E-7	0.008260794
	15871	AM857623	0	0.160383	0.2762706	1.1874331	0.29096514	8.867231	21.0	1.5221412E-8	4.8528906E-4
	43	AM857422	hypothetical protein BRAFLDRAFT_127145 [Branchiostoma floridae]	-0.78428334	0.12131013	-0.009902847	0.25763968	9.419974	15.0	1.09034545E-7	0.0034735135
	37623	CU991832	PREDICTED: hypothetical protein [Strongylocentrotus purpuratus]	0.510161	0.31586182	1.5762547	0.27237293	8.854553	21.0	1.5590778E-8	4.9703405E-4
	28569	AM864378	0	0.3405038	0.4238764	2.0147436	0.53008646	8.545091	20.0	4.1486537E-8	0.0013222174
	1567	DV736337	(sp:A3KPQ7) Transmembrane protein 2 OS=Danio rerio GN=tmem2 PE=3 SV=1	0.27059105	0.40337425	1.9182116	0.47754282	9.1304865	21.0	9.29492E-9	2.9638715E-4
	2520	CU990395	(sp:Q9UHN6) Transmembrane protein 2 OS=Homo sapiens GN=TMEM2 PE=1 SV=1	-0.05017759	0.4056267	1.5601702	0.4813424	8.862171	21.0	1.5367737E-8	4.8993883E-4
	3852	BQ426946	(sp:P60755) MAM domain-containing glycosylphosphatidylinositol anchor protein 2 OS=Mus musculus GN=Mdga2 PE=2 SV=1	0.5674632	0.3265703	2.2500536	0.4718553	10.1572485	19.0	4.0909747E-9	1.3046936E-4
	5674	AB084783	(sp:P18948) Vitellogenin-6 OS=Caenorhabditis elegans GN=vit-6 PE=1 SV=5	-0.08953792	0.2069803	2.1434226	0.70477533	10.530674	12.0	2.042679E-7	0.0065049115
	38619	CU681768	0	0.21655603	0.21042858	2.2241137	0.60480106	10.860068	13.0	6.852137E-8	0.0021832965
	39471	AM868901	0	-0.75590634	0.34318888	0.42947373	0.3288623	8.638976	21.0	2.3512625E-8	7.494884E-4
	14733	AM860121	(sp:Q810T2) G2/mitotic-specific cyclin-B3 OS=Mus musculus GN=Ccnb3 PE=2 SV=2	0.31090894	0.20467135	1.3127617	0.26435503	10.380643	20.0	1.6818951E-9	5.3649088E-5
	21926	AM863555	0	-0.8907996	0.21426022	0.24591903	0.33683625	9.8638315	18.0	1.1024271E-8	3.5148684E-4
	31406	AM865748	0	-0.25809067	0.22348876	0.9119902	0.31369615	10.523472	19.0	2.2993076E-9	7.333871E-5
	39731	AM867243	0	1.0565566	0.15073872	1.6767753	0.20846653	8.351619	20.0	5.9596285E-8	0.0018991549
	4007	FP001859	0	0.300109	0.25693733	1.8620254	0.36589605	12.101678	19.0	2.246483E-10	7.167404E-6
	7130	CU992468	(sp:P18102) Protein tailless OS=Drosophila melanogaster GN=tll PE=1 SV=1	-0.6276208	0.20560126	0.673007	0.22722612	14.702886	21.0	1.5814017E-12	5.046569E-8
	1763	FP089838	0	-0.24860336	0.30564764	2.36001	0.33433762	19.94846	21.0	3.996803E-15	1.2756596E-10
	11208	FP089774	0	0.0014032474	0.29506192	2.4643276	0.20045981	23.917742	19.0	1.110223E-15	3.54361E-11
	17372	FP089743	0	0.44424585	0.3712027	2.5297306	0.14855151	18.06879	14.0	4.2396753E-11	1.3527108E-6
	27018	AM860997	Toxoplasma gondii ME49 hypothetical protein, mRNA	0.28618738	0.37426725	2.5033066	0.17992225	18.49484	15.0	9.772405E-12	3.1182768E-7
	14240	AM868454	0	-0.16177382	0.3192952	1.9260856	0.35577673	15.129466	21.0	9.114931E-13	2.908848E-8
	37610	AM862260	0	-0.31843224	0.39465	1.8445134	0.37751296	13.719407	21.0	5.9356964E-12	1.8940807E-7
	40719	CX068843	0	0.26063627	0.19408599	2.2605207	0.4509197	14.112009	14.0	1.137904E-9	3.6298E-5
	23789	AM868375	0	-1.3061248	0.306474	0.6837259	0.37198985	14.301578	21.0	2.688516E-12	8.579324E-8
	15211	CU991496	(sp:P16889) Late histone H2B.L3 OS=Strongylocentrotus purpuratus PE=1 SV=3	0.71132404	0.20976415	2.335229	0.3742808	13.111113	17.0	2.5668156E-10	8.1891685E-6
	24867	AM861118	PREDICTED: coiled-coil domain containing 45 [Taeniopygia guttata]	-0.8659665	0.2072673	0.86182886	0.5273288	10.563466	14.0	4.717713E-8	0.001503488
	4969	FP000833	(sp:P11602) Lipoprotein lipase OS=Gallus gallus GN=LPL PE=1 SV=1	-0.079344995	0.15633899	2.018079	0.5001547	13.865301	13.0	3.628545E-9	1.1572518E-4
	12315	AM862314	(sp:P17892) Pancreatic lipase-related protein 2 OS=Mus musculus GN=Pnliprp2 PE=2 SV=1	-0.5826774	0.17913035	1.7223586	0.52251065	14.45585	13.0	2.1759214E-9	6.940537E-5
	43740	AM857075	(sp:Q17RR3) Pancreatic lipase-related protein 3 OS=Homo sapiens GN=PNLIPRP3 PE=2 SV=2	0.38130215	0.15787622	2.3422325	0.35316658	17.559504	15.0	2.0607294E-11	6.575169E-7
	15474	AM866691	0	-0.15387887	0.22348128	2.3606446	0.3672266	20.262648	18.0	7.682743E-14	2.4519475E-9
	36011	CU989082	0	0.14182977	0.0855098	2.0153837	0.4088967	15.536336	11.0	7.869216E-9	2.5093355E-4
	31244	AM861162	hydrolase [gamma proteobacterium NOR5-3]	0.12202036	0.1711391	1.6923952	0.49923927	10.307639	13.0	1.2645062E-7	0.0040279576
	6254	CU991090	(sp:Q1JQ19) DEP domain-containing protein 7 OS=Danio rerio GN=depdc7 PE=2 SV=1	-0.019577133	0.06455673	1.5351963	0.45130387	11.813819	11.0	1.3658939E-7	0.004350645
	6514	CU987036	(sp:Q78PB6) Nuclear distribution protein nudE-like 1 OS=Rattus norvegicus GN=Ndel1 PE=1 SV=1	-0.06027669	0.16458406	1.6088829	0.45057723	12.053769	13.0	1.9806127E-8	6.3135993E-4
	19736	CU993910	0	-0.13617341	0.082274966	1.6220795	0.45567077	13.153898	11.0	4.503033E-8	0.0014351166
	21821	AM865235	0	-0.24947582	0.18810499	1.795031	0.5810808	11.595846	13.0	3.148349E-8	0.0010035047
	9327	AM860522	0	-0.73150015	0.17024198	1.6587301	0.76318	10.589083	12.0	1.9229904E-7	0.0061239554
	32806	AM858715	0	-0.6027306	0.17835765	1.7991967	0.7440298	10.874947	12.0	1.436578E-7	0.0045755007
	29033	AM868083	(sp:P51637) Caveolin-3 OS=Mus musculus GN=Cav3 PE=1 SV=1	0.36996555	0.09626663	1.9573365	0.45629537	11.791435	11.0	1.392722E-7	0.004435959
	36375	AM867748	0	-0.57937664	0.08659696	1.3816013	0.52438086	12.781265	11.0	6.0674154E-8	0.0019334427
	37891	EW779447	(sp:Q9XSK2) CD63 antigen OS=Bos taurus GN=CD63 PE=2 SV=4	0.07021643	0.12296536	2.1246703	0.44589248	15.38652	12.0	2.904354E-9	9.263147E-5
	20423	CU991121	0	-0.37207937	0.13641724	1.8343116	0.43524504	16.756811	13.0	3.495466E-10	1.1151236E-5
	39536	CU987950	0	-0.3272983	0.09020297	1.7415038	0.46670344	15.076644	11.0	1.08011555E-8	3.4438403E-4
	43883	AM865152	0	-0.54735315	0.12121188	1.2662762	0.4362284	13.876356	12.0	9.435689E-9	3.0086635E-4
