# Supplementary material for: Gametogenesis in the Pacific Oyster Crassostrea gigas: A Microarrays-Based Analysis Identifies Sex and Stage Specific Genes
Source: PLoS One. 2012 May 9;7(5):e36353. doi: 10.1371/journal.pone.0036353 (PMC3348941; doi:10.1371/journal.pone.0036353)
Supplement: File S2 — List of genes differentially expressed over the course of male and/or female gametogenesis. This table provides the list of genes differentially expressed over the course of male and/or female gametogenesis (ANOVA; p<0.01 with adjusted Bonferroni’s correction). Genes have been grouped in 10 clusters (K means clustering using pearson’s correlation). ID_Ref: Identity of the spot on the microarray; Genbank: Genbank accession number; Description: description as uploaded from Sigenae (http://www.sigenae.org); Cluster: Cluster obtained from K means clustering; Tissue enriched expression: Tissue expression as observed in Dheilly et al. [2]; High expression: High expression values in somatic tissues; Mean St0: mean of log normalized expression values of stage 0 individuals: StDev St0: Standard deviation of log normalized expression values of stage 0 individuals; Mean St1 M: mean of log normalized expression values of stage 1 male individuals; StDev St1 M: Standard deviation of log normalized expression values of stage 1 male individuals; Mean St2 M: mean of log normalized expression values of stage 2 male individuals; StDev St2 M: Standard deviation of log normalized expression values of stage 2 male individuals; Mean St3 M: mean of log normalized expression values of stage 2 male individuals; StDev St3 M: Standard deviation of log normalized expression values of stage 3 male individuals; Mean St1 F: mean of log normalized expression values of stage 1 female individuals; StDev St1 F: Standard deviation of log normalized expression values of stage 1 female individuals; Mean St2 F: mean of log normalized expression values of stage 2 female individuals; StDev St2 F: Standard deviation of log normalized expression values of stage 2 female individuals; Mean St3 F: mean of log normalized expression values of stage 2 female individuals; StDev St3 F: Standard deviation of log normalized expression values of stage 3 female individuals; F ratio; SS(groups): Sum of square between grou [file pone.0036353.s002.xlsx]

## Sheet: Feuil3
ID_Ref	Genebank	Description	Cluster	Tissue-enriched expression	High expression	Mean St0	StDev St0	Mean St1 M	StDev St1 M	Mean St2 M	StDev St2 M	Mean St3 M	StDev St3 M	Mean St1 F	StDev St1 F	Mean St2 F	StDev St2 F	Mean St3 F	StDev St3 F	F ratio	SS (groups)	SS (error)	df (groups)	df( error)	Raw p value	Adj p value
6545	AM854780	(sp:P62155) Calmodulin OS=Xenopus laevis GN=calm1 PE=1 SV=2	1	adductor muscle	Adductor muscle	0.48940924	0.05757315	0.34858713	0.06920698	0.23849915	0.07705777	0.0732181	0.06393248	0.30586556	0.044679586	0.11431757	0.10180813	0.039241556	0.10382421	26.807991	0.8818917	0.13706917	6.0	25.0	9.659548E-10	1.1987498E-6
23842	AM856098	0	1		Adductor muscle	1.5278877	0.049730018	1.455011	0.040581398	1.4313589	0.030608851	1.280055	0.015884252	1.466155	0.056499116	1.3529451	0.070319906	1.2950535	0.04745155	19.416327	0.26554906	0.056985773	6.0	25.0	2.663613E-8	5.0608646E-6
31861	AM856448	0	1		Adductor muscle	1.4391543	0.13654545	1.1017901	0.075437285	1.2065008	0.05297538	0.79738414	0.10339458	1.1073297	0.05250838	0.9897536	0.120147906	0.820956	0.07597907	27.353556	1.6869826	0.25697187	6.0	25.0	7.803812E-10	1.0090329E-6
30480	AM856996	0	1		Adductor muscle	1.3836457	0.04448764	1.3645426	0.06912715	1.2569793	0.080032736	1.0705037	0.102049105	1.3804709	0.05553218	1.1169764	0.05419269	1.0010399	0.07908256	25.63203	0.7103457	0.115471676	6.0	25.0	1.5494808E-9	1.7183742E-6
15389	AM857168	(sp:Q8CDG5) UPF0474 protein C5orf41 homolog OS=Mus musculus PE=2 SV=1	1		Adductor muscle	1.8067625	0.10483471	1.6647868	0.13924915	1.5877295	0.05791831	1.3007599	0.06522828	1.532743	0.06639019	1.494906	0.19499478	1.0886805	0.07328147	23.396873	1.692062	0.30133334	6.0	25.0	4.0080774E-9	3.4309144E-6
11323	AM858770	(sp:O01761) Muscle M-line assembly protein unc-89 OS=Caenorhabditis elegans GN=unc-89 PE=1 SV=3	1		Adductor muscle	1.496045	0.07035814	1.5059217	0.06148877	1.4580885	0.08660054	1.1935711	0.027023355	1.5103234	0.02849394	1.2732453	0.037679803	1.2177701	0.079518825	23.664259	0.5472065	0.09634898	6.0	25.0	3.5635557E-9	3.200073E-6
6900	AM860394	0	1		Adductor muscle	1.525245	0.075450025	1.421709	0.06743713	1.3352853	0.040592898	1.080057	0.05240389	1.4073303	0.08723093	1.2339845	0.112163216	1.0145253	0.06970939	30.637926	1.0428299	0.14182176	6.0	25.0	2.3204028E-10	3.6035854E-7
24275	AM860507	0	1	adductor muscle	Adductor muscle	-0.1475345	0.07905544	-0.21051475	0.16182256	-0.34416613	0.067958094	-0.47411752	0.107001536	-0.52483386	0.17374626	-0.58768594	0.15384431	-0.83663476	0.07539734	19.70531	1.6511441	0.34913263	6.0	25.0	2.298287E-8	5.653786E-6
3640	AM866597	0	1		Adductor muscle	2.1164346	0.076778166	2.0523798	0.030469963	2.0035112	0.07399815	1.7122648	0.06348907	2.006688	0.015030542	1.9164573	0.038504105	1.8380402	0.093149655	22.310337	0.5553949	0.103725255	6.0	25.0	6.538059E-9	4.753169E-6
14889	BQ427043	(sp:P06857) Pancreatic lipase-related protein 1 OS=Canis familiaris GN=PNLIPRP1 PE=1 SV=2	1		Adductor muscle	0.686885	0.18666048	0.396128	0.18079908	0.2793208	0.095207475	0.024242213	0.088202335	0.40743977	0.07292102	0.11466509	0.104233675	-0.18066217	0.10503681	23.269346	2.6478848	0.47413683	6.0	25.0	4.2408645E-9	3.5580854E-6
16426	CU682418	(sp:P12527) Arachidonate 5-lipoxygenase OS=Rattus norvegicus GN=Alox5 PE=1 SV=3	1		Adductor muscle	0.93166083	0.10597409	0.78839123	0.023634676	0.5788694	0.1324271	0.4533	0.11620398	0.7180926	0.10339873	0.411583	0.14193465	0.2977528	0.11199233	22.299784	1.6245695	0.30354732	6.0	25.0	6.5698287E-9	4.749986E-6
21995	CU683287	0	1	adductor muscle	Adductor muscle	0.41170347	0.07811374	0.2885502	0.08251077	0.14539087	0.039647736	-0.059114933	0.13911882	0.22022268	0.08881253	0.20458952	0.07664289	-0.09107865	0.05795036	23.708887	1.0087153	0.17727447	6.0	25.0	3.494692E-9	3.1626964E-6
2604	CU683354	(sp:P18091) Alpha-actinin, sarcomeric OS=Drosophila melanogaster GN=Actn PE=2 SV=2	1		Adductor muscle	1.7049897	0.060946174	1.6491923	0.05154973	1.5791055	0.06591728	1.3247874	0.03022716	1.5352229	0.03399553	1.4918725	0.050793648	1.3900956	0.06291959	31.709105	0.55427396	0.07283318	6.0	25.0	1.6004031E-10	2.5782495E-7
38459	CU683480	0	1		Adductor muscle	1.2901771	0.0548245	1.2111039	0.18669361	1.1317886	0.0693283	1.2591641	0.11593545	1.1337687	0.074026376	1.0471483	0.12631439	0.6274346	0.06838326	21.50178	1.3349015	0.25868043	6.0	25.0	9.531043E-9	5.566129E-6
20893	CU684224	(sp:Q9I7U4) Titin OS=Drosophila melanogaster GN=sls PE=1 SV=3	1	adductor muscle	Adductor muscle	0.07305887	0.06347733	-0.06435795	0.08827618	-0.14456496	0.037249744	-0.27449673	0.111879125	-0.07045646	0.057773586	-0.12928025	0.05841363	-0.29947633	0.025487358	19.475258	0.5398342	0.115495734	6.0	25.0	2.5843134E-8	5.2719993E-6
18226	CU685305	0	1		Adductor muscle	0.10930874	0.13109906	-0.16941994	0.14251812	-0.40732396	0.15698762	-0.49957016	0.031685878	-0.12808627	0.0748725	-0.42018846	0.19140954	-0.52766335	0.058489513	19.910908	1.8884329	0.3951839	6.0	25.0	2.0714612E-8	6.027952E-6
29586	CU685775	(sp:A2ASS6) Titin OS=Mus musculus GN=Ttn PE=1 SV=1	1	adductor muscle	Adductor muscle	-0.018241964	0.06359613	-0.19484706	0.1113013	-0.26911956	0.05662872	-0.38142478	0.10973992	-0.18050453	0.091243565	-0.27909082	0.097296275	-0.5449402	0.06008406	20.820824	0.87662506	0.17543036	6.0	25.0	1.3210215E-8	6.1163296E-6
42187	CU685868	0	1	adductor muscle	Adductor muscle	0.767702	0.12144302	0.49568248	0.16815676	0.38871682	0.11194576	0.1592132	0.047058992	0.4747948	0.06541842	0.34823215	0.13878477	0.060673974	0.090928696	23.009422	1.8098359	0.32773456	6.0	25.0	4.761798E-9	3.86658E-6
16863	CU685952	0	1	adductor muscle	Adductor muscle	0.6045189	0.09036824	0.48519728	0.08348571	0.30487072	0.111625835	0.06425093	0.03094959	0.43068394	0.06929647	0.13276999	0.054309905	-0.060454182	0.049258932	50.03196	1.7874997	0.14886315	6.0	25.0	9.978685E-13	2.2392168E-9
35114	CU686448	(sp:P04755) Acetylcholine receptor subunit beta-like 1 OS=Drosophila melanogaster GN=nAcRbeta-64B PE=2 SV=1	1		Adductor muscle	0.25905246	0.07480992	0.13400377	0.105860844	-0.17777224	0.11059243	-0.4356596	0.14245206	0.09965244	0.10420121	-0.43639135	0.1097638	-0.43449625	0.1090417	42.198494	2.7826018	0.27475327	6.0	25.0	6.8421935E-12	1.4053866E-8
14143	CU987407	0	1		Adductor muscle	1.5464685	0.1461323	1.5233914	0.07002894	1.2194664	0.057374418	1.1170096	0.10399021	1.4760793	0.12507698	1.2801514	0.113078706	0.9713413	0.043966353	19.094498	1.3638252	0.29760432	6.0	25.0	3.1456757E-8	3.7118973E-6
37913	CU988647	0	1		Adductor muscle	0.9739631	0.054800883	0.91872174	0.053667303	0.85710055	0.08360358	0.5203835	0.14291982	0.9351721	0.037812818	0.59605587	0.21517867	0.34284502	0.022559607	26.95154	1.6599854	0.2566312	6.0	25.0	9.129051E-10	1.1502605E-6
4085	CU988725	0	1		Adductor muscle	2.1371949	0.13439804	1.8552934	0.028396005	1.9211812	0.072153635	1.581267	0.053913288	1.7939475	0.09310468	1.7788638	0.098712474	1.5729127	0.069983296	24.439787	1.3087689	0.22312811	6.0	25.0	2.5495084E-9	2.5112658E-6
18311	CU994134	0	1		Adductor muscle	1.1125708	0.13426527	0.847398	0.08199347	0.7326081	0.07891632	0.7022219	0.08255778	0.88883686	0.08634224	0.67283034	0.09842633	0.47694117	0.10338911	20.912962	1.3500692	0.26898575	6.0	25.0	1.2633127E-8	6.0007355E-6
25271	CU995318	0	1		Adductor muscle	2.1434584	0.12418217	1.8623658	0.046709616	1.9132481	0.076394305	1.6011775	0.05665992	1.8329383	0.06834087	1.7921677	0.12667176	1.5487782	0.06902235	25.411493	1.3299809	0.21807404	6.0	25.0	1.6964846E-9	1.8406859E-6
10901	CU997504	(sp:Q99NA2) Protein atonal homolog 8 OS=Mus musculus GN=Atoh8 PE=2 SV=1	1		Adductor muscle	1.044229	0.06629138	0.9422926	0.07305205	0.7412548	0.072765715	0.50635976	0.18833551	0.92188644	0.021161908	0.8426502	0.09208993	0.6313565	0.107295714	19.165548	1.0597286	0.23038924	6.0	25.0	3.0316745E-8	4.1230774E-6
13473	CU999072	0	1		Adductor muscle	0.7134574	0.078634605	0.5834873	0.14575703	0.52476686	0.13183755	0.21263218	0.038796734	0.53015244	0.11445181	0.49784577	0.047428172	0.19199413	0.075486384	20.349865	1.107775	0.22681867	6.0	25.0	1.6640131E-8	6.1734886E-6
25296	CU999419	0	1	adductor muscle	Adductor muscle	0.9239281	0.055868104	0.79121596	0.1376726	0.7024036	0.06708976	0.4191751	0.055197924	0.6761508	0.0468326	0.6152141	0.1024596	0.25760278	0.05901683	42.30255	1.5216353	0.14987624	6.0	25.0	6.655787E-12	1.369761E-8
15188	CX068776	0	1	adductor muscle	Adductor muscle	-0.18494917	0.06469686	-0.3140475	0.030380892	-0.39008626	0.089362375	-0.54662627	0.11740193	-0.28854558	0.058710482	-0.5409342	0.08422072	-0.6216636	0.070423186	23.266235	0.8033762	0.14387377	6.0	25.0	4.2467225E-9	3.5587534E-6
41929	CX068838	0	1	adductor muscle	Adductor muscle	0.7124433	0.09832975	0.41373384	0.10864507	0.38280994	0.09186273	0.12464908	0.1063103	0.4013061	0.06795755	0.3690344	0.16849531	0.033492576	0.12037011	22.228127	1.6260743	0.30480793	6.0	25.0	6.7900023E-9	4.8480615E-6
4349	CX068851	0	1		Adductor muscle	0.6938875	0.050520215	0.6855815	0.08568707	0.6170405	0.01959183	0.27851856	0.10023192	0.6378674	0.032619018	0.34273458	0.13833728	0.0776527	0.04691173	47.499104	1.5776099	0.13838945	6.0	25.0	1.8013369E-12	3.9665435E-9
20916	DV736776	0	1		Adductor muscle	1.2486956	0.08027019	1.1461248	0.05501643	0.948977	0.07483164	0.7490351	0.1363231	1.1346154	0.028432379	1.0380658	0.08309373	0.83898383	0.10474469	21.932652	0.96216655	0.18278809	6.0	25.0	7.7857525E-9	5.16974E-6
28128	DV736932	0	1		Adductor muscle	1.7133609	0.045411833	1.6011552	0.06332477	1.5771655	0.0464816	1.4908211	0.047424093	1.6209741	0.045615733	1.4822423	0.092968315	1.3444321	0.06803047	21.290941	0.4381707	0.08575062	6.0	25.0	1.0535214E-8	5.8049027E-6
17932	EW778647	0	1		Adductor muscle	1.015928	0.14578786	0.7576806	0.1371008	0.68834144	0.013307564	0.43313235	0.0939216	0.711993	0.06248459	0.6005304	0.2214175	0.24567387	0.040471457	20.571451	1.954457	0.39586762	6.0	25.0	1.4919745E-8	6.132015E-6
12852	FP000163	0	1		Adductor muscle	1.0251222	0.10757682	0.77524126	0.12042557	0.66460156	0.07290496	0.49558738	0.09119745	0.67703766	0.033992562	0.633939	0.10145962	0.25108033	0.108176194	33.081505	1.8647456	0.2348676	6.0	25.0	1.0098988E-10	1.7299567E-7
32790	FP000452	(sp:A2ASS6) Titin OS=Mus musculus GN=Ttn PE=1 SV=1	1	adductor muscle	Adductor muscle	1.508919	0.068413556	1.4011955	0.17862432	1.2694265	0.0969219	1.1182609	0.10931116	1.3503237	0.05888743	1.3152851	0.07755372	0.8737437	0.080632776	21.874163	1.2623826	0.24046305	6.0	25.0	8.0009555E-9	5.19262E-6
21314	FP001548	0	1		Adductor muscle	0.069736786	0.05598874	0.033341117	0.039711196	-0.08501457	0.09629702	-0.1560652	0.0465144	0.008488018	0.060057204	-0.15958746	0.046623528	-0.24953951	0.031300746	21.072584	0.41099277	0.0812653	6.0	25.0	1.1696766E-8	5.9185636E-6
3352	FP001809	0	1		Adductor muscle	1.4300312	0.08035962	1.3665335	0.02919446	1.3628273	0.110744	1.1686022	0.06687224	1.3962709	0.095883794	1.2216471	0.08129919	0.92897713	0.10911495	19.454659	0.8455634	0.18109703	6.0	25.0	2.611739E-8	5.171243E-6
20618	FP003569	0	1	adductor muscle	Adductor muscle	0.84384304	0.08210345	0.7131475	0.105833694	0.70200986	0.053375483	0.6079943	0.07478032	0.8326037	0.08959283	0.6249944	0.067910254	0.36077654	0.07302884	19.546522	0.75071746	0.16002794	6.0	25.0	2.4918062E-8	5.4321376E-6
415	FP004975	0	1		Adductor muscle	1.3200352	0.10056742	1.0787501	0.15321212	0.90287787	0.056485943	0.61163425	0.110193886	1.0493824	0.07308863	0.8055869	0.1451306	0.3908377	0.08476943	43.329487	2.9948368	0.28799066	6.0	25.0	5.0843774E-12	1.0641601E-8
22398	FP006697	0	1		Adductor muscle	0.44429642	0.1112834	0.23017408	0.093823366	0.13750708	0.084332675	0.022173006	0.07959138	0.14243567	0.054643683	-0.041120194	0.050610323	-0.17716128	0.17681423	21.46032	1.3590491	0.2638686	6.0	25.0	9.720032E-9	5.608458E-6
41640	FP008357	0	1		Adductor muscle	1.5075479	0.07761344	1.4225065	0.1062219	1.3258853	0.030820718	1.1029588	0.058423813	1.332953	0.024160432	1.470547	0.04453015	1.3891056	0.047242116	20.0438	0.49789482	0.10350141	6.0	25.0	1.93778E-8	6.1815185E-6
416	FP010740	0	1	adductor muscle	Adductor muscle	1.5342493	0.06268281	1.3424416	0.15568572	1.1407607	0.016237548	1.0626092	0.14093485	1.3160558	0.124461345	1.2144532	0.11850793	0.9304142	0.08586936	19.91754	1.2969753	0.27132186	6.0	25.0	2.0645592E-8	6.069804E-6
227	FP011507	(sp:P97280) Inter-alpha-trypsin inhibitor heavy chain H3 OS=Mesocricetus auratus GN=ITIH3 PE=1 SV=1	1		Adductor muscle	0.8866298	0.07113281	0.8055525	0.15316236	0.6045174	0.057002377	0.31656814	0.15261734	0.80231106	0.098150365	0.41179875	0.12894042	0.20624514	0.13757065	26.819645	2.066016	0.32097366	6.0	25.0	9.615262E-10	1.1942155E-6
31869	FP011515	0	1		Adductor muscle	1.2648891	0.17427424	0.9553446	0.1488196	0.8937069	0.1939727	0.6282264	0.14230897	1.0163107	0.06576482	0.6578435	0.11969789	0.36926067	0.10443449	21.375782	2.7772355	0.5413516	6.0	25.0	1.0118035E-8	5.7065718E-6
28184	AM853925	0	1		Adductor muscle	1.9390543	0.11153055	1.8976893	0.059354823	1.8841043	0.05482117	1.5403333	0.07614781	1.9063507	0.07684442	1.5912378	0.07777076	1.4837363	0.06325397	26.336903	1.0866643	0.17191724	6.0	25.0	1.1647859E-9	1.3907544E-6
18036	AM854381	(sp:Q08094) Calponin-2 (Fragment) OS=Sus scrofa GN=CNN2 PE=2 SV=1	1		Adductor muscle	1.6295733	0.12295917	1.5726926	0.09723676	1.4479048	0.08659201	1.2653344	0.04260063	1.592104	0.042409733	1.2280812	0.021157732	1.22493	0.07529476	20.957441	0.934953	0.18588324	6.0	25.0	1.2364333E-8	5.9967015E-6
16754	AM856782	(sp:P29172) Microtubule-associated protein tau OS=Bos taurus GN=MAPT PE=1 SV=3	1		Adductor muscle	0.987909	0.037602007	0.8954808	0.029023208	0.9149834	0.055356327	0.59572166	0.06566746	0.9068557	0.10036646	0.757692	0.119009525	0.43950385	0.035719477	41.546276	1.1077076	0.11109175	6.0	25.0	8.1465945E-12	1.655388E-8
16989	AM856935	0	1	adductor muscle	Adductor muscle	0.95737845	0.068843305	0.81235904	0.08077892	0.7137578	0.09061509	0.53111184	0.05083917	0.8217957	0.054631434	0.5191333	0.09338992	0.45969903	0.081121065	32.784855	1.101566	0.13999934	6.0	25.0	1.1139878E-10	1.8882093E-7
28868	AM858338	(sp:Q18034) Transcriptional repressor NF-X1 homolog OS=Caenorhabditis elegans GN=tag-182 PE=2 SV=1	1		Adductor muscle	1.8229828	0.110280976	1.6971923	0.1508067	1.4743927	0.18310624	1.1891005	0.14404505	1.610873	0.11400685	1.287478	0.17573968	1.0675751	0.12556571	19.832525	2.3567612	0.49513808	6.0	25.0	2.1549512E-8	5.7752695E-6
24033	AM859991	(sp:O35929) GTP-binding protein REM 1 OS=Mus musculus GN=Rem1 PE=1 SV=1	1		Adductor muscle	0.6876985	0.14737153	0.539598	0.091273166	0.43565732	0.05344657	0.29344726	0.0783353	0.49514857	0.089450754	0.12148094	0.0975836	0.03793942	0.011907765	26.8583	1.6566018	0.2569972	6.0	25.0	9.469936E-10	1.182795E-6
16995	AM860276	(sp:Q91145) Collagen alpha-1(XII) chain (Fragment) OS=Notophthalmus viridescens PE=2 SV=1	1		Adductor muscle	1.5774627	0.096804775	1.4917332	0.06947487	1.307685	0.07086898	1.1099454	0.11577566	1.3826251	0.09489358	1.1302223	0.06176269	0.95844835	0.08228471	32.36035	1.507694	0.19412826	6.0	25.0	1.283601E-10	2.1371957E-7
39384	AM866919	0	1		Adductor muscle	0.63017863	0.10631547	0.47547635	0.09118864	0.47011322	0.049814366	0.60133487	0.058089554	0.46710372	0.050867405	0.3007151	0.044105455	0.01782357	0.098105274	30.288519	1.1929328	0.16410685	6.0	25.0	2.6256697E-10	4.0041462E-7
5032	CU683161	(sp:A2ASS6) Titin OS=Mus musculus GN=Ttn PE=1 SV=1	1	adductor muscle	Adductor muscle	1.2815285	0.07708967	1.1040095	0.1735207	0.9145084	0.032882094	0.7695304	0.14360969	1.114744	0.09241294	0.9084624	0.10367975	0.43019876	0.1433424	30.074024	2.2848055	0.31655303	6.0	25.0	2.8343605E-10	4.2855532E-7
12900	CU683452	(sp:P24733) Myosin heavy chain, striated muscle OS=Aequipecten irradians PE=1 SV=1	1	adductor muscle	Adductor muscle	1.318886	0.08600203	1.1026034	0.13279153	1.1224036	0.07323093	0.85008883	0.08980168	1.1615088	0.08626205	1.0544626	0.09239669	0.75816834	0.06898846	22.517494	1.119586	0.20716964	6.0	25.0	5.9468643E-9	4.4898825E-6
18684	CU685473	0	1		Adductor muscle	1.2727352	0.06943448	1.1776644	0.16729529	1.0791314	0.08551971	0.83934873	0.085532	1.2265288	0.10056881	1.0143828	0.058703467	0.64949787	0.11535689	24.180761	1.4055873	0.24220137	6.0	25.0	2.8483873E-9	2.7230583E-6
30686	CU685815	0	1		Adductor muscle	1.0265622	0.11563489	0.9665128	0.09595572	0.9125371	0.07052784	0.652063	0.10058608	0.9271368	0.037701495	0.87771213	0.10015808	0.44691306	0.12610096	19.31441	1.152195	0.24856119	6.0	25.0	2.8070234E-8	4.575448E-6
38827	CU686158	(sp:Q9GZ71) Tropomyosin OS=Haliotis diversicolor PE=2 SV=1	1		Adductor muscle	0.15128444	0.054758396	0.0050642155	0.024988018	-0.037878152	0.025002517	-0.17469823	0.051442273	-0.017580338	0.042216785	-0.10542558	0.07848343	-0.24801864	0.09295241	28.546005	0.5646837	0.082423046	6.0	25.0	4.955909E-10	6.908537E-7
16932	CU686207	(sp:P24733) Myosin heavy chain, striated muscle OS=Aequipecten irradians PE=1 SV=1	1	adductor muscle	Adductor muscle	0.98493403	0.06477776	0.7499438	0.111475036	0.7731887	0.073746495	0.50732726	0.087965034	0.80859977	0.09834511	0.657307	0.08836055	0.36905938	0.08178831	30.179773	1.2942657	0.17868835	6.0	25.0	2.729319E-10	4.1431062E-7
43989	CU686296	0	1		Adductor muscle	0.63637364	0.05516957	0.40488303	0.13418226	0.33948272	0.103324845	-0.043824263	0.10226269	0.32002047	0.083746955	0.14095287	0.20154066	-0.14498137	0.04446979	33.57331	2.316967	0.28755072	6.0	25.0	8.597567E-11	1.4908181E-7
16189	CU686310	0	1		Adductor muscle	1.9361534	0.11317573	1.8856069	0.051846094	1.8947887	0.066265285	1.5192438	0.028028859	1.9083629	0.07135576	1.7351652	0.12904207	1.5083072	0.043567277	21.040766	0.9300703	0.18418022	6.0	25.0	1.1877261E-8	5.914876E-6
37780	CU984173	0	1		Adductor muscle	1.0916431	0.048932716	0.9151059	0.16572434	0.71897054	0.09189151	0.5636154	0.15246782	0.82166016	0.066637255	0.701911	0.16860609	0.3605438	0.11659078	22.318432	1.7869662	0.33361182	6.0	25.0	6.513803E-9	4.7485623E-6
25674	CU987894	0	1		Adductor muscle	1.8286651	0.050686	1.6676111	0.032727472	1.5365647	0.101819634	1.3190186	0.09173436	1.6799136	0.06515437	1.5791044	0.053172905	1.4468207	0.07026001	32.501846	0.88590264	0.11357081	6.0	25.0	1.2241563E-10	2.0467894E-7
28691	CU989260	0	1		Adductor muscle	0.58609354	0.09165722	0.47127527	0.123724446	0.425618	0.11089472	0.210057	0.10143255	0.500569	0.06616259	0.18629189	0.086995065	-0.024180856	0.14475939	20.8007	1.3538352	0.27119187	6.0	25.0	1.3340009E-8	6.1097244E-6
22989	CU991221	0	1		Adductor muscle	1.9146832	0.13030286	1.8725834	0.07160122	1.8527093	0.074738786	1.5350169	0.065737195	1.8597666	0.06455641	1.5535176	0.083306886	1.453194	0.0712786	20.746605	1.0581689	0.21251848	6.0	25.0	1.3695765E-8	6.1357027E-6
39698	CU993463	0	1		Adductor muscle	1.4753876	0.10354412	1.3440251	0.13668694	1.2427852	0.02418847	1.0091364	0.0598224	1.3059493	0.060081013	1.1268678	0.04623644	0.970172	0.11707585	21.852057	1.0591462	0.20195393	6.0	25.0	8.083958E-9	5.222237E-6
13421	CU999487	0	1		Adductor muscle	0.8738891	0.073863976	0.78850764	0.07079343	0.6927821	0.09904044	0.44057328	0.09887601	0.77592546	0.00888277	0.61002797	0.16127416	0.33170006	0.11560389	20.224556	1.1180474	0.23034032	6.0	25.0	1.7706888E-8	6.161997E-6
34587	CX739578	calponin/transgelin [Schistosoma mansoni]	1		Adductor muscle	1.6550139	0.13738422	1.5554479	0.09221816	1.4500681	0.048770547	1.2709548	0.065236285	1.5924015	0.027684148	1.2752681	0.048177175	1.2082503	0.05618638	20.040724	0.94401246	0.19626963	6.0	25.0	1.9407674E-8	6.1522323E-6
21275	EE677430	0	1		Adductor muscle	1.5804986	0.074731685	1.4056104	0.06928983	1.354548	0.055336628	1.1483345	0.06069949	1.3775253	0.05044782	1.2413346	0.06958213	1.005798	0.10442629	36.2438	1.1187265	0.12861125	6.0	25.0	3.713041E-11	6.850561E-8
27086	EE677854	0	1		Adductor muscle	1.347927	0.16969311	1.1587076	0.035169404	0.90042627	0.04858826	0.776651	0.055380903	1.0852613	0.10043675	0.7440074	0.058544043	0.82985246	0.07953167	25.158287	1.6971896	0.28108525	6.0	25.0	1.8840742E-9	1.9971187E-6
39977	EW777385	0	1		Adductor muscle	1.3971238	0.07844569	1.2266945	0.08836922	1.0556544	0.045457773	0.7375024	0.100858524	1.1611811	0.06394968	0.826961	0.043302935	0.58123136	0.070635036	79.818886	2.60686	0.13608204	6.0	25.0	4.440892E-15	1.0920154E-11
31958	EW777989	(sp:P17140) Collagen alpha-2(IV) chain OS=Caenorhabditis elegans GN=let-2 PE=1 SV=2	1		Adductor muscle	0.810659	0.066743806	0.66165346	0.102375135	0.59994936	0.0725489	0.2777227	0.07534799	0.65437496	0.05508761	0.47249183	0.15096937	0.2320048	0.048513938	31.596672	1.3648787	0.17998713	6.0	25.0	1.6631851E-10	2.6660857E-7
8315	EW778597	(sp:P17140) Collagen alpha-2(IV) chain OS=Caenorhabditis elegans GN=let-2 PE=1 SV=2	1		Adductor muscle	0.96296924	0.090111524	0.6114928	0.15292574	0.58973676	0.018733444	0.2939898	0.08905267	0.6248119	0.12540081	0.5242547	0.058943763	0.18718335	0.07961186	38.950977	2.1356673	0.22845675	6.0	25.0	1.6728174E-11	3.2703582E-8
18863	EW779411	0	1		Adductor muscle	1.3597473	0.04768614	1.362336	0.07341198	1.3562791	0.08453344	1.0772142	0.049205054	1.3535315	0.042298637	1.2158058	0.08459839	1.0074079	0.061454333	24.849337	0.5901515	0.09895494	6.0	25.0	2.1438482E-9	2.2188829E-6
29609	FP001560	(sp:Q8R151) NFX1-type zinc finger-containing protein 1 OS=Mus musculus GN=Znfx1 PE=2 SV=2	1		Adductor muscle	1.8400735	0.12115582	1.7402685	0.10599836	1.7532847	0.20564835	1.4154472	0.0629196	1.7207721	0.11066712	1.6232771	0.05021739	1.0886393	0.14726204	20.06412	1.8518722	0.3845738	6.0	25.0	1.9181748E-8	6.214886E-6
13157	FP002471	(sp:Q8WZ42) Titin OS=Homo sapiens GN=TTN PE=1 SV=2	1		Adductor muscle	1.9419751	0.09464344	1.7556504	0.19563948	1.6177112	0.047569733	1.4266335	0.18866783	1.794059	0.10480561	1.6024338	0.12104931	1.1882526	0.075993516	20.252026	1.8729292	0.38533786	6.0	25.0	1.7466874E-8	6.218207E-6
13643	FP002713	0	1		Adductor muscle	2.0917563	0.063533835	1.9036232	0.046020653	1.8891997	0.042323172	1.6627177	0.07794421	1.962326	0.0676631	1.8003118	0.10687662	1.5506659	0.051275235	37.71048	1.032658	0.11409936	6.0	25.0	2.3954838E-11	4.594538E-8
8695	FP004076	0	1	adductor muscle	Adductor muscle	1.6533463	0.08981566	1.5623573	0.13724333	1.3805819	0.10521838	1.1316686	0.116887696	1.4549459	0.044459548	1.4539609	0.105533786	1.0349183	0.03442226	26.394953	1.4574629	0.23007286	6.0	25.0	1.1380555E-9	1.3668047E-6
10305	FP005411	0	1		Adductor muscle	1.9660828	0.15128917	2.0391726	0.09737388	1.8173208	0.119163394	1.4739374	0.103080764	1.9091014	0.1342503	1.8125638	0.10684375	1.2931261	0.075747944	21.97495	1.9443612	0.36867002	6.0	25.0	7.634013E-9	5.1682273E-6
42679	FP005906	0	1		Adductor muscle	1.2125721	0.086443484	1.0796129	0.17798859	0.91490114	0.13160154	0.5643501	0.014345155	0.9908463	0.08459808	0.6870362	0.14688292	0.38457108	0.07637337	36.058525	2.6274927	0.30361435	6.0	25.0	3.9287462E-11	7.217107E-8
11222	FP006621	0	1		Adductor muscle	1.6567651	0.14912103	1.4694587	0.11013621	1.3310323	0.009856379	1.1325765	0.047425557	1.4868042	0.062770925	1.1912426	0.13384914	1.1647307	0.05628637	19.325035	1.2715579	0.27416036	6.0	25.0	2.7916895E-8	4.6342047E-6
41071	FP006873	0	1		Adductor muscle	1.360991	0.086751156	1.1574045	0.15361416	1.1203153	0.08859565	0.8502735	0.1446145	1.1191711	0.09122931	1.0423648	0.109559685	0.69989574	0.06564198	21.45111	1.4603823	0.28366485	6.0	25.0	9.762554E-9	5.603706E-6
23107	FP009690	(sp:Q24498) Ryanodine receptor 44F OS=Drosophila melanogaster GN=Rya-r44F PE=1 SV=3	1		Adductor muscle	1.7128932	0.04911102	1.7438892	0.11043599	1.7657557	0.11774316	1.8096621	0.05850892	1.6864163	0.12483359	1.5844992	0.04436888	1.1785712	0.022972537	29.608076	1.1339023	0.15957108	6.0	25.0	3.3520797E-10	4.951022E-7
26227	FP010666	0	1		Adductor muscle	0.95480895	0.06535284	0.82951754	0.047988553	0.73699117	0.062051587	0.4629246	0.041557968	0.8606821	0.025812378	0.5675902	0.07396561	0.38268805	0.06785797	67.12787	1.3817128	0.08576374	6.0	25.0	3.3639758E-14	8.090362E-11
1537	FP011804	0	1		Adductor muscle	0.85164547	0.23030084	0.7453863	0.44684646	0.5288392	0.055880193	-0.3765194	0.106557526	0.7294618	0.15971582	0.007840753	0.2545024	-0.14664781	0.09202337	21.730772	6.8319597	1.3099626	6.0	25.0	8.556201E-9	5.3818503E-6
38094	AM854363	(sp:P49790) Nuclear pore complex protein Nup153 OS=Homo sapiens GN=NUP153 PE=1 SV=2	1		Adductor muscle	1.5582199	0.06495218	1.5096633	0.08390622	1.4918787	0.06736907	1.4489973	0.022014862	1.5741214	0.015512327	1.492148	0.041124303	1.1948372	0.033717114	23.250154	0.41810134	0.07492806	6.0	25.0	4.277143E-9	3.5756916E-6
43487	AM855961	(sp:O16011) Protein muscleblind OS=Drosophila melanogaster GN=mbl PE=1 SV=2	1		Adductor muscle	1.1089355	0.0666532	1.1531266	0.11990713	1.0854552	0.09903353	0.6984172	0.08746827	1.1019542	0.101667605	0.8567933	0.20705582	0.433375	0.10661638	24.544819	1.8870045	0.32033312	6.0	25.0	2.438123E-9	2.435685E-6
26971	AM856082	0	1		Adductor muscle	0.673527	0.11072042	0.6454858	0.035758387	0.39525902	0.047319703	0.25604498	0.07007707	0.53950804	0.1250818	0.25352603	0.18839136	-0.018057672	0.107918434	24.508785	1.7613877	0.29944834	6.0	25.0	2.4757325E-9	2.460878E-6
16126	AM856481	0	1		Adductor muscle	1.43104	0.058061663	1.35344	0.07856725	1.2516729	0.03373811	1.181362	0.0836051	1.3581405	0.028753556	1.3076278	0.06473665	0.97490495	0.06274161	28.776667	0.6448028	0.093363084	6.0	25.0	4.5476956E-10	6.425894E-7
32011	AM858910	(sp:Q8BIF2) Fox-1 homolog C OS=Mus musculus GN=D11Bwg0517e PE=2 SV=2	1		Adductor muscle	0.13627367	0.10673295	0.14059874	0.08960948	0.034225445	0.055621065	-0.11242645	0.08179394	0.11524252	0.056402173	-0.15775108	0.14784706	-0.4111166	0.08248963	20.122461	1.1045704	0.22871837	6.0	25.0	1.8630626E-8	6.2039985E-6
32336	AM862298	0	1		Adductor muscle	0.80369574	0.1501157	0.56994337	0.1926878	0.33489627	0.21035506	0.06166114	0.059089795	0.5014056	0.0884442	0.15808544	0.22281235	-0.22896941	0.1374815	24.245792	3.732638	0.64145803	6.0	25.0	2.7699527E-9	2.6730045E-6
21331	AM865577	0	1		Adductor muscle	0.7150388	0.06641774	0.77686244	0.085217	0.57180387	0.10416924	0.590436	0.081128664	0.78428316	0.016399099	0.6249466	0.11222604	0.27995223	0.044579368	20.878769	0.74921596	0.1495171	6.0	25.0	1.28440485E-8	6.0238585E-6
13275	AM865987	0	1		Adductor muscle	2.4091008	0.06925619	2.462824	0.057928465	2.4746552	0.09337027	2.0993645	0.058260232	2.4058018	0.09045899	2.3437083	0.14072038	1.889617	0.05952245	28.784931	1.2059467	0.17456278	6.0	25.0	4.53376E-10	6.4107365E-7
26570	BQ427047	0	1		Adductor muscle	1.5443394	0.10875755	1.6309994	0.08091421	1.3171077	0.07099148	1.1592736	0.047290515	1.4607644	0.036919825	1.0364143	0.12549014	0.8124254	0.09841389	47.292164	2.322867	0.20465572	6.0	25.0	1.8928192E-12	4.1623096E-9
34243	CD526865	0	1		Adductor muscle	0.9162339	0.061809193	0.8917438	0.1639595	0.7232165	0.114239685	0.45115408	0.0653904	0.8694118	0.10075029	0.6150457	0.19602156	0.24170619	0.10361479	21.672712	1.7544698	0.3373039	6.0	25.0	8.792734E-9	5.416324E-6
24550	CU683126	(sp:Q9JJ54) Heterogeneous nuclear ribonucleoprotein D0 OS=Rattus norvegicus GN=Hnrnpd PE=2 SV=1	1		Adductor muscle	0.55516154	0.05550292	0.6827932	0.078564584	0.5090745	0.03435091	0.4191621	0.030333746	0.6338212	0.058664713	0.45712024	0.124094255	0.1926684	0.041081905	24.747025	0.64125	0.10796753	6.0	25.0	2.238199E-9	2.3053449E-6
39025	CU683433	0	1		Adductor muscle	0.7415454	0.11376243	0.69928396	0.07707261	0.63351	0.08922236	0.39573348	0.049780224	0.7317318	0.05985837	0.41551432	0.17404999	0.14853024	0.028799497	23.05309	1.3491446	0.2438474	6.0	25.0	4.669661E-9	3.8057738E-6
41357	CU684059	0	1		Adductor muscle	0.5376744	0.10779955	0.4665526	0.083388284	0.40592155	0.11555609	0.24012625	0.027813887	0.52620447	0.09006927	0.21084529	0.13659735	-0.0033390562	0.026146935	20.02174	1.090551	0.22695142	6.0	25.0	1.9593108E-8	6.1130495E-6
29879	CU684312	0	1		Adductor muscle	1.4299518	0.15961435	1.5007696	0.16332918	1.283571	0.20176284	1.117261	0.054344684	1.27875	0.12210383	1.0153553	0.08602739	0.657731	0.04979762	19.508612	2.171172	0.4637208	6.0	25.0	2.540564E-8	5.411401E-6
41921	CU685964	0	1		Adductor muscle	1.7491825	0.14833377	1.7882833	0.105285324	1.6434832	0.050019268	1.1591933	0.16363272	1.9183418	0.07461916	1.5544701	0.0466184	1.4492134	0.07487061	20.981102	1.5869206	0.31514883	6.0	25.0	1.2223869E-8	5.9530244E-6
31602	CU993580	(sp:P34641) Protein ced-11 OS=Caenorhabditis elegans GN=ced-11 PE=2 SV=1	1		Adductor muscle	1.0437838	0.12224292	0.9743552	0.08179711	0.76374537	0.06780782	0.7506487	0.04335414	0.8824272	0.136975	0.5317235	0.10412688	0.47063828	0.05136357	23.514559	1.3591588	0.2408364	6.0	25.0	3.805461E-9	3.3259728E-6
18636	CU998619	(sp:Q2PFW9) RNA-binding protein Nova-1 OS=Macaca fascicularis GN=NOVA1 PE=2 SV=1	1		Adductor muscle	1.425107	0.08233677	1.4378585	0.10089899	1.4146242	0.08743151	1.0819066	0.059410196	1.5013125	0.06932989	1.371961	0.07420324	1.0190603	0.037340052	25.693043	0.9042297	0.14663984	6.0	25.0	1.5112841E-9	1.697172E-6
20443	CU998715	0	1		Adductor muscle	1.2744732	0.13086247	1.1950547	0.27658626	1.0814049	0.04588584	0.9145045	0.06832389	1.1339811	0.07794774	0.8023628	0.1316052	0.40972078	0.069276795	22.275883	2.4286823	0.45428097	6.0	25.0	6.6423977E-9	4.775884E-6
31038	CU999587	0	1		Adductor muscle	1.30236	0.10701643	1.2434632	0.10663113	1.0467368	0.10055818	0.91889006	0.04848073	1.2467268	0.104955286	0.93046933	0.08736004	0.6331953	0.07112261	30.106443	1.6097262	0.22278263	6.0	25.0	2.8017022E-10	4.2417773E-7
29551	CU999623	0	1		Adductor muscle	1.5199803	0.076183364	1.5003093	0.14582515	1.4501402	0.1284067	1.1486443	0.123141386	1.6614199	0.14652283	1.2537196	0.10238789	0.9679291	0.10770381	19.039097	1.5080585	0.3300355	6.0	25.0	3.237777E-8	3.3996657E-6
12715	EW778003	(sp:P04412) Epidermal growth factor receptor OS=Drosophila melanogaster GN=Egfr PE=1 SV=3	1		Adductor muscle	0.99990994	0.08235629	0.92807394	0.22239444	0.81702423	0.122848466	0.67110837	0.1296905	0.90933955	0.07454905	0.5526837	0.085334204	0.3324948	0.077948965	19.159092	1.6017145	0.34833646	6.0	25.0	3.041847E-8	4.0456566E-6
37485	EW779476	0	1		Adductor muscle	0.50195384	0.093019694	0.4938296	0.042613618	0.32193235	0.06538933	0.07530826	0.02066915	0.51062167	0.09848568	0.23888522	0.16092736	-0.011162205	0.055797767	26.175037	1.232886	0.19625664	6.0	25.0	1.2429658E-9	1.4642137E-6
3639	FP000855	0	1		Adductor muscle	1.2079614	0.06660744	1.0975755	0.098181225	1.0544944	0.11618134	0.71569616	0.06578562	1.2689612	0.029723972	0.96909785	0.1900405	0.5965673	0.0816124	28.23696	1.656474	0.24443053	6.0	25.0	5.5660365E-10	7.592074E-7
16421	FP003938	0	1		Adductor muscle	1.5571274	0.084502816	1.6047254	0.10902146	1.5295883	0.039770056	1.3158168	0.03459439	1.5630331	0.07813422	1.4839215	0.091966406	1.1232481	0.031020097	22.490017	0.7586466	0.14055248	6.0	25.0	6.021848E-9	4.5344514E-6
7448	FP007207	0	1		Adductor muscle	1.3873456	0.06435128	1.4436122	0.05233151	1.389954	0.053114414	1.3620019	0.07205825	1.47217	0.06856509	1.2625735	0.07796323	1.0046835	0.09186487	21.598837	0.61634314	0.11889975	6.0	25.0	9.103956E-9	5.4805814E-6
5936	FP008012	0	1		Adductor muscle	1.1164962	0.09101925	1.1060772	0.061156526	0.8496712	0.09113882	0.7644234	0.12771322	1.0773032	0.058244195	0.8977282	0.1536485	0.53094816	0.061351154	22.403673	1.265478	0.23535538	6.0	25.0	6.2641927E-9	4.6292384E-6
25532	FP008589	0	1		Adductor muscle	0.70121145	0.119746394	0.76780564	0.106063	0.5332891	0.108010486	0.51413405	0.037938174	0.6195494	0.06090112	0.4346159	0.056501828	0.19610149	0.061683085	19.260836	0.9502115	0.20555778	6.0	25.0	2.885732E-8	4.328598E-6
18308	FP010137	0	1		Adductor muscle	1.0612891	0.06015853	1.097898	0.14928795	0.95385444	0.10053317	0.70865697	0.05332887	1.0772994	0.09178061	0.85002226	0.14569768	0.4537486	0.07223999	25.691614	1.4530582	0.23565702	6.0	25.0	1.5121667E-9	1.6966511E-6
30295	FP010851	(sp:A2APV2) Formin-like protein 2 OS=Mus musculus GN=Fmnl2 PE=2 SV=2	1		Adductor muscle	0.55753547	0.1285192	0.59344274	0.07899786	0.47050726	0.19077148	0.31727886	0.048918415	0.5336033	0.1529206	0.27877006	0.068370424	-0.113504454	0.06465414	18.953938	1.5803978	0.34742075	6.0	25.0	3.385074E-8	2.7757605E-6
37642	FP011079	0	1		Adductor muscle	1.6220255	0.056891818	1.4808087	0.12690125	1.53292	0.10883926	1.6791625	0.075465485	1.5837035	0.12003781	1.4404004	0.06379473	1.0944349	0.046521734	21.380198	0.95195395	0.18552095	6.0	25.0	1.0096818E-8	5.704702E-6
10066	FP011651	0	1		Adductor muscle	1.4948063	0.045456655	1.5065633	0.08041138	1.427919	0.100745864	1.267612	0.09260677	1.4327059	0.04681073	1.2821078	0.10694783	1.0880811	0.032355156	19.222502	0.6185055	0.13406716	6.0	25.0	2.9435117E-8	4.268092E-6
14093	FP091050	0	1		Adductor muscle	0.5628325	0.09679909	0.5616956	0.09785835	0.4680581	0.0789734	0.31003702	0.04829114	0.5142875	0.09663406	0.14394	0.062658034	-0.0928898	0.088012345	37.318974	1.6395575	0.18305674	6.0	25.0	2.6887603E-11	5.1113332E-8
30556	AJ130967	(sp:P12643) Bone morphogenetic protein 2 OS=Homo sapiens GN=BMP2 PE=1 SV=1	1		AJ130967	1.0996771	0.116589636	0.9276591	0.07473336	0.7219298	0.12946011	0.58278835	0.121268	0.89751667	0.082690865	0.59245265	0.2183388	0.2821364	0.14135548	21.916119	2.2605743	0.4297777	6.0	25.0	7.845943E-9	5.170476E-6
32237	AJ565817	0	1		AJ565817	1.6978594	0.08326777	1.7565259	0.07902351	1.5723662	0.052552644	1.5730352	0.033608407	1.771009	0.06460867	1.5085435	0.034658898	1.3524485	0.059282247	22.398417	0.5677323	0.10561243	6.0	25.0	6.279283E-9	4.6341106E-6
8468	AJ971239	(sp:Q13231) Chitotriosidase-1 OS=Homo sapiens GN=CHIT1 PE=1 SV=1	1		AJ971239	-0.16140759	0.18710434	-0.4393855	0.09930997	-0.7607423	0.14585923	-1.0749266	0.3413716	-0.39490318	0.14798988	-1.1275901	0.25156713	-1.2038386	0.1072529	22.365612	5.2504225	0.97814274	6.0	25.0	6.3743464E-9	4.691519E-6
12867	AM853962	0	1		all somatic tissues	1.334904	0.090486124	1.2986729	0.07995916	1.1296895	0.032841597	0.9463205	0.0486112	1.278151	0.05015583	1.0331731	0.07125038	0.7537317	0.06419855	43.519234	1.2738303	0.12196046	6.0	25.0	4.8405724E-12	1.0170043E-8
13305	AM856467	0	1		all somatic tissues	1.3860625	0.08118457	1.2858558	0.07336963	1.2625371	0.10356821	0.8927553	0.19753611	1.3106159	0.07823009	1.0483863	0.14805038	0.7035786	0.13925135	20.888586	1.7737714	0.3538159	6.0	25.0	1.2783104E-8	6.033625E-6
23287	AM857938	0	1		all somatic tissues	2.0636501	0.13552475	1.8608751	0.08453384	1.626715	0.19637933	1.4388326	0.162614	1.7036617	0.19921696	1.5073477	0.12737828	1.1393712	0.1413138	20.680016	2.8423162	0.57267773	6.0	25.0	1.4147824E-8	6.1684514E-6
8260	AM858220	hypothetical protein BRAFLDRAFT_69778 [Branchiostoma floridae]	1		all somatic tissues	2.259615	0.089198634	2.2976108	0.039086796	2.1322527	0.07731092	1.9557049	0.086709335	2.1457682	0.046383593	1.9610906	0.13543038	1.6932018	0.07485725	27.702013	1.1904367	0.17905387	6.0	25.0	6.8225103E-10	9.026181E-7
4082	AM859317	0	1		all somatic tissues	1.1137388	0.058872633	0.9485779	0.094232865	0.95819753	0.039538395	0.84596837	0.07279817	1.0132363	0.0080895955	0.8074326	0.07107009	0.72609514	0.08628516	21.113565	0.55321544	0.109174564	6.0	25.0	1.1468644E-8	5.91782E-6
40825	AM860600	0	1		all somatic tissues	0.34109142	0.07424743	0.27039173	0.102693796	0.069475695	0.0075077945	0.02946224	0.044335768	0.2307368	0.08533254	-0.032404542	0.042159937	-0.1950193	0.051357675	39.61305	1.0589331	0.111383036	6.0	25.0	1.3868018E-11	2.7458675E-8
21824	AM864797	0	1		all somatic tissues	0.8516282	0.093762256	0.9624121	0.071889624	0.9042054	0.022420717	0.5504302	0.072952636	0.8089049	0.059276056	0.74489576	0.12136086	0.4137057	0.026795624	26.971716	0.9800348	0.15139854	6.0	25.0	9.057046E-10	1.1429993E-6
37958	AM867542	0	1		all somatic tissues	1.6315511	0.059578426	1.445282	0.09997123	1.4106877	0.08000075	1.3369794	0.08870375	1.4338052	0.09196879	1.189923	0.10607904	1.1200106	0.06940729	23.073303	0.9481492	0.17122047	6.0	25.0	4.627663E-9	3.7993113E-6
28040	BQ426247	0	1		all somatic tissues	2.468564	0.079098955	2.4950314	0.09976388	2.3196526	0.059708342	2.1356895	0.058490146	2.392472	0.07470539	2.1080825	0.055537045	1.8795474	0.13306797	32.830692	1.368887	0.1737306	6.0	25.0	1.0971746E-10	1.8640996E-7
10302	BQ426272	(sp:Q92038) Acyl-CoA desaturase OS=Cyprinus carpio PE=2 SV=2	1		all somatic tissues	2.3674564	0.11513935	2.04464	0.08776589	1.9810929	0.07120648	2.0830207	0.032608368	2.0511427	0.07493063	1.875451	0.09436885	1.6033188	0.17142092	27.399065	1.7493186	0.26602468	6.0	25.0	7.6674134E-10	9.975305E-7
24815	BQ426348	(sp:Q90837) Transcriptional regulator Erg OS=Gallus gallus GN=ERG PE=2 SV=1	1		all somatic tissues	1.9402657	0.11165019	1.8362863	0.06614488	1.6105946	0.14388941	1.4465106	0.16851902	1.7323343	0.16177948	1.3678744	0.11889428	1.1919398	0.1550329	20.425512	2.1604893	0.4407252	6.0	25.0	1.6029878E-8	6.171503E-6
29631	BQ426495	0	1		all somatic tissues	1.4754227	0.10549811	1.4876709	0.09884825	1.5812656	0.0426332	1.0010365	0.07391533	1.5899334	0.09914993	1.1437579	0.059968386	0.8463849	0.13029349	43.464672	2.2978036	0.22027503	6.0	25.0	4.909295E-12	1.03046105E-8
36347	BQ426630	(sp:Q8NFW1) Collagen alpha-1(XXII) chain OS=Homo sapiens GN=COL22A1 PE=1 SV=1	1		all somatic tissues	1.647033	0.15704438	1.3621387	0.12520322	1.140506	0.2728998	0.8100261	0.15306348	1.1885753	0.13874006	0.9648407	0.115137026	0.48329684	0.04665233	30.632442	4.539152	0.6174217	6.0	25.0	2.324887E-10	3.6082247E-7
18794	BQ426713	0	1		all somatic tissues	1.3081994	0.030268257	1.2098497	0.07729063	1.1021605	0.1307284	1.0060598	0.19876792	1.2519835	0.09156587	0.884788	0.06200397	0.7015726	0.085831545	22.11899	1.3426301	0.25291806	6.0	25.0	7.140785E-9	4.991409E-6
20124	CU682808	0	1		all somatic tissues	1.4970655	0.106765784	1.39066	0.094782285	1.1899576	0.05836774	1.0702882	0.08113408	1.3218178	0.11009271	1.0913129	0.119090535	0.9659056	0.09361184	19.893442	1.1549841	0.24191058	6.0	25.0	2.0897579E-8	5.934912E-6
32383	CU684151	0	1		all somatic tissues	0.4753095	0.111215346	0.41486955	0.14179704	0.072676554	0.12329919	-0.19667776	0.15089972	0.37597382	0.08511162	0.18871698	0.15144736	-0.19034725	0.10705204	23.969252	2.2190313	0.3857427	6.0	25.0	3.1205267E-9	2.914572E-6
20049	CU685408	0	1		all somatic tissues	1.0926279	0.044579748	1.1446905	0.09167163	1.1136032	0.050213374	1.1117817	0.02884625	1.1003975	0.05844196	0.9498277	0.04684276	0.8213479	0.040886898	19.999012	0.3409144	0.071027346	6.0	25.0	1.9817634E-8	6.1038313E-6
23794	CU686276	(sp:Q9Y115) UNC93-like protein OS=Drosophila melanogaster GN=CG4928 PE=2 SV=1	1		all somatic tissues	1.6235256	0.09651011	1.620141	0.055864364	1.2683468	0.04752142	1.0275189	0.09866959	1.5932997	0.10631773	1.2035593	0.08753688	1.0016142	0.15252662	37.37644	2.1280835	0.23723541	6.0	25.0	2.6433855E-11	5.0277194E-8
26921	CU988469	hypothetical protein BRAFLDRAFT_109857 [Branchiostoma floridae]	1		all somatic tissues	1.5570835	0.06956311	1.6364357	0.05082515	1.4553919	0.014927267	1.2862631	0.09391458	1.5023075	0.066588625	1.2402111	0.10397893	1.0649805	0.10452555	30.359144	1.0730003	0.14726485	6.0	25.0	2.560635E-10	3.9126505E-7
22876	CU988867	0	1		all somatic tissues	1.4187742	0.14140444	1.4173726	0.10810522	1.3682579	0.067532845	0.9687738	0.1323393	1.4899191	0.053407192	1.1026356	0.15921082	0.8274604	0.13202447	19.210371	1.7434217	0.37814245	6.0	25.0	2.9620551E-8	4.2061183E-6
43262	CU989574	0	1		all somatic tissues	2.2525985	0.058376692	2.2461758	0.07094143	2.2905326	0.054675996	1.8923506	0.07738185	2.2935603	0.036844723	2.1179402	0.12823053	1.6937053	0.1851269	25.743017	1.3722236	0.22210288	6.0	25.0	1.4807547E-9	1.6702913E-6
39771	CU990407	0	1		all somatic tissues	-0.16157547	0.052495826	-0.28308094	0.1348317	-0.53953683	0.17402774	-0.6761455	0.021249136	-0.29515353	0.019289492	-0.569959	0.07567788	-0.6017888	0.083218314	24.596098	1.2108041	0.20511453	6.0	25.0	2.3856606E-9	2.4095173E-6
26147	CU990763	0	1		all somatic tissues	1.6821988	0.09360346	1.6393477	0.08183408	1.3391879	0.10625447	1.1337987	0.11342916	1.7495834	0.07391433	1.2449042	0.11520406	1.1124452	0.15148145	29.975325	2.0066879	0.27893606	6.0	25.0	2.9363467E-10	4.4250746E-7
14235	CU995399	0	1		all somatic tissues	0.3757403	0.09798388	0.31332803	0.06879673	0.047475994	0.059480276	0.001707118	0.11887815	0.23152329	0.0992051	-0.20355847	0.112136796	-0.24199113	0.18010095	24.258043	1.7405976	0.2989726	6.0	25.0	2.7554394E-9	2.6617545E-6
22541	CU999061	0	1		all somatic tissues	1.5129226	0.05325687	1.4316256	0.09056503	1.3167738	0.060004313	1.233882	0.07208247	1.3907455	0.08910651	1.2540929	0.10353616	1.0847342	0.044056617	19.484257	0.6203074	0.1326514	6.0	25.0	2.5724303E-8	5.3249305E-6
40510	CU999247	0	1		all somatic tissues	1.3590058	0.10620162	1.2788377	0.09398523	1.1722825	0.15146065	0.87294495	0.067615375	1.2741442	0.033219133	1.0551949	0.13083245	0.6548341	0.12187347	25.941473	1.78815	0.287209	6.0	25.0	1.3659304E-9	1.5749177E-6
26066	CX068932	0	1		all somatic tissues	1.9463068	0.04024145	1.8811054	0.04717238	1.8938078	0.04178628	1.9686955	0.050417185	1.8979678	0.024648713	1.8346312	0.01657971	1.6830236	0.015237489	28.25674	0.23206125	0.034219157	6.0	25.0	5.5246474E-10	7.552193E-7
35077	CX069019	0	1	adductor muscle	all somatic tissues	1.3316578	0.08533967	1.3847337	0.09881138	1.2033587	0.06735854	0.85360706	0.2593571	1.417518	0.038315505	1.0252278	0.16087207	0.6252111	0.17384909	20.432926	2.296964	0.4683951	6.0	25.0	1.5971382E-8	6.180925E-6
1621	CX739518	0	1		all somatic tissues	1.2396454	0.15247536	1.3257645	0.13568828	0.98621047	0.13140652	0.7935964	0.05573338	1.173093	0.03544977	0.7325305	0.10241414	0.5067421	0.18298627	24.453585	2.4343133	0.41478467	6.0	25.0	2.5345677E-9	2.504153E-6
36106	CX739647	0	1		all somatic tissues	2.4696054	0.07870246	2.495286	0.09930952	2.3738236	0.13460211	1.7340226	0.29440424	2.410818	0.09541971	2.0870686	0.27941784	1.3475046	0.11085865	30.58145	5.032927	0.6857271	6.0	25.0	2.36703E-10	3.6641623E-7
10648	DV736431	0	1		all somatic tissues	2.299829	0.105719626	2.381452	0.042676143	2.3475337	0.07220584	2.0152104	0.07131691	2.298932	0.03493967	2.2029128	0.108305	1.8461473	0.07046873	24.029703	0.97089255	0.16834939	6.0	25.0	3.03999E-9	2.8758307E-6
38792	EE677605	0	1		all somatic tissues	1.45314	0.042983588	1.3762107	0.023198381	1.1794841	0.04705969	0.9603921	0.116374284	1.3154519	0.053047556	1.0794379	0.11964075	0.9618293	0.1213695	31.515371	1.1904937	0.15739591	6.0	25.0	1.7102375E-10	2.73638E-7
16053	EE677762	(sp:P35951) Low-density lipoprotein receptor OS=Mus musculus GN=Ldlr PE=1 SV=1	1		all somatic tissues	2.4713836	0.07894704	2.4956422	0.09966221	2.439762	0.1311326	1.8446188	0.2663457	2.4108224	0.095432185	2.1737936	0.2630421	1.462902	0.12791964	26.891655	4.0132194	0.62181914	6.0	25.0	9.346435E-10	1.1711082E-6
40757	ES789655	0	1		all somatic tissues	1.9756509	0.13422622	1.8169336	0.14917143	1.7586973	0.10158242	1.4763132	0.07488952	1.7843852	0.07060115	1.5807724	0.05276027	1.3426528	0.08862354	21.251278	1.4664518	0.28752226	6.0	25.0	1.0736582E-8	5.8299643E-6
15037	EW778047	0	1		all somatic tissues	1.258707	0.10291433	1.1404539	0.091443576	0.99025583	0.09069855	0.91944253	0.10526819	1.1327668	0.13355576	0.6671063	0.097908914	0.6295223	0.14935182	23.17	1.7034731	0.30633596	6.0	25.0	4.432322E-9	3.6788274E-6
14941	FP000770	0	1	hemocyte	all somatic tissues	1.8082644	0.09684561	1.6897113	0.086464025	1.634995	0.13579693	1.4127645	0.10972565	1.602753	0.10498417	1.4990251	0.07155811	1.1566278	0.07861547	22.547222	1.3338454	0.24649107	6.0	25.0	5.8668728E-9	4.4470894E-6
15704	FP001069	0	1		all somatic tissues	1.8433963	0.108190484	1.7497926	0.107989095	1.6151493	0.08949969	1.4463131	0.070450924	1.6822016	0.026520576	1.5306054	0.11673245	1.2499193	0.061897546	23.429493	1.1826745	0.2103251	6.0	25.0	3.9507753E-9	3.4016175E-6
10475	FP002214	(sp:Q99836) Myeloid differentiation primary response protein MyD88 OS=Homo sapiens GN=MYD88 PE=1 SV=1	1		all somatic tissues	1.0725714	0.08080701	1.0724759	0.14469866	0.8652233	0.15979287	0.7797829	0.07416447	1.0519325	0.13641348	0.5922525	0.15636303	0.344845	0.12677489	22.68134	2.063169	0.37901363	6.0	25.0	5.520157E-9	4.2670817E-6
13104	FP003926	hypothetical protein BRAFLDRAFT_82426 [Branchiostoma floridae]	1		all somatic tissues	2.3364067	0.08209309	2.363633	0.04925796	2.1914556	0.08158857	2.0095549	0.07812391	2.2419016	0.047530174	2.023114	0.1320178	1.791693	0.06998211	28.870462	1.1535946	0.16649003	6.0	25.0	4.3922166E-10	6.245732E-7
34639	FP004026	0	1		all somatic tissues	2.306788	0.086109206	2.3496623	0.057471137	2.05366	0.10533951	1.8982067	0.05706717	2.2685046	0.04444256	2.051422	0.1332928	1.7736382	0.045548983	31.56221	1.2901776	0.17032203	6.0	25.0	1.6829571E-10	2.6960973E-7
41424	FP004061	0	1		all somatic tissues	2.0356908	0.050115194	1.9733951	0.08801552	1.9776816	0.19066796	1.593241	0.04527867	1.7869265	0.058023524	1.7764996	0.1662397	1.3052092	0.14844845	24.3342	1.8405539	0.3151521	6.0	25.0	2.6670406E-9	2.5950305E-6
12636	FP005965	(sp:Q9IAV3) Hematopoietically-expressed homeobox protein hhex OS=Danio rerio GN=hhex PE=2 SV=1	1		all somatic tissues	1.4685845	0.08003622	1.2719512	0.050909292	1.2936456	0.12724578	1.1656878	0.09618046	1.1747745	0.15839481	0.8471539	0.0910193	0.784737	0.21711783	20.470104	1.8201188	0.37048313	6.0	25.0	1.5681502E-8	6.1471487E-6
12981	FP006221	0	1		all somatic tissues	0.9057249	0.075648755	0.7510563	0.11643236	0.6715129	0.07457226	0.5486545	0.10726576	0.7647391	0.058150224	0.47051966	0.074025586	0.2884802	0.16829439	22.342213	1.3055835	0.24348222	6.0	25.0	6.4431034E-9	4.722795E-6
25039	FP007042	0	1		all somatic tissues	2.1172166	0.10404552	1.9933494	0.105041735	1.8006189	0.17693175	1.6068738	0.16630153	1.9285699	0.13002084	1.5750494	0.14138852	1.3284991	0.16002798	19.890116	2.259253	0.47327796	6.0	25.0	2.0932623E-8	5.9029994E-6
4626	FP007680	(sp:O75582) Ribosomal protein S6 kinase alpha-5 OS=Homo sapiens GN=RPS6KA5 PE=1 SV=1	1		all somatic tissues	0.4360124	0.05807693	0.30730006	0.10075343	0.21573567	0.019255787	0.18006732	0.06808097	0.25780162	0.08317496	0.19385517	0.07421449	-0.062464893	0.10239462	21.676365	0.71694964	0.13781324	6.0	25.0	8.777647E-9	5.4245857E-6
37125	FP008825	0	1	hemocyte	all somatic tissues	1.6681093	0.08423668	1.5293493	0.12372582	1.475487	0.17211522	1.2477176	0.11870298	1.4323578	0.1431445	1.350179	0.08305353	0.9671962	0.07358609	19.36742	1.51134	0.32514656	6.0	25.0	2.7314178E-8	4.752667E-6
39423	FP009224	0	1		all somatic tissues	1.3578334	0.036951985	1.2769752	0.051166013	1.2110656	0.031764925	1.0508021	0.07051792	1.2837591	0.034354698	1.0901685	0.12743764	0.7913168	0.06949499	42.4665	1.0406791	0.10210784	6.0	25.0	6.3732353E-12	1.3128865E-8
13799	FP011522	0	1		all somatic tissues	1.2740661	0.124730796	1.1235583	0.16705453	1.015184	0.109258644	0.80312467	0.1607969	1.065458	0.054040648	0.8177566	0.058682177	0.5864914	0.07348595	20.156658	1.6510618	0.34129784	6.0	25.0	1.8315552E-8	6.1906567E-6
36128	FP011637	hypothetical protein BRAFLDRAFT_82426 [Branchiostoma floridae]	1		all somatic tissues	2.2357497	0.070010796	2.2419143	0.055235755	2.0873632	0.10008863	1.9187791	0.029284755	2.1398747	0.0689611	1.9352869	0.15217008	1.6914662	0.085625	25.05304	1.0932258	0.18181856	6.0	25.0	1.9685347E-9	2.06893E-6
23687	AM853883	0	1		all somatic tissues	0.93571985	0.089111045	0.84331214	0.06764422	0.6456834	0.04682505	0.4598905	0.085986584	0.8461902	0.043619037	0.5627873	0.093206555	0.4109981	0.07932832	35.38926	1.2631476	0.1487207	6.0	25.0	4.8281046E-11	8.743697E-8
19713	AM854655	0	1		all somatic tissues	1.3813204	0.079314955	1.2761686	0.12992886	1.277286	0.036004685	1.2329093	0.027040005	1.3046511	0.07930515	1.1543816	0.022080192	0.8623458	0.09116061	22.429684	0.7860672	0.14602436	6.0	25.0	6.190098E-9	4.599243E-6
23707	AM855246	0	1		all somatic tissues	1.7948306	0.07642814	1.7039579	0.060709864	1.524733	0.07886741	1.3222529	0.093163766	1.6823983	0.08534483	1.6993688	0.024014313	1.6236871	0.022047093	23.529364	0.6871556	0.12168405	6.0	25.0	3.7807655E-9	3.3081699E-6
10580	AM855355	beta-lactamase [Streptosporangium roseum DSM 43021]	1		all somatic tissues	1.5617341	0.10212092	1.5014694	0.101581745	1.248827	0.10339343	1.1450762	0.107062586	1.4214807	0.07374402	1.1117167	0.2021699	0.830721	0.12833586	22.048904	1.8984528	0.35875794	6.0	25.0	7.376336E-9	5.0822955E-6
35800	AM856861	0	1		all somatic tissues	1.433231	0.070152566	1.2487123	0.13755952	1.1027242	0.11374603	0.94498366	0.06599693	1.1978505	0.06612064	1.0370196	0.09622552	0.83985436	0.08736241	26.223234	1.3020732	0.20688924	6.0	25.0	1.2191109E-9	1.4458656E-6
38940	AM857270	0	1		all somatic tissues	0.7633807	0.11886273	0.61130524	0.056350548	0.26455444	0.2083728	0.2575133	0.16589874	0.60814	0.15575823	0.13743336	0.16712114	-0.1944602	0.17779909	23.662191	3.252078	0.5726573	6.0	25.0	3.5667815E-9	3.199403E-6
476	AM857299	(sp:Q801P0) LIM domain transcription factor LMO4-B OS=Xenopus laevis GN=lmo4-B PE=2 SV=1	1		all somatic tissues	0.8991018	0.057835	0.78608686	0.04800678	0.57573247	0.06723146	0.48957396	0.07084932	0.7979156	0.08174621	0.4208214	0.120893545	0.26692662	0.14612208	35.17998	1.5779938	0.18689533	6.0	25.0	5.153189E-11	9.270587E-8
11003	AM857878	(sp:O43736) Integral membrane protein 2A OS=Homo sapiens GN=ITM2A PE=1 SV=2	1		all somatic tissues	1.735881	0.06313741	1.6335232	0.054881215	1.6493279	0.043929487	1.5464056	0.030843757	1.6557386	0.029563557	1.4908198	0.07311321	1.2439613	0.097540826	32.993336	0.73470765	0.09278486	6.0	25.0	1.0396939E-10	1.7726781E-7
24901	AM861741	0	1		all somatic tissues	1.4895527	0.091677785	1.3084486	0.09522205	1.0993354	0.05234923	0.90953577	0.14928539	1.3246907	0.10830982	1.0342925	0.13576145	0.7533299	0.12379532	28.670052	2.0475752	0.29757753	6.0	25.0	4.731676E-10	6.6622E-7
20516	AM863946	0	1		all somatic tissues	1.7785244	0.040053193	1.6725063	0.032915927	1.6172004	0.04159283	1.5672884	0.037567474	1.672529	0.056018118	1.5712471	0.06848477	1.4087597	0.057142098	30.352718	0.41656744	0.057184257	6.0	25.0	2.5664793E-10	3.9190138E-7
43617	AM865056	(sp:Q8N474) Secreted frizzled-related protein 1 OS=Homo sapiens GN=SFRP1 PE=1 SV=1	1		all somatic tissues	0.4443027	0.055949684	0.21124515	0.12532634	0.053101934	0.033397645	-0.10705933	0.10300152	0.21028621	0.046483826	-0.10379015	0.11261835	-0.22866592	0.13828059	36.74054	1.8173538	0.20610227	6.0	25.0	3.195344E-11	5.9848794E-8
7386	AM865407	(sp:Q8N474) Secreted frizzled-related protein 1 OS=Homo sapiens GN=SFRP1 PE=1 SV=1	1		all somatic tissues	1.1519477	0.047138203	0.96373355	0.08879345	0.7528367	0.06854863	0.56617415	0.062023442	0.91449374	0.076295085	0.6072258	0.09673892	0.43193713	0.105525166	59.66174	2.0588903	0.14378913	6.0	25.0	1.3222756E-13	3.1126368E-10
1947	BQ426244	0	1		all somatic tissues	1.8423234	0.048603512	1.6542889	0.0741895	1.4711437	0.018990157	1.2768714	0.07085152	1.5895691	0.0937126	1.2876017	0.039295044	1.1827894	0.122243054	61.31467	1.8394195	0.1249986	6.0	25.0	9.636736E-14	2.279088E-10
10490	BQ426490	0	1		all somatic tissues	1.3810985	0.0956305	1.1620488	0.024314836	1.0648582	0.08075829	0.6970469	0.17116824	1.1591766	0.05098993	0.90250623	0.14759119	0.7895969	0.11834832	26.33471	1.822908	0.28841975	6.0	25.0	1.1658091E-9	1.3908103E-6
35706	BQ426557	0	1		all somatic tissues	1.2815747	0.04827089	1.2220492	0.063927375	1.1767385	0.04809789	0.987669	0.042762324	1.2339702	0.05687996	1.1025791	0.07393143	0.909363	0.08166513	25.65489	0.5363384	0.08710789	6.0	25.0	1.5350489E-9	1.7131146E-6
38746	CB617351	0	1		all somatic tissues	0.5709668	0.06662616	0.5232788	0.07333408	0.26193598	0.0380574	0.18767324	0.03525071	0.3851148	0.0900171	0.19066581	0.11849752	0.05322336	0.025302185	37.217934	1.1043432	0.12363474	6.0	25.0	2.7705949E-11	5.2530478E-8
3302	CU682512	0	1		all somatic tissues	1.2413001	0.11230781	1.157708	0.033630777	1.0577307	0.12687439	0.7985452	0.062615044	1.1473024	0.038972456	0.8724905	0.16099347	0.5813197	0.18122122	19.910187	1.589188	0.3325743	6.0	25.0	2.072213E-8	5.9679733E-6
35091	CU683217	0	1		all somatic tissues	1.4489065	0.05193117	1.3595624	0.055838037	1.2995689	0.033526074	1.2388995	0.028665725	1.3838031	0.02628089	1.2338232	0.06038877	1.1094699	0.04738526	30.176872	0.3897691	0.053817302	6.0	25.0	2.7321434E-10	4.1419293E-7
1420	CU987275	0	1		all somatic tissues	0.7089853	0.089146234	0.58020806	0.048236687	0.47796878	0.16887027	0.2927274	0.09161656	0.51679873	0.05249161	0.34678808	0.0489827	0.17955177	0.07717813	20.906874	1.0370247	0.20667538	6.0	25.0	1.2670408E-8	6.0057732E-6
41231	CU992275	0	1		all somatic tissues	1.1178569	0.16122618	0.8475001	0.11080702	0.48526707	0.14299037	0.3309048	0.12126694	0.87178403	0.057117265	0.49612743	0.24917024	0.114182726	0.16913189	26.441708	3.8463728	0.6061089	6.0	25.0	1.1170078E-9	1.3471114E-6
22203	CU992925	0	1		all somatic tissues	0.9931636	0.20399144	0.63012844	0.25376892	0.4415099	0.16500387	0.37653056	0.07438319	0.71407247	0.080294184	0.43534642	0.0817088	0.043544084	0.06762442	19.165035	2.9246638	0.6358506	6.0	25.0	3.0324813E-8	4.09385E-6
31424	CU993043	(sp:P64922) Uncharacterized protein Mb2028c OS=Mycobacterium bovis GN=Mb2028c PE=4 SV=1	1		all somatic tissues	1.5109242	0.08872596	1.2160702	0.09794394	1.1850746	0.14848825	0.9151349	0.09751501	1.2880114	0.12574652	1.0518234	0.040203564	0.89844	0.09216616	25.718847	1.5821923	0.25632828	6.0	25.0	1.4954362E-9	1.6823658E-6
42134	CU994467	0	1		all somatic tissues	1.2435657	0.08688843	1.1213415	0.049354568	0.9955749	0.06265846	0.8771553	0.036723692	1.0822008	0.06331974	0.83162844	0.12538461	0.6162838	0.11010335	32.141403	1.3232431	0.17153928	6.0	25.0	1.3818147E-10	2.281376E-7
27743	CU995932	0	1		all somatic tissues	1.0917064	0.046335585	1.0331594	0.04337672	0.8500695	0.0357858	0.67115307	0.08318752	1.0505248	0.0809289	0.81944597	0.061498273	0.62554085	0.036730774	51.96721	1.0017353	0.08031791	6.0	25.0	6.4692696E-13	1.470465E-9
35060	CU998647	hypothetical protein [Monosiga brevicollis MX1]	1		all somatic tissues	0.8546026	0.076902986	0.67829484	0.02993646	0.4188621	0.10852952	0.30779818	0.08683946	0.5615144	0.16328451	0.24617521	0.15299995	0.2306055	0.16220142	23.384544	1.8587159	0.33118665	6.0	25.0	4.029969E-9	3.4415934E-6
38706	CU998753	0	1		all somatic tissues	1.2442342	0.077979244	1.161972	0.10554694	1.1518261	0.14764327	0.83760387	0.1392261	1.2392714	0.056255396	0.7560923	0.17840822	0.6154238	0.10187447	22.43136	1.8069851	0.33565086	6.0	25.0	6.185355E-9	4.601904E-6
25157	EE677412	0	1		all somatic tissues	0.3017533	0.072173044	0.17418507	0.080703445	0.0067982688	0.03497484	-0.12900507	0.11175517	0.217121	0.11440609	-0.085510455	0.07692838	0.019315965	0.06320276	20.331703	0.8107133	0.1661431	6.0	25.0	1.6790347E-8	6.128477E-6
18916	ES789629	0	1		all somatic tissues	0.5481158	0.10978982	0.2827541	0.046448562	0.25577104	0.059984248	0.17942905	0.055201553	0.29945686	0.05053673	0.14045675	0.095588535	-0.030547835	0.059210792	28.855463	1.0829535	0.15637614	6.0	25.0	4.4166892E-10	6.262865E-7
16001	ES789713	(sp:Q90Z00) Basic fibroblast growth factor receptor 1-A OS=Danio rerio GN=fgfr1a PE=1 SV=2	1		all somatic tissues	0.83405465	0.11747946	0.8629325	0.0777121	0.7971739	0.015308445	0.52144283	0.1368711	0.8898108	0.053645708	0.63450384	0.087707296	0.31780335	0.097334646	20.793549	1.156612	0.231765	6.0	25.0	1.3386458E-8	6.1176115E-6
39598	EW777823	0	1		all somatic tissues	1.2915182	0.068170294	1.1744537	0.027165627	1.2147211	0.0842614	1.2515665	0.03207463	1.1738161	0.06479139	1.0511473	0.07069125	0.9180402	0.06536619	19.394451	0.4632991	0.09953429	6.0	25.0	2.6937142E-8	4.8486854E-6
44311	EW779144	0	1		all somatic tissues	1.4148093	0.08647097	1.2766865	0.058172867	1.2191615	0.12632772	0.9159114	0.042176004	1.2320956	0.07156819	1.045682	0.06955622	0.85899776	0.16109273	23.437885	1.2568605	0.22343819	6.0	25.0	3.9361763E-9	3.392984E-6
35807	EW779302	(sp:Q8CAL5) Glypican-5 OS=Mus musculus GN=Gpc5 PE=2 SV=1	1		all somatic tissues	0.9654953	0.043949272	0.94737124	0.15452033	0.7338193	0.09933649	0.5681049	0.06543414	0.8921733	0.09603767	0.6560878	0.2045272	0.25986207	0.13796861	21.429983	1.7377229	0.3378683	6.0	25.0	9.860877E-9	5.6206995E-6
25545	FP001819	0	1		all somatic tissues	0.96454585	0.09911024	0.9073353	0.045642972	0.6804576	0.1704219	0.5145088	0.07852488	0.9964822	0.10271239	0.53514844	0.09418537	0.3527788	0.15607719	23.554798	1.7636788	0.3119815	6.0	25.0	3.7387418E-9	3.2900928E-6
22459	FP002469	0	1		all somatic tissues	1.2659802	0.15914527	1.1290755	0.20711552	0.7814221	0.0668231	0.39521083	0.14680672	1.2235823	0.074419476	0.49177355	0.18270454	0.08970118	0.12620105	44.915173	5.913403	0.54857135	6.0	25.0	3.3918424E-12	7.251759E-9
8704	FP008713	0	1		all somatic tissues	1.134191	0.113063596	0.94537485	0.056455985	0.68967175	0.092308514	0.84298307	0.14818925	0.93788296	0.03180225	0.6507355	0.09965292	0.6043745	0.07276985	21.02224	1.2068489	0.23920083	6.0	25.0	1.1983736E-8	5.931949E-6
25327	FP009447	(sp:Q6P1G6) UPF0484 protein FAM167A OS=Mus musculus GN=Fam167a PE=2 SV=1	1		all somatic tissues	0.97420514	0.08171868	0.8583802	0.06529498	0.6113944	0.09103811	0.33162555	0.107328616	0.8899504	0.08990665	0.42949656	0.1581736	0.05644427	0.18927817	41.664196	3.257237	0.325743	6.0	25.0	7.892131E-12	1.6084163E-8
38534	FP010707	0	1		all somatic tissues	1.3339918	0.08445205	1.1886773	0.11084067	0.9635426	0.035294298	0.78711575	0.07600843	1.1457064	0.07704588	0.9609224	0.11576615	0.7353918	0.069600895	34.450394	1.4915426	0.18039738	6.0	25.0	6.484813E-11	1.1458664E-7
12853	AM853714	(sp:A6QP66) Ras-related and estrogen-regulated growth inhibitor-like protein OS=Bos taurus GN=RERGL PE=2 SV=1	1		all somatic tissues	0.22655779	0.16366525	0.19365743	0.15996361	-0.17563719	0.14055213	-0.4137923	0.184059	0.17856021	0.15159138	-0.47931468	0.19666514	-0.54348713	0.17326577	19.561893	3.2873442	0.7002015	6.0	25.0	2.4723253E-8	5.463839E-6
2543	AM854135	0	1		all somatic tissues	0.7144441	0.07655054	0.61806095	0.059387684	0.30964497	0.10217958	0.22236174	0.079902895	0.48909912	0.17881161	0.14294356	0.082562156	0.09430118	0.18119958	23.721302	1.8044101	0.31694618	6.0	25.0	3.4757917E-9	3.1490672E-6
21978	AM854964	0	1		all somatic tissues	0.52419055	0.18364896	0.54209673	0.061706293	0.20692419	0.16251111	0.047027975	0.09649108	0.5607425	0.092211865	0.25405928	0.14602862	-0.3228562	0.19569209	20.551043	2.7573304	0.5590411	6.0	25.0	1.506987E-8	6.133437E-6
13317	AM855077	0	1		all somatic tissues	1.9057547	0.065530896	1.9011064	0.08343641	1.7159469	0.039932255	1.6306524	0.04206744	1.8281895	0.07556251	1.4935257	0.050880395	1.3421515	0.14459062	35.362453	1.2616131	0.14865261	6.0	25.0	4.8684834E-11	8.807086E-8
20128	AM855169	0	1		all somatic tissues	0.23950751	0.10473438	0.061767224	0.053740915	-0.13574198	0.12591182	-0.15894759	0.05177779	0.04555756	0.03765284	-0.20727465	0.059559245	-0.33273146	0.032960676	32.480766	1.241086	0.15920782	6.0	25.0	1.2328205E-10	2.0588102E-7
18665	AM855242	0	1		all somatic tissues	1.500868	0.09033097	1.4773909	0.11708967	1.2560507	0.05410917	1.2080275	0.05527393	1.3318317	0.118440166	1.0642073	0.047551703	0.7085584	0.10964456	42.548134	2.0538523	0.2011303	6.0	25.0	6.237344E-12	1.2886352E-8
18614	AM855965	0	1		all somatic tissues	0.3206424	0.084272146	0.24695727	0.04017926	0.011560991	0.03496306	-0.030930215	0.042802144	0.12258658	0.07484962	-0.13536298	0.11266427	-0.306754	0.10109258	39.9097	1.4297113	0.14926523	6.0	25.0	1.2762014E-11	2.5396407E-8
22612	AM856299	0	1		all somatic tissues	0.48534095	0.08850548	0.38945064	0.046351243	0.18728706	0.087294035	0.23201585	0.0421161	0.40182245	0.06656532	0.018138142	0.06335405	-0.10982699	0.06097823	44.959503	1.3590246	0.12594895	6.0	25.0	3.3543168E-12	7.178238E-9
6346	AM856831	hypothetical protein BRAFLDRAFT_69390 [Branchiostoma floridae]	1		all somatic tissues	1.2214403	0.1750412	1.3790791	0.057373732	1.0977347	0.07828484	0.95024896	0.14259192	1.1690643	0.15456037	0.8535772	0.080044575	0.5451389	0.05857648	20.035875	1.9470824	0.40491584	6.0	25.0	1.9454852E-8	6.1282785E-6
36421	AM858919	0	1		all somatic tissues	2.1576219	0.119813405	2.058599	0.10909258	1.87186	0.08270587	1.4528832	0.23191786	2.0778847	0.067383625	1.7952963	0.24991806	1.3045473	0.01670855	23.80788	2.970681	0.5199051	6.0	25.0	3.3470138E-9	3.0658646E-6
23052	AM859173	(sp:Q1PRL4) Tripartite motif-containing protein 71 OS=Gallus gallus GN=TRIM71 PE=2 SV=1	1		all somatic tissues	0.8867912	0.08384539	0.86272836	0.123015866	0.6531534	0.07578723	0.5384703	0.118848175	0.7093169	0.11103496	0.55334467	0.14664248	0.1667563	0.029860722	26.821169	1.6632655	0.25838816	6.0	25.0	9.609488E-10	1.1944593E-6
10625	AM859236	0	1		all somatic tissues	1.0444418	0.08207773	0.9686072	0.08993869	0.8047267	0.050622053	0.7814089	0.10250024	0.91198075	0.11708502	0.70487845	0.058611043	0.49513656	0.08397836	22.470303	0.9880844	0.18322042	6.0	25.0	6.0762755E-9	4.563283E-6
10628	AM860661	0	1		all somatic tissues	1.11818	0.06754495	1.0300806	0.06549249	0.90785015	0.059722837	0.8775805	0.055176727	0.99754584	0.048672535	0.7194656	0.10254461	0.44918257	0.018160498	57.216427	1.4319745	0.104280554	6.0	25.0	2.1427304E-13	4.9968474E-10
28441	AM861051	B-box zinc finger family protein [Brugia malayi]	1		all somatic tissues	0.31111687	0.13566542	0.28980303	0.13342384	0.14056991	0.08664752	-0.009501038	0.09330313	0.12110859	0.079817876	0.03886424	0.08325251	-0.3348266	0.040382598	20.040037	1.3259091	0.27567917	6.0	25.0	1.9414347E-8	6.1349338E-6
13944	AM861070	0	1		all somatic tissues	1.7200263	0.08242198	1.6059366	0.058310457	1.5194807	0.040928062	1.4863728	0.019761477	1.5908703	0.020429296	1.2501366	0.12534142	1.2300513	0.08424478	31.217022	1.0011367	0.13362591	6.0	25.0	1.895617E-10	3.0026573E-7
11327	AM861625	0	1		all somatic tissues	0.8214514	0.09697184	0.5090375	0.14540473	0.32621282	0.117988236	0.06940508	0.08878387	0.6000405	0.06608955	0.24957325	0.13407536	-0.14038596	0.13015392	44.591206	3.3445113	0.31251597	6.0	25.0	3.6803893E-12	7.835549E-9
25998	AM862081	0	1		all somatic tissues	0.7483956	0.051862918	0.7337685	0.065681934	0.52098465	0.07202727	0.42786494	0.07264443	0.70095366	0.059127506	0.47118688	0.15425059	0.29334924	0.06602264	22.72903	0.8624903	0.15811099	6.0	25.0	5.4022533E-9	4.224562E-6
24519	AM862546	0	1		all somatic tissues	1.067549	0.114910156	1.0171745	0.0730055	0.7733116	0.12475002	0.61672735	0.105094954	0.9296448	0.1363123	0.5370721	0.10608495	0.41968265	0.19600148	19.30072	1.8204315	0.3929973	6.0	25.0	2.826912E-8	4.49479E-6
28436	AM863048	0	1		all somatic tissues	1.3505958	0.07449347	1.3316947	0.056407344	1.1241169	0.051103644	1.0634792	0.035548866	1.250403	0.068057604	0.88695526	0.06838167	0.7437509	0.1877634	31.383379	1.4589894	0.19370516	6.0	25.0	1.7897162E-10	2.849228E-7
11993	AM863779	0	1		all somatic tissues	0.4762744	0.052165635	0.46007037	0.037116695	0.40645394	0.10257094	0.595685	0.10009507	0.33882558	0.069404714	0.037233137	0.03906396	-0.095522396	0.19451998	30.874357	1.6104875	0.21734427	6.0	25.0	2.1357005E-10	3.3487783E-7
13877	AM866185	0	1		all somatic tissues	0.69914585	0.049273722	0.7387698	0.031388145	0.6747744	0.03422499	0.68177855	0.066393375	0.66755456	0.10115748	0.6112973	0.04678434	0.27955812	0.08125953	26.774927	0.6025219	0.093763396	6.0	25.0	9.786396E-10	1.2125345E-6
36008	AM866731	0	1		all somatic tissues	1.3587633	0.07460584	1.4010277	0.03375257	1.2889211	0.08315282	1.0310655	0.05018374	1.4798279	0.08258518	1.1883373	0.14095342	0.90236515	0.023189433	29.905617	1.0935128	0.1523561	6.0	25.0	3.0107605E-10	4.5281837E-7
6395	AM867786	hypothetical protein BRAFLDRAFT_69764 [Branchiostoma floridae]	1		all somatic tissues	1.5753136	0.13026688	1.560857	0.037465867	1.3274894	0.080927804	1.2287238	0.11008974	1.5252148	0.17162445	1.1330024	0.1031173	0.9427678	0.12291318	19.551853	1.6169778	0.3445918	6.0	25.0	2.4850312E-8	5.4422185E-6
19066	AM868987	(sp:Q5F2F2) Abhydrolase domain-containing protein 15 OS=Mus musculus GN=Abhd15 PE=2 SV=1	1		all somatic tissues	0.8359712	0.14108305	0.718832	0.07301626	0.62945133	0.20536552	0.32019153	0.21622826	0.7318888	0.059048608	0.43317676	0.08853513	0.02702968	0.078696266	19.986624	2.2768874	0.474669	6.0	25.0	1.9941183E-8	6.0820607E-6
38823	AM869153	0	1		all somatic tissues	2.0488183	0.0585431	2.020463	0.047563948	1.8138851	0.08717316	1.7383345	0.03845332	1.9208661	0.10220289	1.648147	0.11106398	1.4762342	0.1220545	29.86196	1.2258596	0.17104532	6.0	25.0	3.0584002E-10	4.584542E-7
21878	AM869224	(sp:Q8NFC6) Biorientation of chromosomes in cell division protein 1-like OS=Homo sapiens GN=BOD1L PE=1 SV=2	1		all somatic tissues	1.1101568	0.061785743	1.0339775	0.079998374	0.9525922	0.05728546	0.83846104	0.08404762	1.0595607	0.06969114	0.8715855	0.09801531	0.6620321	0.06879468	21.267797	0.6867702	0.13454814	6.0	25.0	1.06522124E-8	5.8054557E-6
21493	BM986724	0	1		all somatic tissues	-0.594019	0.11443391	-0.576078	0.122708924	-0.6855494	0.15626872	-0.7140639	0.19281656	-0.5028694	0.04642414	-0.98699975	0.18009369	-1.319577	0.10964165	18.994812	2.1036983	0.46146336	6.0	25.0	3.313492E-8	3.0815477E-6
36573	BQ426786	0	1		all somatic tissues	0.33840734	0.087243445	0.20457345	0.057559907	0.012382025	0.14829688	-0.11030814	0.068383016	0.110463895	0.1409347	-0.092290506	0.15745912	-0.3071485	0.1042525	19.782047	1.4708234	0.3097976	6.0	25.0	2.210637E-8	5.7476564E-6
10738	CU683219	hypothetical protein BRAFLDRAFT_69764 [Branchiostoma floridae]	1		all somatic tissues	1.4226562	0.13195743	1.5076685	0.06935802	1.2892431	0.10981863	1.1983821	0.070009865	1.3608459	0.054335356	0.9379338	0.122554615	0.8234722	0.17769201	20.924522	1.6865739	0.33584473	6.0	25.0	1.2562665E-8	6.004954E-6
13649	CU684277	0	1		all somatic tissues	0.71739537	0.0681952	0.6149628	0.08830426	0.40211195	0.10154106	0.26410556	0.082170926	0.546536	0.05086251	0.47714382	0.082918175	0.48526257	0.046825044	19.886017	0.6781926	0.14209998	6.0	25.0	2.0975893E-8	5.894226E-6
26876	CU684445	(sp:Q9U943) Apolipophorins OS=Locusta migratoria PE=1 SV=2	1	digestive gland	all somatic tissues	1.2413491	0.09621522	1.1438766	0.1226184	1.0033159	0.15424722	0.77975535	0.15009218	1.0373585	0.2324314	0.534462	0.21937197	0.37987414	0.14830421	19.781532	2.9496386	0.6212947	6.0	25.0	2.211213E-8	5.7270418E-6
35357	CU684487	0	1		all somatic tissues	1.277955	0.10070036	1.1691375	0.11282769	1.1005354	0.1310304	0.99848986	0.11013951	1.1778153	0.10457329	1.0228829	0.06083143	0.531759	0.06944777	26.483355	1.6236435	0.25545034	6.0	25.0	1.0986131E-9	1.3304204E-6
11514	CU684655	0	1		all somatic tissues	0.12908868	0.05189311	0.090726756	0.10003665	-0.06129894	0.11395956	-0.16384965	0.058218125	0.106593266	0.037659645	-0.06302819	0.1026919	-0.3340648	0.08096289	21.232246	0.7824877	0.15355726	6.0	25.0	1.0834675E-8	5.861559E-6
5307	CU684960	0	1		all somatic tissues	0.33144903	0.045381818	0.3671192	0.0105506405	0.37505877	0.037404217	0.38087988	0.1066778	0.332418	0.05077366	0.27270442	0.07396388	-0.011095427	0.080688946	20.183481	0.4687388	0.09676618	6.0	25.0	1.8072443E-8	6.1807755E-6
13379	CU991806	0	1		all somatic tissues	0.1239305	0.07270385	-0.017991781	0.073207416	-0.108368136	0.085114755	-0.15010527	0.05021544	0.064790025	0.074006855	-0.18446419	0.027682573	-0.312537	0.08508009	23.703022	0.69870716	0.12282315	6.0	25.0	3.5036596E-9	3.1673083E-6
28377	CU997579	0	1		all somatic tissues	1.1260483	0.049280148	1.1768217	0.0982166	1.0476222	0.0740543	1.0096494	0.036798265	1.1554528	0.09936484	0.9948876	0.03037593	0.7381284	0.033332665	22.93865	0.5625021	0.10217509	6.0	25.0	4.9153215E-9	3.9371726E-6
39098	CU998686	0	1		all somatic tissues	0.48467454	0.15204127	0.49806717	0.13772717	0.25416064	0.06814883	0.01213378	0.037207134	0.46824938	0.051056284	0.088968806	0.1295604	-0.17550902	0.02975058	26.94719	1.9249432	0.2976413	6.0	25.0	9.1446584E-10	1.1513125E-6
5449	CU998779	0	1		all somatic tissues	1.4641074	0.08639536	1.3295481	0.055844277	1.2767787	0.07021921	1.2459115	0.034261096	1.2396367	0.11500385	1.0818559	0.10372966	0.85711646	0.16940597	19.699436	1.1250939	0.23797086	6.0	25.0	2.3051502E-8	5.6245667E-6
18155	CU999015	0	1		all somatic tissues	0.40758434	0.14645934	0.24088833	0.081599325	0.20868617	0.08778043	0.12569	0.044959195	0.4528365	0.037624687	0.057769086	0.056206353	-0.1383225	0.05896646	21.536736	1.1550412	0.22346337	6.0	25.0	9.374783E-9	5.521747E-6
26612	CU999811	0	1		all somatic tissues	1.0359515	0.074303195	0.97202194	0.09727154	0.91180193	0.08273113	0.7866577	0.060247567	0.96668893	0.0398607	0.81665576	0.08064558	0.59851366	0.014039864	21.178516	0.62683535	0.123323746	6.0	25.0	1.11168745E-8	5.847476E-6
16704	CU999863	0	1		all somatic tissues	1.1495551	0.06988907	1.0679889	0.07526289	0.89914906	0.05417452	0.81842613	0.0838523	1.1185992	0.07439819	0.78643304	0.0739022	0.6003201	0.09883929	33.8152	1.1636269	0.14338064	6.0	25.0	7.9491635E-11	1.3839494E-7
10041	CX069008	0	1	gills	all somatic tissues	1.5909399	0.15441099	1.7081947	0.12656608	1.5084099	0.084151305	1.0419209	0.2570554	1.4576302	0.26763272	0.97094303	0.20911731	0.53370464	0.18874279	21.90517	4.6651516	0.88737637	6.0	25.0	7.886078E-9	5.173267E-6
38560	EE677631	0	1		all somatic tissues	1.2768521	0.10412121	1.0747147	0.1125914	0.6879174	0.12621029	0.5432889	0.12795475	1.0608107	0.080408566	0.61728644	0.17187424	0.2171882	0.18055592	41.363815	4.1361523	0.41664362	6.0	25.0	8.557932E-12	1.734693E-8
4464	ES789495	0	1		all somatic tissues	2.1816561	0.09132172	2.1958616	0.06443478	2.0213637	0.12819053	1.9758575	0.048215844	2.099327	0.097915284	1.8603815	0.088554256	1.6198821	0.08897993	22.720629	1.1077448	0.20314592	6.0	25.0	5.4228257E-9	4.2243814E-6
38278	EW777772	0	1		all somatic tissues	0.83485174	0.03943901	0.8396702	0.055941127	0.7157861	0.036150318	0.73726225	0.047065113	0.6865009	0.025051279	0.63129556	0.03908484	0.4775868	0.04563829	41.62149	0.435091	0.043556325	6.0	25.0	7.983281E-12	1.6237992E-8
14930	EW779136	0	1		all somatic tissues	1.3987081	0.061772358	1.442967	0.104917035	1.2955594	0.059256274	1.0011233	0.0858247	1.4310746	0.14450867	1.2127568	0.04849999	1.044802	0.062695466	20.647911	0.8615742	0.17386225	6.0	25.0	1.4371505E-8	6.1797473E-6
33498	FP000846	0	1		all somatic tissues	1.342741	0.069484405	1.1735932	0.112567246	0.9534126	0.06769848	0.812372	0.06333828	1.146375	0.09211486	0.9063914	0.09120535	0.6671542	0.05412481	45.555134	1.7142693	0.15679437	6.0	25.0	2.8910208E-12	6.2214767E-9
35404	FP001479	0	1		all somatic tissues	0.24910904	0.09719527	-0.02116419	0.021383582	0.04402315	0.06537734	0.32483685	0.058283307	-0.16913201	0.09539865	-0.2084414	0.23858961	-0.42393512	0.1649634	21.767702	1.9341741	0.3702301	6.0	25.0	8.409329E-9	5.331515E-6
6064	FP001902	0	1		all somatic tissues	0.6926795	0.10939537	0.6576903	0.11068223	0.46173766	0.040942725	0.37181735	0.046382725	0.53948045	0.05986921	0.25444713	0.087606326	0.14895509	0.08641396	26.394674	1.1921046	0.18818578	6.0	25.0	1.1381822E-9	1.3658187E-6
21799	FP001999	(sp:Q95ZJ1) Polypeptide N-acetylgalactosaminyltransferase 5 OS=Caenorhabditis elegans GN=gly-5 PE=1 SV=2	1		all somatic tissues	1.7367257	0.06580197	1.7617731	0.11950218	1.5658057	0.14825651	1.4280295	0.103252724	1.6587989	0.058522616	1.5002918	0.09904224	1.1656697	0.07595131	21.101019	1.1550709	0.22808355	6.0	25.0	1.153797E-8	5.8959026E-6
43297	FP003627	0	1		all somatic tissues	0.6561757	0.12917033	0.50287527	0.084581606	0.44393688	0.09892156	0.27228856	0.1402271	0.5405468	0.062342994	0.23439205	0.12026139	0.040220376	0.06303418	18.962366	1.3360395	0.2935726	6.0	25.0	3.3701777E-8	2.7972476E-6
38270	FP004027	0	1	digestive gland	all somatic tissues	0.33520776	0.12616777	0.36598474	0.13356593	0.14840768	0.039268605	-0.03197974	0.22408184	0.38508907	0.09811002	-0.11623774	0.15267223	-0.41508764	0.05632316	22.914282	2.3566802	0.42853186	6.0	25.0	4.9694124E-9	3.97553E-6
28486	FP004236	0	1		all somatic tissues	1.1084657	0.053220592	1.0536474	0.11863686	0.9031259	0.15255614	0.8676218	0.055330362	0.96858335	0.15530877	0.7190475	0.09126373	0.5007535	0.10414081	18.965767	1.2332656	0.27094117	6.0	25.0	3.3641875E-8	2.8259176E-6
13153	FP006104	0	1		all somatic tissues	0.6126329	0.16845502	0.25848123	0.09376906	0.18253872	0.13380733	0.024168637	0.047176458	0.20128478	0.101235494	0.038789913	0.08136823	-0.09960155	0.09394836	22.265099	1.9370356	0.36249474	6.0	25.0	6.6754238E-9	4.7862786E-6
18518	FP006133	0	1		all somatic tissues	0.7292164	0.07488376	0.7035875	0.06985562	0.44422135	0.1559224	0.42686784	0.08040287	0.6678883	0.023389023	0.4072991	0.07057813	0.30640298	0.03487206	20.801483	0.83100194	0.16645487	6.0	25.0	1.3334927E-8	6.1340666E-6
44248	FP006601	0	1		all somatic tissues	0.35337707	0.044729665	0.40250903	0.11288582	0.05525064	0.15411435	0.16903381	0.08922989	0.2632111	0.05434699	0.03716181	0.08904249	-0.10265306	0.081281036	19.30625	0.92596203	0.19984074	6.0	25.0	2.8188602E-8	4.510176E-6
33507	FP006604	0	1		all somatic tissues	0.13160892	0.115405805	0.0745143	0.030547481	0.069367476	0.07264128	0.15508223	0.112946	0.071786195	0.046803895	-0.18928272	0.08689975	-0.62619746	0.2868196	19.478258	1.9921705	0.4261526	6.0	25.0	2.580345E-8	5.315511E-6
25999	FP006842	0	1		all somatic tissues	0.49344894	0.06981776	0.38966486	0.095255084	0.1898784	0.05412385	-0.002813084	0.23649704	0.24497335	0.1286762	-0.026020182	0.06627691	-0.26124853	0.11416688	25.230652	2.058069	0.33987576	6.0	25.0	1.8282761E-9	1.9489423E-6
36039	FP007449	0	1		all somatic tissues	0.9201473	0.05544613	1.0189619	0.079814196	0.8310433	0.059515834	0.7937847	0.039480925	0.9577353	0.091598965	0.88518405	0.121075936	0.51371324	0.008871816	22.2945	0.67054105	0.12531886	6.0	25.0	6.585796E-9	4.7549447E-6
42265	FP007452	0	1		all somatic tissues	0.908728	0.09947891	0.7817536	0.11197368	0.7431113	0.047240824	0.7332346	0.071844675	0.71026826	0.07475589	0.5573036	0.09152274	0.3825529	0.034319617	20.635511	0.86418957	0.17449482	6.0	25.0	1.4458917E-8	6.1739574E-6
30634	FP007899	0	1		all somatic tissues	0.5810003	0.08762803	0.40704057	0.17338054	0.3567863	0.084579006	0.20703933	0.056585226	0.38440996	0.09760728	0.30002066	0.12028699	-0.05421566	0.046009194	19.562855	1.1894463	0.2533386	6.0	25.0	2.4711126E-8	5.4858697E-6
14508	FP008198	0	1		all somatic tissues	0.42677233	0.09369762	0.45143002	0.040929474	0.36596584	0.053161766	0.44033682	0.041472938	0.43646634	0.052221615	0.16550893	0.01885455	0.0030081272	0.04549587	33.39947	0.7661276	0.095576316	6.0	25.0	9.098744E-11	1.572263E-7
29335	FP008361	0	1		all somatic tissues	0.37063056	0.07603078	0.15210322	0.035445	0.024021877	0.10802026	-0.2428901	0.14238067	0.14343138	0.03119269	0.07134284	0.1573273	-0.20403117	0.06742005	26.424995	1.4641562	0.23086667	6.0	25.0	1.1244825E-9	1.3550015E-6
6446	FP008634	(sp:Q6PFY8) Tripartite motif-containing protein 45 OS=Mus musculus GN=Trim45 PE=2 SV=1	1		all somatic tissues	1.7903111	0.09330514	1.7457255	0.11768563	1.6012578	0.13390757	1.3882406	0.020968392	1.626395	0.12369099	1.4459443	0.19522709	1.056797	0.15187028	19.044764	1.7690438	0.38703635	6.0	25.0	3.228224E-8	3.4219174E-6
18754	FP008900	0	1		all somatic tissues	1.0777401	0.16825984	0.93187416	0.0744121	0.7832446	0.116697975	0.55072373	0.101294786	0.86171	0.04044929	0.6426986	0.030990275	0.3731855	0.14049438	20.915487	1.7741382	0.3534339	6.0	25.0	1.2617699E-8	6.0186426E-6
31753	FP009204	0	1		all somatic tissues	1.8327494	0.11495014	1.8545115	0.09420411	1.6123958	0.13218577	1.5915499	0.06452045	1.6789241	0.15122895	1.4034811	0.08959491	1.2148424	0.103208736	19.460873	1.4416972	0.30867434	6.0	25.0	2.6034327E-8	5.180831E-6
34006	FP010850	(sp:Q9ESN6) Tripartite motif-containing protein 2 OS=Mus musculus GN=Trim2 PE=1 SV=1	1		all somatic tissues	1.9453411	0.098633565	1.9420303	0.03397672	1.7875586	0.049937565	1.7168734	0.039447006	1.8603394	0.101929665	1.4716114	0.2041743	1.2997457	0.07449599	26.500074	1.6319306	0.25659215	6.0	25.0	1.0913206E-9	1.3248632E-6
1296	FP011335	0	1		all somatic tissues	1.3474406	0.0691115	1.2710521	0.049645375	1.1275859	0.064957574	0.9620651	0.075958475	1.2232372	0.11787145	1.0298207	0.12552714	0.77298236	0.061375655	28.124271	1.1545539	0.17104945	6.0	25.0	5.808293E-10	7.8644285E-7
26528	FP011391	0	1		all somatic tissues	0.82309514	0.10227013	0.71904355	0.062359918	0.4686018	0.073989615	0.3321004	0.061986394	0.69453734	0.04279123	0.34765434	0.07566144	0.2439824	0.120026544	36.089203	1.5479428	0.1787172	6.0	25.0	3.89212E-11	7.1615005E-8
23981	FP012099	0	1		all somatic tissues	0.9651612	0.10263545	0.8774101	0.14548437	0.7238313	0.099345945	0.47431916	0.06909053	0.68630874	0.036154047	0.590166	0.09810061	0.26348436	0.108828835	28.459925	1.704101	0.2494884	6.0	25.0	5.1182447E-10	7.088769E-7
13615	AM856702	0	1		Mantle	-0.010079729	0.069436826	-0.07629833	0.086006045	-0.16089562	0.08736824	-0.34705138	0.072075434	-0.1326246	0.1223949	-0.27847832	0.06438038	-0.4619242	0.0647032	19.06568	0.75207794	0.16436121	6.0	25.0	3.1932267E-8	3.6402785E-6
6060	AM859014	(sp:Q5B4R3) Peptidyl-prolyl cis-trans isomerase B OS=Emericella nidulans GN=cpr2 PE=3 SV=1	1	mantle	Mantle	0.8211867	0.11691092	0.64277446	0.22036256	0.5236767	0.14451535	0.52871007	0.0692459	0.46417686	0.14228162	0.10523405	0.21102303	-0.07134764	0.12876453	20.987381	2.8330972	0.5624604	6.0	25.0	1.21868835E-8	5.947199E-6
14756	AM860950	(sp:Q28658) Small proline-rich protein 3 OS=Oryctolagus cuniculus GN=SPRR3 PE=2 SV=1	1		Mantle	1.288809	0.12313358	1.0037318	0.064233325	0.5768495	0.24470818	0.12263872	0.43808186	0.9843097	0.1074355	0.3948172	0.24898733	-0.100383595	0.352053	22.147385	7.7941403	1.4663395	6.0	25.0	7.0476753E-9	4.9545156E-6
20651	AM865427	(sp:Q28658) Small proline-rich protein 3 OS=Oryctolagus cuniculus GN=SPRR3 PE=2 SV=1	1		Mantle	1.0880506	0.09434086	0.8423512	0.10299438	0.3424887	0.16444147	0.037665635	0.29218486	0.79693043	0.12661356	0.092835575	0.16335715	-0.05714937	0.17566498	41.023525	6.420229	0.6520881	6.0	25.0	9.3861585E-12	1.8978813E-8
14066	AM866500	0	1	mantle	Mantle	0.87596905	0.16278943	0.3442849	0.11687373	-0.12076539	0.1971461	-0.27330917	0.2248818	0.40655357	0.07588939	-0.08276548	0.25423896	-0.24754389	0.20580266	31.621468	6.3221474	0.83305055	6.0	25.0	1.6491142E-10	2.6484773E-7
11447	AM866911	0	1	mantle	Mantle	0.70998234	0.1645505	0.32042062	0.13882504	-0.10572059	0.27281705	-0.39942354	0.33949828	0.26218933	0.13814269	-0.1525959	0.25773677	-0.5030542	0.20861937	21.299355	6.152213	1.203521	6.0	25.0	1.0493026E-8	5.8026435E-6
9432	AM868615	Xenopus laevis hypothetical protein LOC100158353 (LOC100158353), mRNA	1		Mantle	1.032274	0.13597706	0.8783631	0.116690405	0.66782135	0.048420027	0.36352742	0.15002988	0.79059356	0.1290892	0.3644622	0.11893645	0.29603672	0.06951633	30.656801	2.5881646	0.35176596	6.0	25.0	2.3050417E-10	3.58434E-7
37536	AM869022	(sp:Q9UBC9) Small proline-rich protein 3 OS=Homo sapiens GN=SPRR3 PE=1 SV=2	1		Mantle	1.2306101	0.101683244	0.9184446	0.043109506	0.52931195	0.26235548	0.09593328	0.4107055	0.9247246	0.098056056	0.35805717	0.31463328	-0.09420344	0.28505173	21.841658	7.129487	1.3600706	6.0	25.0	8.123323E-9	5.2395435E-6
38151	CU683195	0	1	mantle	Mantle	0.40645862	0.11002335	0.23167342	0.28267473	-0.12910801	0.11304411	-0.25941253	0.13629524	0.1539746	0.11610624	-0.2613258	0.0625783	-0.36714205	0.14478311	21.574625	2.7628996	0.5335936	6.0	25.0	9.208527E-9	5.5066994E-6
12999	CU683340	0	1	mantle	Mantle	0.7315498	0.18572454	0.42911363	0.19226383	0.081649706	0.14640082	0.1565603	0.18040118	0.37295634	0.08659259	-0.20211744	0.1904669	-0.188608	0.085743695	23.545965	3.7730157	0.66766846	6.0	25.0	3.753278E-9	3.291625E-6
22853	CU683670	0	1		Mantle	-0.17282334	0.105127096	-0.431077	0.15807328	-0.7455616	0.24659985	-0.90298486	0.08829174	-0.46572012	0.125559	-0.93550456	0.08265256	-1.1593993	0.1917183	29.394587	3.7827406	0.5362014	6.0	25.0	3.6226433E-10	5.296304E-7
150	CU684087	0	1	mantle	Mantle	1.1874338	0.13076378	0.7302106	0.1211288	0.20699158	0.07288147	0.09721484	0.41508013	0.6978843	0.02342469	0.14969382	0.23611987	0.071133286	0.21952447	26.04906	6.3142753	1.0099972	6.0	25.0	1.3077309E-9	1.5235065E-6
4334	CU684113	(sp:P22488) Non-neuronal cytoplasmic intermediate filament protein OS=Helix aspersa PE=3 SV=2	1		Mantle	-0.06725097	0.14637856	-0.15097027	0.112000994	-0.35207373	0.08751757	-0.632423	0.041560493	-0.15030505	0.05911551	-0.4740265	0.03961311	-0.5975502	0.045575414	26.977427	1.5357846	0.23720212	6.0	25.0	9.036777E-10	1.1413449E-6
15968	CU684372	0	1	mantle	Mantle	1.2146356	0.15027773	0.8292539	0.23852575	0.38410518	0.12350427	0.19771102	0.10837854	0.84865874	0.17934255	0.23347576	0.2658284	-0.019044824	0.39640835	22.339663	6.378434	1.1896693	6.0	25.0	6.450645E-9	4.7154213E-6
12453	CU684396	0	1	mantle	Mantle	0.54665875	0.19655615	0.15352973	0.07520525	-0.08497229	0.21590832	-0.3547709	0.10356163	0.19228327	0.14904638	0.07208153	0.06703286	-0.39911953	0.17661387	23.672817	3.5971358	0.633134	6.0	25.0	3.5502372E-9	3.202314E-6
8340	CU988853	(sp:Q6YHK3) CD109 antigen OS=Homo sapiens GN=CD109 PE=1 SV=2	1		Mantle	1.6780759	0.12533568	1.4515039	0.15553527	1.3122252	0.1408708	1.4810128	0.3057822	1.3796732	0.20550957	0.7135371	0.1201083	0.79974145	0.12541567	21.205357	3.7647822	0.7397467	6.0	25.0	1.0974926E-8	5.8715855E-6
3373	CU990177	(sp:Q8IZJ3) C3 and PZP-like alpha-2-macroglobulin domain-containing protein 8 OS=Homo sapiens GN=CPAMD8 PE=1 SV=2	1	mantle	Mantle	1.2056153	0.12383237	0.9492921	0.17211787	0.76384175	0.16399893	0.99942666	0.2957343	0.8578718	0.16453797	0.24192147	0.11814952	0.3584414	0.09372516	21.73204	3.592189	0.6887275	6.0	25.0	8.551111E-9	5.395751E-6
32109	CU996012	0	1		Mantle	0.3310981	0.12190109	0.28509474	0.09241628	0.12196101	0.1164734	-0.29020718	0.14115635	0.24601331	0.15968505	-0.07015826	0.20316832	-0.36042905	0.108747825	19.702995	2.2032201	0.46592325	6.0	25.0	2.3009896E-8	5.6374247E-6
18109	CU996182	0	1		Mantle	1.0209492	0.12787409	0.9165603	0.31344336	0.4842679	0.123441264	0.65098655	0.11075756	0.7885123	0.13245946	-0.0398322	0.18538713	-0.18356587	0.2616148	29.843485	6.108027	0.85278624	6.0	25.0	3.078805E-10	4.6058923E-7
36432	CX069299	(sp:O78310) Superoxide dismutase [Cu-Zn], chloroplastic OS=Arabidopsis thaliana GN=SODCP PE=1 SV=2	1		Mantle	0.9725994	0.13511892	1.1056867	0.076499216	0.7161964	0.06035417	0.56661975	0.06290127	0.97210336	0.04434857	0.58358735	0.020766012	0.6173596	0.1400832	22.97732	1.2916074	0.2342178	6.0	25.0	4.8307855E-9	3.893613E-6
20930	EE677415	0	1	mantle	Mantle	0.5999405	0.12320725	0.32722223	0.2332264	-0.24338241	0.12091131	-0.37957066	0.13156411	0.25417012	0.2601265	-0.31205106	0.25462922	-0.71322477	0.45443845	20.481834	6.794783	1.3822783	6.0	25.0	1.5591223E-8	6.158533E-6
13901	EE677530	0	1		Mantle	0.05492109	0.10105131	-0.08348766	0.14563791	-0.5205494	0.16766375	-0.74614656	0.12877521	-0.22524421	0.14327472	-0.87822074	0.11661028	-0.8889319	0.23742607	35.343872	4.5863643	0.54068357	6.0	25.0	4.896683E-11	8.84341E-8
10841	ES789117	(sp:Q7A185) Protein fmtA OS=Staphylococcus aureus (strain MW2) GN=fmtA PE=3 SV=1	1	mantle	Mantle	0.72254413	0.2094985	0.52011967	0.15351811	0.14240307	0.1288927	-0.12211182	0.19386023	0.37540427	0.15977131	0.05713064	0.100301534	-0.17894392	0.1932623	19.740612	3.5975082	0.7593289	6.0	25.0	2.2575081E-8	5.6889203E-6
28695	ES789714	0	1	mantle	Mantle	1.3165092	0.31586403	0.9277368	0.32054362	0.6436658	0.12278012	0.12565143	0.25013265	0.9691266	0.2143947	0.21379133	0.12156688	0.082543805	0.2271888	19.39954	7.3406343	1.576634	6.0	25.0	2.6866791E-8	4.889756E-6
24037	FP008354	0	1		Mantle	1.6072212	0.208613	0.8370369	0.2747995	0.298168	0.13782835	0.33179182	0.30138597	0.9710856	0.30043733	0.3441161	0.42681083	0.10712303	0.24361645	22.286613	9.92739	1.8560077	6.0	25.0	6.60971E-9	4.758991E-6
3457	FP091046	(sp:Q8JGT9) Tigrin OS=Rhabdophis tigrinus tigrinus PE=1 SV=1	1		Mantle	0.5345909	0.12261688	0.28591344	0.26289576	-0.2851984	0.101250276	-0.43751472	0.30174795	0.2188192	0.13257752	-0.46316242	0.20190202	-0.39372188	0.17107424	25.464615	5.373971	0.87932	6.0	25.0	1.6597483E-9	1.8107854E-6
6051	AM853682	0	1		hemocytes	1.4773079	0.08644677	1.4130527	0.019113768	1.3702431	0.08531462	1.1626425	0.040879946	1.3108077	0.041577365	1.2128952	0.08305637	1.1046671	0.07881399	19.133423	0.5729586	0.12477262	6.0	25.0	3.0826577E-8	3.853322E-6
25826	AM853964	0	1		hemocytes	0.7685638	0.09033536	0.67444974	0.08126404	0.53063107	0.0922867	0.40492967	0.04829612	0.6288891	0.034081977	0.48849392	0.109422036	0.30891308	0.024149613	21.77622	0.78727216	0.15063682	6.0	25.0	8.37584E-9	5.318658E-6
13870	AM854120	0	1		hemocytes	0.720707	0.0722204	0.6091657	0.03820595	0.5286193	0.06947722	0.25432974	0.049164772	0.5536672	0.05113103	0.35884833	0.13647148	0.23261173	0.12015352	26.010164	1.0590268	0.16964951	6.0	25.0	1.3284569E-9	1.5396815E-6
4592	AM854564	0	1		hemocytes	0.520376	0.09992953	0.36495313	0.13578121	0.16209412	0.03141003	-0.07248137	0.06473463	0.28451085	0.04765624	-0.05707612	0.08237574	-0.25080603	0.1625904	39.27545	2.3303227	0.24722002	6.0	25.0	1.5254131E-11	3.0035384E-8
29241	AM854953	0	1	hemocyte	hemocytes	0.054235153	0.11160711	-0.15721549	0.10312104	-0.26115084	0.023582313	-0.43488812	0.0721022	-0.13135706	0.11968406	-0.49792472	0.075390846	-0.58497506	0.16052474	25.307169	1.6623055	0.27368817	6.0	25.0	1.771211E-9	1.9005093E-6
42263	AM855454	(sp:P25931) Neuropeptide Y receptor OS=Drosophila melanogaster GN=NepYr PE=2 SV=2	1	hemocyte	hemocytes	0.7288049	0.21280055	0.2470012	0.106060565	0.056668825	0.17252839	-0.18192688	0.058865868	0.2104609	0.060508724	0.023351524	0.16099039	-0.2595162	0.13937141	27.06246	3.8803642	0.5974395	6.0	25.0	8.7406904E-10	1.1065714E-6
34110	AM855614	0	1		hemocytes	0.939718	0.0815413	0.8312118	0.07003988	0.6239375	0.11148189	0.49831468	0.046019163	0.71526814	0.074928954	0.5920264	0.07467136	0.48875535	0.043684866	27.164885	0.9400776	0.14419314	6.0	25.0	8.3978824E-10	1.0715698E-6
44611	AM855874	(sp:P70085) Steroid 17-alpha-hydroxylase/17,20 lyase OS=Oryzias latipes GN=cyp17a1 PE=2 SV=1	1		hemocytes	0.51955974	0.16648304	0.32710207	0.06401477	0.029661968	0.12531145	-0.11427823	0.09692683	0.15640152	0.0566196	-0.06452788	0.19960961	-0.3332945	0.22070958	19.91062	2.6611295	0.5568907	6.0	25.0	2.0717614E-8	5.9873905E-6
40863	AM856030	0	1		hemocytes	1.0368835	0.122251794	0.86681616	0.24285184	0.71859896	0.12329859	0.4900685	0.08122313	0.97357357	0.06969044	0.5799298	0.11421031	0.24005938	0.14938778	20.863235	2.3413615	0.46760115	6.0	25.0	1.294112E-8	6.043503E-6
43288	AM856062	0	1		hemocytes	1.8947623	0.08887935	1.7432082	0.084068306	1.661861	0.093079075	1.3404089	0.063166104	1.7360902	0.04971761	1.5755152	0.13094312	1.2124301	0.045800354	39.571136	1.7057413	0.17960706	6.0	25.0	1.4032442E-11	2.7770202E-8
24606	AM856178	(sp:Q05974) Ras-related protein Rab-1A OS=Lymnaea stagnalis GN=RAB1A PE=2 SV=1	1		hemocytes	0.39034754	0.06557392	0.22355458	0.098707646	0.085942194	0.11752206	-0.047934912	0.052189976	0.18776159	0.05858391	0.011970604	0.14723474	-0.19577768	0.123648785	21.821478	1.2052387	0.23013236	6.0	25.0	8.200307E-9	5.2645973E-6
26022	AM856291	(sp:Q9BE45) NF-kappa-B inhibitor zeta OS=Bos taurus GN=NFKBIZ PE=2 SV=2	1		hemocytes	2.0890996	0.06668072	1.9644059	0.051406004	1.8956296	0.064024955	1.7893597	0.02589649	1.974024	0.083465785	1.6967989	0.077389725	1.4990093	0.09748323	40.08147	1.1614406	0.120737486	6.0	25.0	1.216538E-11	2.4233437E-8
14982	AM856687	(sp:Q9VUL9) Glycoprotein 3-alpha-L-fucosyltransferase A OS=Drosophila melanogaster GN=FucTA PE=1 SV=2	1		hemocytes	0.64959717	0.17354909	0.48488185	0.107177734	0.05708611	0.079982236	0.22296491	0.04286553	0.45486042	0.07218275	0.058484387	0.21012819	-0.32548583	0.19292584	25.62086	3.2574594	0.5297538	6.0	25.0	1.5565869E-9	1.721585E-6
25069	AM857249	(sp:Q6TFL4) Kelch-like protein 24 OS=Homo sapiens GN=KLHL24 PE=2 SV=1	1		hemocytes	0.56579477	0.05763335	0.4113931	0.10855996	0.20717758	0.06839269	0.10497206	0.03283182	0.33006424	0.20013462	-0.036919557	0.027454963	0.03007822	0.114504814	26.756504	1.5259585	0.23763047	6.0	25.0	9.857855E-10	1.2204024E-6
29037	AM857271	0	1		hemocytes	0.15164384	0.08631013	-0.1684531	0.07832831	-0.25289798	0.23329058	-0.43325007	0.0515395	-0.07470198	0.090921015	-0.38617837	0.12787454	-0.5403429	0.14539155	20.727228	1.885678	0.3790662	6.0	25.0	1.3825679E-8	6.1109504E-6
13013	AM857496	hypothetical protein BRAFLDRAFT_93039 [Branchiostoma floridae]	1		hemocytes	0.8837587	0.10868592	0.64552784	0.06400325	0.489791	0.11689233	0.4001938	0.06882364	0.5942162	0.052161593	0.29163015	0.08483497	0.49026197	0.15049346	21.551054	1.2820848	0.24787743	6.0	25.0	9.311577E-9	5.4938305E-6
36004	AM858772	hypothetical protein [Schistosoma mansoni]	1		hemocytes	1.4454184	0.05421363	1.3247802	0.08261428	1.2378678	0.05598112	1.093759	0.09799299	1.3988992	0.08639277	1.2222258	0.103360035	0.99712235	0.05941097	21.945969	0.7599734	0.14428873	6.0	25.0	7.737632E-9	5.1842135E-6
36625	AM859996	hypothetical protein AaeL_AAEL009219 [Aedes aegypti]	1		hemocytes	0.6804916	0.08206309	0.38839957	0.0546608	0.25674266	0.15049629	0.06366706	0.12618676	0.3002512	0.16051295	-0.016442135	0.08887534	-0.17292891	0.23130153	25.880964	2.6914842	0.43331143	6.0	25.0	1.3998863E-9	1.6028698E-6
17312	AM860643	0	1		hemocytes	1.6185478	0.07241166	1.422248	0.047685176	1.4237548	0.05616486	1.2169356	0.06612723	1.352381	0.05960064	1.3296723	0.07775588	1.4121118	0.063876584	20.649086	0.5309771	0.10714297	6.0	25.0	1.4363252E-8	6.1905616E-6
32459	AM861171	(sp:Q58DL5) Breast cancer anti-estrogen resistance protein 3 OS=Bos taurus GN=BCAR3 PE=2 SV=2	1		hemocytes	1.4607177	0.07748771	1.3521523	0.036834855	1.2662742	0.06795591	1.0788126	0.08200773	1.3487725	0.050655525	1.125638	0.070796445	1.0787106	0.11877869	20.626015	0.7187266	0.14519015	6.0	25.0	1.4526252E-8	6.1881833E-6
4254	AM864574	0	1		hemocytes	0.07191738	0.105138265	-0.13220583	0.054665424	-0.3767372	0.12988867	-0.4889391	0.09832926	-0.22893682	0.09087187	-0.4799584	0.09192704	-0.46215212	0.15501933	22.70255	1.5701824	0.28818026	6.0	25.0	5.4673777E-9	4.242685E-6
38251	AM864624	(sp:Q6GYQ0) Ral GTPase-activating protein alpha subunit 1 OS=Homo sapiens GN=RALGAPA1 PE=1 SV=1	1		hemocytes	1.1065251	0.07412229	1.0431588	0.069640204	1.0084815	0.083311066	0.79137117	0.102659985	1.0086313	0.033787105	0.8490262	0.14089116	0.6264374	0.05148147	19.290466	0.8165616	0.17637417	6.0	25.0	2.8419095E-8	4.4333788E-6
19498	AM864768	0	1		hemocytes	0.9469965	0.1278719	0.6664947	0.09919522	0.53806597	0.061306775	0.35784072	0.073499836	0.7698632	0.112977676	0.39060527	0.029121742	0.24633954	0.13206936	31.805489	2.0199506	0.2646229	6.0	25.0	1.548619E-10	2.5134088E-7
10117	AM867603	0	1		hemocytes	2.044697	0.1123035	1.8621938	0.064311214	1.5832486	0.08922057	1.4309402	0.0917354	1.7825427	0.093916	1.4183369	0.083104044	1.3100965	0.1547662	36.341343	2.3449466	0.26885664	6.0	25.0	3.6046388E-11	6.657768E-8
38918	AM867704	0	1		hemocytes	0.16882598	0.07490227	-0.032463357	0.1208483	-0.15438868	0.03412549	-0.25626445	0.09656678	-0.017782943	0.123928964	-0.25402465	0.06402927	-0.1928887	0.050468307	19.289011	0.8359241	0.18057002	6.0	25.0	2.844045E-8	4.40827E-6
40872	AM869538	(sp:P61460) DEP domain-containing protein 5 OS=Mus musculus GN=Depdc5 PE=2 SV=1	1		hemocytes	0.76072	0.07699089	0.6376467	0.09344259	0.42454666	0.1655187	0.26210138	0.034614176	0.473083	0.10078601	0.28135177	0.08614622	0.06396562	0.052740835	34.3149	1.7669694	0.21455322	6.0	25.0	6.770784E-11	1.192335E-7
8305	BM986703	0	1		hemocytes	2.1227894	0.15792927	2.020369	0.09235691	2.0213928	0.095712036	1.5079529	0.07568709	1.9974642	0.12389095	1.6255405	0.05755616	1.3785622	0.22325577	22.892828	2.474422	0.4503634	6.0	25.0	5.0175664E-9	4.004018E-6
31849	BQ426283	0	1		hemocytes	1.3713725	0.111654095	1.1635301	0.056944728	1.0162998	0.073553704	0.860242	0.1168931	1.0401448	0.08562614	0.86068404	0.16055557	0.5203423	0.19380699	25.861038	2.2730625	0.36623022	6.0	25.0	1.4112669E-9	1.6144893E-6
14244	BQ426335	(sp:P21941) Cartilage matrix protein OS=Homo sapiens GN=MATN1 PE=1 SV=1	1		hemocytes	1.1644498	0.15357974	0.92299277	0.08480757	0.6061656	0.17257854	0.46760386	0.06585668	0.7839045	0.083444245	0.42446396	0.073529385	0.028199838	0.14246258	46.423325	4.312253	0.3870408	6.0	25.0	2.3352431E-12	5.083824E-9
6129	BQ426392	0	1		hemocytes	1.9808449	0.072526276	1.7938716	0.05460283	1.7637506	0.017734954	1.5860927	0.058289573	1.8008986	0.063275024	1.7199109	0.0774136	1.5273542	0.07497525	29.826216	0.7427092	0.103755094	6.0	25.0	3.0980107E-10	4.62533E-7
30132	BQ426397	(sp:P57074) Transcription factor SOX-8 OS=Gallus gallus GN=SOX8 PE=2 SV=1	1		hemocytes	0.8033121	0.0954435	0.7456615	0.109721705	0.5207857	0.1458472	0.21598828	0.06706783	0.6285945	0.057716664	0.38146985	0.15265445	0.017683856	0.0938265	34.50553	2.3478005	0.28350532	6.0	25.0	6.372203E-11	1.1291543E-7
40130	BQ426509	0	1		hemocytes	1.4345205	0.100666516	1.2631215	0.053227812	1.0699204	0.094095856	1.101358	0.047002453	1.2821797	0.08147459	0.95903444	0.09325063	0.9136747	0.11177241	24.215303	1.1397051	0.1961062	6.0	25.0	2.8064315E-9	2.6885614E-6
40268	BQ426535	0	1		hemocytes	0.9251806	0.080282904	0.63342196	0.09024809	0.47411525	0.19342783	0.31697884	0.0957708	0.6021307	0.15051459	0.3067878	0.1464481	0.05566708	0.16530773	25.635723	2.6062036	0.4235957	6.0	25.0	1.5471396E-9	1.717325E-6
29753	BQ426556	(sp:Q5XFX0) Transgelin-2 OS=Rattus norvegicus GN=Tagln2 PE=1 SV=1	1		hemocytes	2.298511	0.09586505	2.186988	0.09845865	2.2629597	0.13282168	1.8360283	0.049213953	2.2833486	0.027618935	2.0685377	0.09184851	1.8357521	0.08865184	22.617563	1.1115803	0.20477821	6.0	25.0	5.6821876E-9	4.3752843E-6
16485	BQ426657	(sp:O88783) Coagulation factor V OS=Mus musculus GN=F5 PE=1 SV=1	1	hemocyte	hemocytes	0.7457315	0.078308314	0.5752454	0.08874334	0.42741	0.1232357	0.24985574	0.12634812	0.53522265	0.054960266	0.25949723	0.09504757	-0.021818668	0.12433542	34.115307	1.9858879	0.24254604	6.0	25.0	7.217138E-11	1.2622775E-7
13012	BQ426690	0	1		hemocytes	2.299132	0.06828517	2.1889827	0.012307544	2.1036339	0.12469576	1.9212687	0.044174325	2.1219313	0.056339398	1.9943061	0.063937955	1.82074	0.05783903	29.594799	0.83399314	0.11741831	6.0	25.0	3.3682535E-10	4.971542E-7
23466	BQ426746	0	1		hemocytes	0.92321366	0.055501163	0.7234179	0.16240585	0.6448302	0.1006557	0.36809736	0.09750003	0.6466919	0.08595071	0.5217604	0.13717766	0.21159992	0.07848669	28.2949	1.7431874	0.2566993	6.0	25.0	5.4457405E-10	7.46611E-7
28100	BQ426811	0	1		hemocytes	1.5470899	0.102823935	1.2769284	0.11298689	1.1436434	0.15261535	1.0311925	0.100037344	1.3048303	0.10355291	0.9571078	0.10986937	0.77632695	0.20213531	21.826801	2.1119456	0.40316367	6.0	25.0	8.1799225E-9	5.25969E-6
26538	BQ426874	0	1		hemocytes	1.5595806	0.097702436	1.6407012	0.20002647	1.399282	0.1785584	1.0144187	0.08654581	1.5229098	0.03243897	1.2156863	0.102671824	0.75128305	0.19207367	25.585453	2.7658708	0.4504302	6.0	25.0	1.579342E-9	1.7420142E-6
13640	BQ427065	0	1		hemocytes	0.22829172	0.09016906	0.015686344	0.053509805	-0.09672488	0.16038002	-0.30057535	0.04459811	-0.012084395	0.11284432	-0.2617291	0.12904282	-0.3564574	0.12817825	21.051456	1.4453864	0.28608203	6.0	25.0	1.1816283E-8	5.9081417E-6
3672	BQ427273	0	1		hemocytes	0.78740585	0.100735374	0.5820155	0.02293607	0.4652869	0.06941239	0.31679118	0.019572705	0.5741707	0.14080748	0.2287603	0.11935542	0.03370765	0.13169047	34.157215	1.9876182	0.24245954	6.0	25.0	7.1208484E-11	1.2468605E-7
44322	BQ427277	(sp:Q2WED0) C3a anaphylatoxin chemotactic receptor OS=Oncorhynchus mykiss GN=c3ar1 PE=2 SV=1	1		hemocytes	0.2171071	0.11520007	0.10294746	0.10331433	-0.026007127	0.07837713	-0.29452658	0.05790719	0.02715872	0.06686974	-0.38775837	0.079267025	-0.27621514	0.21274471	20.615286	1.5904431	0.32145303	6.0	25.0	1.4602731E-8	6.176955E-6
30114	BQ427298	0	1		hemocytes	0.8636502	0.08454242	0.7070206	0.08004008	0.6251609	0.11289361	0.43314043	0.05022246	0.6938552	0.121250294	0.40983617	0.16739109	0.14845383	0.08227989	27.032955	1.7097404	0.26352715	6.0	25.0	8.8422225E-10	1.1185411E-6
26890	CU684580	0	1		hemocytes	0.607795	0.08885019	0.5895407	0.15767317	0.29370517	0.052794296	0.15270478	0.034993287	0.517431	0.10207914	0.10271849	0.13335338	0.051956624	0.07477545	27.987007	1.6339635	0.2432622	6.0	25.0	6.118872E-10	8.229883E-7
43140	CU684769	0	1		hemocytes	-0.16773498	0.14927426	-0.49882638	0.1255655	-0.5160789	0.055858504	-0.7461986	0.06724027	-0.4338092	0.029224863	-0.8386458	0.23414826	-0.92475486	0.17023025	19.796986	2.2814562	0.48017752	6.0	25.0	2.1939973E-8	5.748273E-6
37541	CU685053	(sp:Q63340) Dual specificity protein phosphatase 7 (Fragment) OS=Rattus norvegicus GN=Dusp7 PE=2 SV=1	1		hemocytes	0.8757834	0.07423765	0.88638854	0.105656266	0.705629	0.12985018	0.46578765	0.0660397	0.7106565	0.099028856	0.49675876	0.1684282	0.348232	0.07393885	19.355873	1.2387469	0.26666045	6.0	25.0	2.7476974E-8	4.7535164E-6
8823	CU685729	0	1		hemocytes	0.9696376	0.18440871	0.4972797	0.1043593	0.25686377	0.0393572	0.12744305	0.041229893	0.49812835	0.19141711	-0.12534049	0.17146406	-0.27060032	0.30702734	32.37397	5.9157653	0.76138395	6.0	25.0	1.2777457E-10	2.130002E-7
23732	CU993973	0	1		hemocytes	1.1489488	0.090727836	0.9030925	0.18798877	0.89866996	0.08570191	0.69339275	0.11605977	1.0114152	0.07019285	0.642946	0.17172578	0.52007526	0.031025227	19.20021	1.5308968	0.33222222	6.0	25.0	2.9776839E-8	4.1687576E-6
15165	CU996492	(sp:P04040) Catalase OS=Homo sapiens GN=CAT PE=1 SV=3	1		hemocytes	0.6752201	0.105815224	0.69759095	0.16306461	0.3588414	0.12986949	0.19694993	0.1997311	0.5335684	0.1293028	-0.017402986	0.16191505	-0.112933114	0.16746634	22.581411	2.9339542	0.54136604	6.0	25.0	5.77631E-9	4.413101E-6
37774	CU997749	(sp:O15943) Neural-cadherin OS=Drosophila melanogaster GN=CadN PE=1 SV=2	1		hemocytes	1.3710495	0.11092687	1.121293	0.08618657	0.91930896	0.074159674	0.8664764	0.10677947	0.98861206	0.011547848	0.91871846	0.15754099	0.6715236	0.17587376	21.55106	1.6901613	0.3267746	6.0	25.0	9.3115515E-9	5.503127E-6
36035	CU999155	(sp:P50131) Prostaglandin E2 receptor EP3 subtype OS=Sus scrofa GN=PTGER3 PE=2 SV=1	1		hemocytes	1.2136145	0.09156397	1.0700328	0.14016327	0.78234315	0.119075894	0.56701946	0.087665945	0.9784864	0.03540245	0.6336356	0.035053793	0.35798284	0.15350237	44.822407	2.8114767	0.26135337	6.0	25.0	3.4718894E-12	7.415956E-9
18688	CU999638	0	1		hemocytes	1.0493497	0.081629984	0.87947977	0.101803035	0.8190965	0.08006788	0.67138857	0.09622273	0.8613605	0.029674426	0.75637007	0.07690533	0.580401	0.022332793	21.888792	0.77027214	0.14662606	6.0	25.0	7.946533E-9	5.189086E-6
5669	CU999643	0	1		hemocytes	1.9326383	0.056566995	1.8439425	0.036295537	1.771806	0.08591753	1.6061323	0.06705494	1.7815489	0.029646743	1.6851498	0.08580972	1.6104801	0.064597435	19.81966	0.4720122	0.09923063	6.0	25.0	2.1689983E-8	5.7478455E-6
44036	CU999683	0	1		hemocytes	1.1427431	0.09763653	1.0491431	0.14256737	0.7654289	0.14699894	0.56917024	0.05043439	0.9206744	0.025259195	0.6235599	0.1486939	0.50808495	0.13961717	23.93694	1.8779168	0.32688612	6.0	25.0	3.164517E-9	2.9461655E-6
23129	DW713853	(sp:O08584) Krueppel-like factor 6 OS=Mus musculus GN=Klf6 PE=2 SV=3	1		hemocytes	1.7887853	0.091654584	1.4891138	0.13819031	1.4458634	0.10111427	1.2188529	0.11585213	1.3530483	0.10981823	1.21719	0.22712356	0.97441447	0.19075027	19.200844	2.2447639	0.48712355	6.0	25.0	2.9767072E-8	4.197157E-6
20681	DW714012	0	1		hemocytes	1.6239969	0.16973071	1.316157	0.04744203	1.1632034	0.09841445	0.8591888	0.14184143	1.2794023	0.16487953	0.8508146	0.11172104	0.5818571	0.098077215	37.004147	3.9581084	0.44568297	6.0	25.0	2.952738E-11	5.5718168E-8
24914	ES789805	0	1		hemocytes	1.7300941	0.0789861	1.6892884	0.04435818	1.6632504	0.074556015	1.3273025	0.071877144	1.683258	0.01677658	1.454339	0.11015464	1.3266782	0.057082713	28.24813	0.87301064	0.12877116	6.0	25.0	5.542621E-10	7.565677E-7
11696	EW777725	0	1		hemocytes	1.3504635	0.10896928	1.1560907	0.05329773	0.9466771	0.07538902	0.72315836	0.10977423	1.1500908	0.04148664	0.77124304	0.118287295	0.7348648	0.22443427	23.82544	1.9618535	0.34309503	6.0	25.0	3.32153E-9	3.052486E-6
44236	EW779317	(sp:P98150) Nuclear factor NF-kappa-B p100 subunit OS=Gallus gallus GN=NFKB2 PE=1 SV=1	1		hemocytes	1.050822	0.07545251	0.87378174	0.061941415	0.81641495	0.111180186	0.6619247	0.06138461	0.8638687	0.11317893	0.58732516	0.14686327	0.3487849	0.09631411	28.956034	1.6033293	0.23071319	6.0	25.0	4.2553683E-10	6.089432E-7
15531	FP000032	0	1	hemocyte	hemocytes	1.8665421	0.129034	1.5475957	0.0576841	1.5004282	0.09648705	1.2786076	0.062049944	1.5452868	0.0982497	1.2778319	0.092294306	1.0953164	0.26774657	20.474386	2.1404204	0.43558905	6.0	25.0	1.5648482E-8	6.165502E-6
27877	FP000111	(sp:P24470) Cytochrome P450 2C23 OS=Rattus norvegicus GN=Cyp2c23 PE=2 SV=2	1		hemocytes	0.8923739	0.093433134	0.60921186	0.0920184	0.49327457	0.15254311	0.14684871	0.18959793	0.43473792	0.067171924	0.27793372	0.1992181	-0.17404576	0.04482313	38.469013	3.718764	0.40278783	6.0	25.0	1.9209079E-11	3.7188777E-8
7531	FP000167	(sp:O17320) Actin OS=Crassostrea gigas PE=2 SV=1	1	hemocyte	hemocytes	0.5365648	0.10140589	0.49164772	0.069003895	0.19624874	0.089534104	0.045331605	0.057698455	0.4652989	0.095554955	0.13680674	0.084888205	0.052146252	0.16968918	22.109735	1.3568122	0.25569662	6.0	25.0	7.1714177E-9	4.9769637E-6
26130	FP000204	0	1	hemocyte	hemocytes	1.2107922	0.085556015	0.9484266	0.11001009	0.78107774	0.17753336	0.64650214	0.064802974	0.8999292	0.09662395	0.57557166	0.0744269	0.3703327	0.29892117	20.399038	2.4840462	0.50738627	6.0	25.0	1.6240651E-8	6.203929E-6
724	FP000335	0	1		hemocytes	1.557113	0.08845162	1.4337153	0.052737106	1.3240156	0.108565345	1.0976892	0.0680208	1.3640106	0.06731922	1.1039029	0.050336763	0.934618	0.1561718	29.634918	1.4702364	0.2067151	6.0	25.0	3.3196357E-10	4.9197E-7
42321	FP000914	0	1	hemocyte	hemocytes	0.35967326	0.10334031	0.40039593	0.08226526	0.06784895	0.12643044	-0.08755933	0.0482097	0.11978338	0.1330296	-0.023011394	0.05514415	-0.16469496	0.054557167	25.638618	1.3606504	0.22112645	6.0	25.0	1.5453067E-9	1.7168358E-6
9935	FP001683	0	1		hemocytes	0.86359805	0.14093658	0.6284877	0.12025349	0.45997703	0.17001875	0.29195046	0.078692116	0.54622227	0.068691626	0.21992606	0.10345086	0.13429917	0.1594388	21.942554	2.160438	0.41024506	6.0	25.0	7.749938E-9	5.1847082E-6
10933	FP001808	0	1		hemocytes	0.41465116	0.1332596	0.21515226	0.056883726	0.09552751	0.16171518	-0.08976378	0.06887137	0.17341019	0.115211226	-0.08531757	0.09962857	-0.24641767	0.10223062	20.651157	1.6239295	0.32765102	6.0	25.0	1.4348715E-8	6.1986448E-6
20237	FP003034	0	1		hemocytes	1.2191143	0.08093887	1.0394874	0.120770544	1.0052505	0.03818998	0.6331211	0.03978774	0.9816773	0.07885755	0.77005804	0.1386404	0.5078396	0.05330505	43.478737	1.9156613	0.1835822	6.0	25.0	4.8915316E-12	1.0272217E-8
12430	FP003517	(sp:O93297) Cytochrome P450 2K4 OS=Oncorhynchus mykiss GN=cyp2k4 PE=2 SV=1	1		hemocytes	0.70852935	0.091334485	0.7117256	0.09792231	0.54700786	0.10408914	0.34739864	0.15723015	0.6015142	0.030138098	0.27184013	0.07842962	0.084338	0.092241876	27.18868	1.56954	0.24053207	6.0	25.0	8.3203344E-10	1.0633387E-6
17066	FP004647	0	1		hemocytes	0.9360985	0.08649174	0.69088864	0.071113415	0.5498793	0.13083719	0.41296038	0.03886549	0.648032	0.11402592	0.36916208	0.08074156	0.28474152	0.23201601	20.698122	1.7062608	0.34348142	6.0	25.0	1.4023331E-8	6.1281958E-6
10451	FP005293	0	1		hemocytes	1.0637754	0.08126056	0.9234917	0.10961143	0.8532177	0.1589173	0.5303385	0.110239394	0.86484724	0.06618155	0.7052949	0.16320501	0.35240752	0.095691584	23.451202	1.7729532	0.3150075	6.0	25.0	3.9131294E-9	3.3770307E-6
5747	FP005503	(sp:Q61805) Lipopolysaccharide-binding protein OS=Mus musculus GN=Lbp PE=2 SV=1	1		hemocytes	0.88577265	0.17487608	0.85851395	0.14212398	0.3625772	0.08199767	0.1926004	0.13007495	0.480943	0.24919586	0.088919565	0.07081857	-0.03815109	0.23309088	23.206259	3.9539795	0.7099341	6.0	25.0	4.361385E-9	3.624311E-6
3675	FP005639	0	1		hemocytes	0.89575744	0.13780776	1.0201977	0.10421799	0.8046115	0.05334194	0.48584658	0.2084173	0.62699574	0.051109117	0.23144972	0.20302202	0.1446526	0.20085303	22.106798	2.9546344	0.5568865	6.0	25.0	7.18117E-9	4.976551E-6
11419	FP005885	0	1		hemocytes	2.0558496	0.065248795	1.9542849	0.12623358	1.7678351	0.08511629	1.6763461	0.09365194	1.8168668	0.10398922	1.6703076	0.10693408	1.4439421	0.04187491	26.536835	1.2588617	0.19765948	6.0	25.0	1.0754702E-9	1.3077718E-6
29480	FP007063	0	1		hemocytes	1.2453134	0.12775178	1.0639429	0.12658662	0.96620876	0.102427945	0.6526207	0.112525165	0.95685714	0.11031441	0.74425054	0.07364758	0.40121022	0.119676776	30.86318	2.426021	0.32752365	6.0	25.0	2.1440649E-10	3.3576057E-7
22340	FP008153	0	1		hemocytes	0.51838356	0.11563087	0.23926681	0.11702672	0.17890835	0.10268383	-0.22302255	0.15950422	0.28967035	0.11699326	-0.04414263	0.08453804	-0.13092709	0.21747112	20.61054	2.2111943	0.4470193	6.0	25.0	1.4636697E-8	6.1766864E-6
19730	FP008184	0	1		hemocytes	1.0509375	0.056299217	0.83719933	0.07165719	0.8116858	0.073457845	0.89556485	0.015857298	0.85880846	0.04458981	0.85698855	0.08368114	0.6335153	0.054336607	23.362537	0.5066703	0.09036375	6.0	25.0	4.0693653E-9	3.4548912E-6
14503	FP009047	0	1		hemocytes	0.87446845	0.095725276	0.762258	0.13008846	0.63829607	0.09721102	0.4263844	0.13864051	0.80241513	0.019754605	0.35156122	0.11282878	0.15573974	0.22122481	21.860674	2.0309904	0.38710883	6.0	25.0	8.051492E-9	5.209315E-6
7567	FP009115	0	1		hemocytes	0.15340252	0.10616734	-0.034972776	0.14568129	-0.017510101	0.085679546	-0.42809597	0.22350985	-0.105800346	0.10725228	-0.39484474	0.116489366	-0.7445297	0.121960185	26.924475	2.8064167	0.43430388	6.0	25.0	9.226615E-10	1.1597855E-6
41604	FP009375	(sp:Q24547) Syntaxin-1A OS=Drosophila melanogaster GN=Syx1A PE=1 SV=1	1		hemocytes	1.4044056	0.07230709	1.3032967	0.026003402	1.1951026	0.07817349	1.0050346	0.11954093	1.315205	0.035163533	1.0921867	0.08510711	0.97807777	0.12698703	19.697212	0.82088363	0.17364632	6.0	25.0	2.307754E-8	5.607842E-6
43470	FP009760	0	1		hemocytes	0.13048267	0.11282047	-0.009244164	0.11343477	0.013335639	0.14060923	-0.38878608	0.07847639	-0.1007118	0.10394726	-0.21425569	0.15645508	-0.57689714	0.059477154	23.057203	1.7815969	0.32195234	6.0	25.0	4.6610804E-9	3.8081027E-6
20345	FP010293	0	1		hemocytes	1.6559398	0.07203852	1.4810848	0.10707208	1.4035827	0.08989966	1.2108634	0.06775304	1.4683999	0.02273585	1.2408986	0.114975214	1.0766735	0.058083586	32.05915	1.2315881	0.16006717	6.0	25.0	1.4207824E-10	2.3357663E-7
651	FP010602	0	1		hemocytes	0.9153024	0.05038057	0.882785	0.08257923	0.6022722	0.09175659	0.6956208	0.0829842	0.7828663	0.0774004	0.521597	0.06789695	0.5396895	0.052349985	25.762276	0.7677139	0.12416636	6.0	25.0	1.4691681E-9	1.6630983E-6
40070	FP011946	0	1		hemocytes	0.8714748	0.06398599	0.71649337	0.064305395	0.533412	0.10425656	0.32094193	0.16298148	0.7279786	0.090448745	0.4254047	0.11895742	0.2326406	0.15125896	24.443037	1.695343	0.28899553	6.0	25.0	2.5459805E-9	2.5128827E-6
22128	FP012072	0	1		hemocytes	0.5650203	0.08060171	0.3951941	0.10740384	0.33552706	0.09728642	0.038155854	0.020153774	0.47304633	0.1257294	0.34474182	0.09060471	0.010372553	0.12614538	23.372375	1.2872658	0.22948492	6.0	25.0	4.051702E-9	3.4520501E-6
17000	FP012188	0	1		hemocytes	1.4758346	0.14275955	1.2262732	0.1789924	1.0466405	0.13617355	0.8829438	0.062303904	1.1718271	0.17511143	0.89698994	0.08231194	0.68085206	0.13735159	20.003428	2.280228	0.47496608	6.0	25.0	1.9773797E-8	6.110103E-6
36047	AM855460	0	1		Labial palps and gills	0.5582957	0.106740616	0.59654564	0.092481464	0.3567818	0.05897168	0.26187122	0.04416452	0.53608334	0.06552614	0.30362374	0.06220249	0.15231553	0.04799253	21.43871	0.7877243	0.15309618	6.0	25.0	9.8201385E-9	5.6171193E-6
37517	AM853979	(sp:P50132) G-protein coupled receptor 4 OS=Sus scrofa GN=GPR4 PE=3 SV=1	1		Visceral ganglion	0.12604678	0.15183516	-0.13478442	0.13315418	-0.45880747	0.16151676	-0.48778364	0.10407309	-0.35020176	0.11716534	-0.6508496	0.20786287	-0.6629965	0.030020991	23.625315	2.828415	0.49883196	6.0	25.0	3.6248464E-9	3.2188636E-6
16041	AM854447	(sp:Q9NL82) Orcokinin peptides type B OS=Procambarus clarkii PE=1 SV=1	1	visceral ganglion	Visceral ganglion	0.5267266	0.15838714	0.40347034	0.17513454	0.002910614	0.08228242	-0.035229854	0.2943997	0.3215014	0.10475641	-0.2916828	0.15508214	-0.5485808	0.22704878	22.817276	4.422936	0.80767304	6.0	25.0	5.1911972E-9	4.1010458E-6
4293	AM855052	(sp:O76840) Papilin OS=Caenorhabditis elegans GN=mig-6 PE=1 SV=1	1		Visceral ganglion	0.542994	0.09893726	0.5160885	0.046434518	0.43030456	0.07358124	0.18523669	0.033108428	0.537422	0.11382854	0.25287193	0.14881694	0.06997856	0.027664717	20.531303	0.9959781	0.20212592	6.0	25.0	1.5216623E-8	6.101866E-6
27698	AM855135	0	1		Visceral ganglion	0.15830842	0.07584293	0.079197556	0.086750284	-0.09669684	0.16661233	-0.24423957	0.09696965	0.11685903	0.15268114	-0.28905365	0.06332782	-0.42043805	0.079521194	21.992432	1.4529092	0.27526692	6.0	25.0	7.57224E-9	5.1642673E-6
40194	AM855381	(sp:Q66J36) Nuclear factor interleukin-3-regulated protein OS=Xenopus laevis GN=nfil3 PE=2 SV=1	1		Visceral ganglion	0.5983179	0.069866836	0.4051748	0.017630255	0.2723712	0.028328525	0.13452634	0.07749947	0.34980977	0.09374439	0.29601064	0.023616247	0.26657373	0.16257533	19.12352	0.74745834	0.16285755	6.0	25.0	3.09856E-8	3.7492575E-6
7652	AM855862	(sp:Q2V2K5) Gonadotropin-releasing hormone receptor OS=Octopus vulgaris GN=GNRHR PE=2 SV=1	1		Visceral ganglion	-0.10510285	0.11691692	-0.35370922	0.15018977	-0.69173986	0.1279847	-0.75372356	0.17257838	-0.36084148	0.27299735	-0.71572393	0.07554725	-1.0493854	0.20597395	19.902237	3.1994612	0.6698286	6.0	25.0	2.080523E-8	5.950296E-6
16766	AM856001	0	1		Visceral ganglion	0.6450359	0.07185702	0.54533327	0.14794658	0.1730196	0.10518573	0.011260064	0.17319483	0.3999561	0.096366964	-0.055479385	0.19281906	-0.19240688	0.18067285	27.762148	3.0803683	0.4623154	6.0	25.0	6.6670736E-10	8.8538735E-7
2319	AM856415	0	1		Visceral ganglion	0.678608	0.1310867	0.5829193	0.1900859	0.26917824	0.069034934	0.13108656	0.12610544	0.58070517	0.1035299	0.14637332	0.06555933	0.12961999	0.101241134	20.38349	1.7928729	0.36648795	6.0	25.0	1.6365837E-8	6.186286E-6
23157	AM857191	(sp:Q99JW4) LIM and senescent cell antigen-like-containing domain protein 1 OS=Mus musculus GN=Lims1 PE=1 SV=3	1		Visceral ganglion	0.025195992	0.07959087	-0.074354276	0.07234275	-0.14843436	0.06279501	-0.30170682	0.008804454	-0.08103663	0.09746837	-0.23931068	0.03739831	-0.5715918	0.13279551	29.290077	1.1086107	0.15770566	6.0	25.0	3.7636094E-10	5.4760517E-7
37126	AM857490	0	1		Visceral ganglion	0.39551902	0.17498757	0.29346627	0.0800927	-0.12617669	0.15573008	-0.049495474	0.20419016	0.09516764	0.047389533	-0.17552626	0.16672623	-0.47170117	0.13453703	19.212576	2.655284	0.5758563	6.0	25.0	2.9586753E-8	4.2309057E-6
15307	AM857675	0	1		Visceral ganglion	2.0951333	0.04525355	2.0142322	0.08768592	1.9203271	0.07480244	1.7018291	0.03213126	2.0556521	0.054189682	1.9013999	0.04552402	1.8890505	0.016080808	28.572916	0.50119936	0.07308777	6.0	25.0	4.9063065E-10	6.85411E-7
4735	AM859336	0	1		Visceral ganglion	0.28099728	0.10226831	0.24070254	0.06965891	0.041940585	0.03533016	-0.102849886	0.07617787	0.21509084	0.15846238	-0.16736078	0.041148614	-0.1006946	0.060945872	21.05794	1.0131887	0.2004764	6.0	25.0	1.177947E-8	5.901514E-6
26101	AM860315	0	1		Visceral ganglion	1.368638	0.09020838	1.2208694	0.03266338	1.0197555	0.092138484	0.8070448	0.10397441	1.2100385	0.06253463	0.85384965	0.12344233	0.9011047	0.08277756	30.86956	1.4525948	0.19606623	6.0	25.0	2.1392854E-10	3.3522602E-7
23980	AM860350	0	1		Visceral ganglion	0.10603595	0.07986561	0.20328557	0.074912705	0.12895447	0.029637275	-0.2675523	0.04159644	0.17727166	0.029256731	-0.04913731	0.19813429	-0.29508373	0.1193355	19.468117	1.0857303	0.2323736	6.0	25.0	2.5937856E-8	5.239447E-6
39628	AM860666	(sp:Q6PBD4) Transcription factor HES-4 OS=Xenopus tropicalis GN=hes4 PE=2 SV=1	1		Visceral ganglion	0.08265741	0.11297316	-0.12451889	0.077340454	-0.49347422	0.16303125	-0.54646593	0.016272442	-0.10874155	0.1412742	-0.5776593	0.21279614	-0.7579528	0.16895677	26.464136	2.9799342	0.46917808	6.0	25.0	1.1070606E-9	1.3373292E-6
4647	AM861607	0	1		Visceral ganglion	1.5693494	0.06922541	1.5989499	0.046151586	1.4945521	0.03104032	1.4600672	0.022435699	1.5200886	0.06912952	1.3543799	0.038542505	1.30424	0.038703516	19.442163	0.3155357	0.06762273	6.0	25.0	2.6285274E-8	5.1256284E-6
15501	AM865375	0	1		Visceral ganglion	1.1313567	0.099361904	1.0456252	0.05406495	0.7286551	0.108379275	0.6360724	0.19022204	1.0611353	0.16085547	0.6342772	0.14589962	0.43726966	0.060412403	23.10145	2.0741549	0.37410256	6.0	25.0	4.569861E-9	3.7564257E-6
18712	AM869382	(sp:Q9ESN6) Tripartite motif-containing protein 2 OS=Mus musculus GN=Trim2 PE=1 SV=1	1		Visceral ganglion	0.3595615	0.11255546	0.25336784	0.070725605	0.16600773	0.060064074	-0.05048943	0.11857245	0.33326018	0.1274732	-0.0042348867	0.054973755	-0.13537237	0.06274057	20.39552	1.1077828	0.22631253	6.0	25.0	1.6268894E-8	6.1984483E-6
40199	AM869533	(sp:Q6P1E1) Zinc finger MIZ domain-containing protein 1 OS=Mus musculus GN=Zmiz1 PE=1 SV=1	1		Visceral ganglion	0.7370989	0.07284048	0.61297315	0.032067616	0.4380387	0.047771078	0.36315912	0.062039305	0.59497005	0.13345584	0.33814648	0.035739973	0.30757615	0.06500242	28.251982	0.8716801	0.12855737	6.0	25.0	5.534575E-10	7.560229E-7
4855	BM986716	0	1		Visceral ganglion	1.6825783	0.07927201	1.7258773	0.026026228	1.5114202	0.06467121	1.4105787	0.051337425	1.6619568	0.02515013	1.4646647	0.05714075	1.414038	0.049204275	23.871954	0.48945206	0.08543011	6.0	25.0	3.2550291E-9	3.0043918E-6
29180	BQ426352	(sp:A7Y2W8) Sodium- and chloride-dependent glycine transporter 1 OS=Xenopus laevis GN=slc6a9 PE=2 SV=1	1		Visceral ganglion	0.2260985	0.12235537	0.073874414	0.057644982	-0.20526478	0.0735804	-0.30245435	0.09699359	0.112261534	0.20288451	-0.3176091	0.15616901	-0.3630498	0.11145028	19.024952	1.7951015	0.3931463	6.0	25.0	3.261756E-8	3.2943735E-6
12590	BQ426382	0	1		Visceral ganglion	1.6970825	0.07041029	1.6293583	0.07873767	1.5074533	0.083680265	1.2448213	0.07977969	1.6675919	0.102650285	1.6621213	0.04413823	1.5567312	0.03947137	19.965128	0.6494263	0.13553345	6.0	25.0	2.0157541E-8	6.1278924E-6
26469	BQ426989	Plasmodium berghei strain ANKA hypothetical protein (PB103351.00.0) partial mRNA	1		Visceral ganglion	1.3077768	0.059699986	1.1240213	0.073533736	0.9790052	0.07232988	0.9168016	0.069892466	1.13556	0.10307976	0.9589372	0.05750955	1.0081047	0.021997007	23.85178	0.65699196	0.114769906	6.0	25.0	3.2836933E-9	3.0275653E-6
1710	CU683172	0	1		Visceral ganglion	0.46637714	0.091954805	0.371338	0.050454844	0.009908047	0.10062124	-0.20864722	0.24849246	0.23223795	0.096970834	-0.09199344	0.13643955	-0.21779427	0.0409572	26.660633	2.3772926	0.37153605	6.0	25.0	1.0238923E-9	1.2604114E-6
12336	CU684723	GH17856 [Drosophila grimshawi]	1		Visceral ganglion	-0.5940613	0.13447738	-0.729184	0.21436088	-1.0791168	0.16812125	-1.380235	0.2016562	-0.82460994	0.15737218	-1.1522213	0.13636026	-1.7398679	0.31753302	21.280687	4.6159997	0.90379286	6.0	25.0	1.0586878E-8	5.801609E-6
26371	CU986574	0	1		Visceral ganglion	0.9267252	0.06440859	0.80914533	0.021737047	0.8134331	0.060039245	0.93843955	0.03733082	0.7862193	0.037227843	0.7576319	0.032646	0.6257566	0.06278875	20.54089	0.3186334	0.06463397	6.0	25.0	1.514516E-8	6.1337896E-6
26178	CU987921	0	1		Visceral ganglion	0.5269039	0.059162807	0.46105695	0.08953913	0.30053478	0.01493398	0.18644848	0.03400263	0.4222308	0.119596146	0.17167993	0.07341312	0.040945433	0.03552795	33.651302	0.9332657	0.11555591	6.0	25.0	8.3824725E-11	1.4551972E-7
29110	CU989352	0	1		Visceral ganglion	0.943946	0.12146827	0.8629042	0.093466416	0.5581509	0.13368343	0.42152253	0.118663706	0.8913685	0.10103232	0.5160909	0.14446513	0.24001947	0.08953724	25.250282	2.0763645	0.34263057	6.0	25.0	1.8134492E-9	1.9349502E-6
18300	CU989944	0	1	visceral ganglion	Visceral ganglion	0.8263066	0.12143154	0.62077874	0.10688277	0.39379936	0.21857718	0.29151726	0.13705201	0.550568	0.091372244	0.291469	0.10158609	0.0704124	0.10110972	20.085835	2.0431836	0.42384422	6.0	25.0	1.8974589E-8	6.2616145E-6
6636	CU990898	0	1		Visceral ganglion	0.4859408	0.100854024	0.30276048	0.05290201	0.071232356	0.09710231	-0.085318625	0.08737366	0.30300033	0.10161531	0.012770461	0.17506224	-0.13418655	0.109159	24.546633	1.7052059	0.28945008	6.0	25.0	2.4362463E-9	2.4411188E-6
35155	CU992116	0	1		Visceral ganglion	0.939867	0.09947467	0.8723848	0.105944194	0.62840325	0.0731315	0.34580883	0.18434781	0.8607421	0.057785295	0.47698408	0.12630327	0.3006509	0.086614445	27.849945	2.0139995	0.30131713	6.0	25.0	6.446962E-10	8.613141E-7
37215	CU993930	hypothetical protein SS1G_08041 [Sclerotinia sclerotiorum 1980]	1		Visceral ganglion	1.5260036	0.15140405	1.3808477	0.17113681	1.1005695	0.03502938	0.9430069	0.024633829	1.3462	0.0865277	1.0183744	0.09549308	0.6217311	0.13288465	33.06956	2.8303864	0.3566203	6.0	25.0	1.0138812E-10	1.7347507E-7
21361	CU996040	0	1		Visceral ganglion	1.1061867	0.062176738	1.0302513	0.04199364	0.80021775	0.06647087	0.6107701	0.122556075	1.0353489	0.117158175	0.635191	0.1059677	0.7866925	0.12305558	23.376387	1.18356	0.21096075	6.0	25.0	4.0445243E-9	3.4499792E-6
43630	CU996337	0	1		Visceral ganglion	1.2021538	0.07873629	0.8533304	0.080436006	0.6144111	0.15032923	0.5467559	0.033521816	0.86169755	0.09306725	0.59080714	0.14672923	0.2995789	0.18995608	35.87296	2.8652134	0.33279634	6.0	25.0	4.158429E-11	7.605767E-8
40341	CU996531	(sp:A3LYI0) Stress response protein NST1 OS=Pichia stipitis GN=NST1 PE=3 SV=2	1	visceral ganglion	Visceral ganglion	1.0958419	0.16665344	0.95971715	0.12438776	0.66805977	0.039874118	0.531025	0.06519406	0.94205827	0.02889329	0.59811413	0.102053344	0.23111661	0.14224496	31.42472	2.6608028	0.3528012	6.0	25.0	1.764402E-10	2.8124566E-7
31632	CU997395	0	1		Visceral ganglion	0.43564177	0.14102761	0.4375409	0.07977566	0.26755685	0.046271753	-0.078452766	0.08832303	0.4507684	0.0034966385	0.19562826	0.19453794	-0.124773204	0.084264405	20.43044	1.5838329	0.32301325	6.0	25.0	1.5990965E-8	6.1725127E-6
26242	CX069037	0	1		Visceral ganglion	1.9370017	0.051458143	1.8129932	0.06801738	1.7251906	0.07554276	1.5724609	0.09218096	1.8617718	0.038235024	1.6533029	0.07678814	1.5493423	0.09076796	22.964382	0.6713955	0.12181826	6.0	25.0	4.8588924E-9	3.9016904E-6
42744	EE677808	(sp:Q9VJS8) Zinc finger protein Elbow OS=Drosophila melanogaster GN=elB PE=1 SV=3	1		Visceral ganglion	1.1056333	0.07392553	1.0626358	0.027073048	0.86152637	0.057549015	0.6558506	0.09818425	1.0091996	0.07056663	0.74655545	0.06542952	0.60472023	0.041555613	43.714878	1.1779146	0.11227247	6.0	25.0	4.6023185E-12	9.70629E-9
15986	ES789553	0	1		Visceral ganglion	0.5533362	0.26884633	0.3524042	0.057175804	-0.14511783	0.16769224	-0.2162599	0.12169206	0.021479666	0.08633766	-0.18014544	0.07403324	-0.32913792	0.047164414	21.717312	3.5965092	0.6900235	6.0	25.0	8.610419E-9	5.3729013E-6
3326	EW779045	0	1		Visceral ganglion	0.22838557	0.089288205	0.15120097	0.06942597	-0.080847815	0.10205231	-0.227761	0.049903437	-0.006245245	0.14562598	-0.18271074	0.024407035	-0.2949611	0.14425613	21.237022	1.2070395	0.23681904	6.0	25.0	1.0809968E-8	5.8590026E-6
32622	FP000851	0	1		Visceral ganglion	0.45019785	0.075516984	0.3155139	0.021389985	0.2074731	0.08766424	0.25565284	0.025561783	0.33041468	0.10084666	0.099346444	0.071316086	0.0033397018	0.01448279	25.837889	0.6988937	0.112704925	6.0	25.0	1.4246141E-9	1.6269092E-6
21712	FP002416	0	1		Visceral ganglion	1.4500147	0.057463024	1.3475776	0.06785612	1.3456771	0.05417826	1.2008286	0.03832409	1.3421426	0.04724075	1.1486747	0.10796077	1.0663757	0.0567152	22.696207	0.5526122	0.101450905	6.0	25.0	5.4831055E-9	4.2494066E-6
18973	FP006599	0	1		Visceral ganglion	0.08166504	0.06525192	6.0938933E-4	0.07539738	-0.21250546	0.03782784	-0.13302816	0.10121674	-0.05699154	0.09280625	-0.0774222	0.054800868	-0.36917824	0.09334838	19.01918	0.6521744	0.14287646	6.0	25.0	3.2715953E-8	3.2061635E-6
23168	FP010229	0	1		Visceral ganglion	0.7758662	0.1368013	0.7172628	0.08908982	0.28300816	0.068885185	0.16813242	0.07699533	0.86237884	0.10645852	0.2658438	0.1404768	0.13557912	0.17062694	30.64742	2.7021875	0.36737558	6.0	25.0	2.3126623E-10	3.593877E-7
30664	FP010452	hypothetical protein BRAFLDRAFT_88507 [Branchiostoma floridae]	1		Visceral ganglion	-0.0979378	0.13045458	-0.30676463	0.099104196	-0.42330667	0.1458962	-0.62232697	0.03814947	-0.29981107	0.13291773	-0.60105395	0.16983214	-0.9004942	0.06487156	24.360678	2.1572187	0.36897215	6.0	25.0	2.6370277E-9	2.5763761E-6
31286	FP091069	(sp:P20905) 5-hydroxytryptamine receptor 1 OS=Drosophila melanogaster GN=5-HT7 PE=2 SV=1	1		Visceral ganglion	-0.13613844	0.11112523	-0.41516644	0.0998863	-0.68339527	0.1475561	-1.019691	0.1515355	-0.3776718	0.10509318	-0.83603764	0.2814317	-1.0991334	0.18792048	26.588945	4.0028176	0.62726843	6.0	25.0	1.0534253E-9	1.2893926E-6
43120	FP000083	0	1		Visceral ganglion	0.42656523	0.08572675	0.24532428	0.067558825	0.09709883	0.087764956	-0.0628711	0.038326524	0.23701	0.07963651	0.046293154	0.10689942	-0.117061116	0.17715067	20.726938	1.1944009	0.2401064	6.0	25.0	1.3827633E-8	6.0979864E-6
35431	AM858741	0	1		Visceral ganglion	0.87045705	0.078386664	0.72777194	0.06212823	0.6315344	0.1766432	0.28432283	0.18535355	0.7439285	0.046930566	0.4216818	0.08437356	0.057228774	0.18626979	26.337467	2.4229672	0.38332072	6.0	25.0	1.1645227E-9	1.3916047E-6
7071	AM869380	(sp:Q05793) Basement membrane-specific heparan sulfate proteoglycan core protein OS=Mus musculus GN=Hspg2 PE=1 SV=1	1		Visceral ganglion	0.96207345	0.06622158	0.7668062	0.10412726	0.7116758	0.16538449	0.21884578	0.08841129	0.7759109	0.16845325	0.5357014	0.104477555	0.16608723	0.09868056	34.826786	2.639759	0.31582	6.0	25.0	5.7566618E-11	1.0258371E-7
23535	AM856936	0	1		Visceral ganglion	2.2439134	0.03986235	2.1478372	0.04547763	2.0060582	0.04813361	1.758647	0.090775914	2.0844908	0.06789524	1.9696312	0.08978177	1.7304435	0.056488838	47.55431	1.1023118	0.09658358	6.0	25.0	1.7778001E-12	3.9182715E-9
2687	CU999082	0	1		Visceral ganglion	1.3993707	0.08903507	1.2268679	0.11553706	1.0978719	0.07039132	0.99337786	0.05049183	1.1655378	0.08791181	0.8894751	0.20683132	0.6856885	0.14813612	21.196665	1.7062783	0.3354062	6.0	25.0	1.1020679E-8	5.8519804E-6
27662	BQ426936	0	1		Visceral ganglion	1.345623	0.10965217	1.0723233	0.113024846	0.92063266	0.13504992	0.7647392	0.06331699	1.0477855	0.116990864	0.6630681	0.093463615	0.71369016	0.19489795	22.565416	2.0062685	0.37045416	6.0	25.0	5.8184892E-9	4.4278704E-6
36553	CX068930	0	1		Visceral ganglion	-0.034201805	0.0759906	-0.09746991	0.05164025	-0.3906055	0.12039291	-0.4843383	0.1541427	-0.24895571	0.14391135	-0.52313316	0.043912742	-0.52009654	0.05635708	22.495178	1.2991245	0.24063018	6.0	25.0	6.0076855E-9	4.5297948E-6
37150	ES789407	0	1		Visceral ganglion	1.1620553	0.05259415	1.0020702	0.053500846	0.8509793	0.073348135	0.6928382	0.084931485	0.991478	0.059429295	0.76010895	0.08108669	0.76654124	0.07746036	34.254898	0.9376329	0.114050955	6.0	25.0	6.901757E-11	1.2133289E-7
15611	FP003514	0	1		Visceral ganglion	1.1525838	0.13169785	1.0787919	0.025430534	0.97948486	0.10729642	0.56497407	0.092915796	1.0788243	0.08607865	0.69338953	0.13158146	0.43928587	0.1383037	29.840475	2.2583847	0.31534135	6.0	25.0	3.0821434E-10	4.6078046E-7
286	BQ427044	(sp:P34714) SPARC OS=Caenorhabditis elegans GN=ost-1 PE=1 SV=1	1		Visceral ganglion	1.6225313	0.07730616	1.4927198	0.059193067	1.3598946	0.06808838	1.1984997	0.07706034	1.3635491	0.080674246	1.2262359	0.14778222	1.0827061	0.0678851	25.086681	1.101428	0.18293704	6.0	25.0	1.941101E-9	2.0459206E-6
10152	FP009045	0	1		Visceral ganglion	0.87928	0.106249474	0.8499756	0.058963142	0.56701624	0.047433224	0.20838623	0.059635703	0.76772153	0.2235995	0.45171523	0.1080049	0.163028	0.15781218	27.909733	2.455416	0.366571	6.0	25.0	6.301568E-10	8.444101E-7
32969	AM868303	0	1		Visceral ganglion	0.9303955	0.093566164	0.7238542	0.11830834	0.5366311	0.16785131	0.34716165	0.08308475	0.6418607	0.16365923	0.42355594	0.156539	0.14147954	0.12371894	22.156973	2.1711526	0.40828994	6.0	25.0	7.0165314E-9	4.946655E-6
9678	ES789928	(sp:P13543) Myosin regulatory light chain, striated adductor muscle OS=Aequipecten irradians PE=1 SV=3	1		Visceral ganglion	0.7271569	0.083269246	0.5309836	0.03800675	0.42505288	0.052934263	0.30105904	0.08714357	0.46868634	0.034893434	0.34243742	0.07388685	0.36232418	0.016936703	30.563871	0.76983577	0.10494904	6.0	25.0	2.381747E-10	3.6821808E-7
17334	AM853579	(sp:Q1ECW2) Neuronal PAS domain-containing protein 4 OS=Danio rerio GN=npas4 PE=2 SV=1	1		Visceral ganglion	0.5231039	0.05470019	0.5049237	0.046036754	0.21671247	0.032136686	0.10964547	0.0385257	0.44005287	0.1078027	0.09293413	0.04354054	0.0034818891	0.10165598	52.487892	1.3404231	0.10640733	6.0	25.0	5.7720495E-13	1.3160273E-9
26470	AM860166	0	1		Visceral ganglion	0.7401174	0.0933849	0.638207	0.04169512	0.539915	0.087981276	0.5068122	0.06419192	0.6894765	0.0740357	0.28907797	0.100956686	0.09559107	0.09761961	35.016655	1.4913223	0.17745392	6.0	25.0	5.423295E-11	9.713121E-8
11471	AM863726	0	1		Visceral ganglion	-0.24934335	0.104653664	-0.42842448	0.18161555	-0.3654364	0.112987645	-0.10881611	0.06299016	-0.48588926	0.1088808	-0.7717965	0.06124302	-0.9319083	0.107950225	29.346483	2.1664624	0.30759823	6.0	25.0	3.6868053E-10	5.382736E-7
43707	CU682876	0	1		Visceral ganglion	0.8942631	0.038327172	0.8569002	0.10317207	0.6983007	0.050032657	0.56858003	0.03859931	0.8365692	0.09815783	0.5478356	0.028091563	0.452204	0.08059385	34.587193	0.8712166	0.104954146	6.0	25.0	6.2092775E-11	1.1009049E-7
6663	AM862751	0	1		Visceral ganglion	1.003406	0.23654379	0.6948552	0.13202997	0.30159628	0.059699178	-0.075971134	0.21576114	0.5787054	0.15886228	0.03170322	0.24739747	-0.08248558	0.2540069	22.975437	5.7743917	1.0472038	6.0	25.0	4.8348645E-9	3.8920657E-6
20065	AM867888	0	1		Visceral ganglion	1.1925685	0.059768822	1.0692178	0.09864996	0.83581734	0.055459727	0.72359157	0.071052566	1.0556356	0.075902425	0.6200331	0.067249574	0.6813902	0.11399732	42.877743	1.5272529	0.14841159	6.0	25.0	5.719758E-12	1.1879937E-8
42994	CU999851	0	1		Visceral ganglion	1.079227	0.09218442	0.92888165	0.102801755	0.87584066	0.089852445	0.68730414	0.06568606	0.90189683	0.14815341	0.65303546	0.13736983	0.3102088	0.0884649	28.02385	1.844816	0.27429256	6.0	25.0	6.033788E-10	8.1335463E-7
17530	CU997352	0	1		Visceral ganglion	0.5884629	0.09084021	0.5943743	0.14277415	0.4925167	0.08558202	0.1592893	0.15182438	0.5349786	0.12692751	0.051959626	0.2363911	-0.15470526	0.11260455	21.819218	2.4300768	0.46405515	6.0	25.0	8.208978E-9	5.2619553E-6
11345	FP007260	(sp:Q812A2) SLIT-ROBO Rho GTPase-activating protein 3 OS=Mus musculus GN=Srgap3 PE=1 SV=1	1		Visceral ganglion	0.70513844	0.07558432	0.5297391	0.119564146	0.43426335	0.09896533	0.3099842	0.037194986	0.5425702	0.12515779	0.2990868	0.08879018	0.20873472	0.08103779	19.643744	0.9747526	0.20675637	6.0	25.0	2.3713232E-8	5.5726096E-6
1155	DV736722	0	1		Visceral ganglion	1.3648106	0.06460574	1.1996857	0.09251738	0.98580134	0.122263506	0.8589361	0.04591198	1.1657736	0.085327834	0.8464129	0.10199733	0.7363336	0.07483622	39.0904	1.6504167	0.1759188	6.0	25.0	1.6076696E-11	3.1510325E-8
19761	AM861267	0	1		Visceral ganglion	1.0479254	0.16034476	0.8166131	0.2303563	0.34332585	0.12460259	-0.013794437	0.34786507	0.71132445	0.20364867	-0.09075515	0.14657177	-0.122376725	0.35652316	22.262169	7.0471377	1.3189673	6.0	25.0	6.684427E-9	4.7860494E-6
11059	FP002429	B-box zinc finger family protein [Trichomonas vaginalis G3]	1		Visceral ganglion	1.572348	0.08260537	1.4759586	0.120547585	1.2805519	0.16711158	1.10795	0.048108466	1.3056691	0.12542486	1.1808779	0.12552555	0.77955115	0.10946727	26.651724	1.9988552	0.31249624	6.0	25.0	1.0275135E-9	1.2638417E-6
14758	AB289857	(sp:P97481) Endothelial PAS domain-containing protein 1 OS=Mus musculus GN=Epas1 PE=1 SV=2	1		Visceral ganglion	1.8827071	0.046732653	1.745288	0.06342865	1.6578817	0.058670424	1.5110104	0.07063192	1.7151487	0.06282062	1.6400559	0.044507794	1.4677472	0.021976463	37.766556	0.65153146	0.07188144	6.0	25.0	2.3563818E-11	4.524253E-8
36879	CU994378	0	1		Visceral ganglion	0.8658074	0.08838981	0.82978874	0.07507036	0.7078755	0.08890887	0.5345271	0.073075764	0.83914965	0.06376518	0.600799	0.10001591	0.33789143	0.099803776	23.58484	1.0382262	0.18342046	6.0	25.0	3.6897525E-9	3.2617413E-6
8999	FP005373	0	1		Visceral ganglion	1.1611102	0.09911166	1.0496763	0.07907853	1.0261066	0.056621727	1.0960456	0.02921782	1.1042836	0.036722038	0.85667104	0.07236522	0.7576598	0.02855094	20.341526	0.59512323	0.12190236	6.0	25.0	1.670892E-8	6.1655915E-6
3170	CU685937	0	1		Visceral ganglion	0.9049426	0.10276214	0.61361825	0.21446183	0.38026607	0.15217933	0.31328738	0.17137536	0.5901849	0.1248603	0.36339355	0.12804043	0.027275402	0.03752593	22.680346	2.5565147	0.46966416	6.0	25.0	5.5226432E-9	4.2634806E-6
20931	EW779185	(sp:P20397) Nucleolin OS=Xenopus laevis GN=ncl PE=2 SV=3	1		Visceral ganglion	2.20646	0.07997671	2.090448	0.038635124	2.0377197	0.08471848	2.073916	0.037092015	2.159601	0.03862184	1.9798503	0.050418466	1.8143507	0.06532462	20.074026	0.4808804	0.099813975	6.0	25.0	1.9086938E-8	6.260516E-6
308	CU990495	0	1		#N/A	0.6822599	0.051273037	0.49537286	0.13138767	0.2554146	0.122595556	0.12246106	0.06383407	0.45182604	0.12137634	0.1659207	0.0812756	-0.063448414	0.07998236	40.959454	2.0713296	0.21070936	6.0	25.0	9.551582E-12	1.9294195E-8
542	CU683682	0	1		#N/A	0.4414625	0.16498737	0.2640625	0.1145714	-0.14999658	0.21786602	-0.40179375	0.1372601	0.100217834	0.16389142	-0.30240932	0.14997111	-0.16251764	0.07941552	21.391024	3.0588434	0.5958191	6.0	25.0	1.0044998E-8	5.7055586E-6
1237	FP000781	0	1		#N/A	0.25094944	0.049922056	0.08458118	0.042821687	0.0435939	0.12829758	-0.15198484	0.074443385	0.09369232	0.05581394	-0.07359512	0.19980161	-0.3788458	0.02891632	23.729803	1.2561737	0.22056893	6.0	25.0	3.4629133E-9	3.1477882E-6
3259	FP010274	0	1		#N/A	1.225894	0.092432804	1.1457729	0.08419568	1.0715837	0.18570806	0.6194537	0.13926825	1.1951029	0.1006948	0.9735331	0.22408839	0.4006271	0.11397685	24.08496	2.6749349	0.4627602	6.0	25.0	2.9683336E-9	2.819917E-6
6715	EE677626	0	1		#N/A	0.74493754	0.18565251	0.4790753	0.20857456	0.20908688	0.1629906	-0.06772898	0.13004388	0.3412545	0.08082097	0.0730055	0.1587988	-0.02422088	0.08026696	19.687702	2.9143422	0.61678565	6.0	25.0	2.3189248E-8	5.611798E-6
7381	CU684679	(sp:P00544) Tyrosine-protein kinase transforming protein Fgr OS=Feline sarcoma virus (strain Gardner-Rasheed) GN=V-FGR PE=3 SV=1	1		#N/A	0.41109413	0.048637114	0.35307226	0.08266631	0.42215174	0.1487393	0.07828389	0.1123615	0.39068723	0.062053878	0.3845023	0.14590341	-0.08925955	0.055020336	19.064077	1.0331333	0.22580276	6.0	25.0	3.195893E-8	3.611359E-6
9129	FP009367	0	1		#N/A	1.3939023	0.08054368	1.2677721	0.107459314	1.0276253	0.066319354	0.8433908	0.1266	1.1918468	0.03433607	0.8452047	0.21087913	0.70494616	0.17344807	22.578707	1.9970266	0.36853057	6.0	25.0	5.783419E-9	4.4127487E-6
9693	CU994390	0	1	visceral ganglion	#N/A	0.81671214	0.08351712	0.74794406	0.054020993	0.5696595	0.030693736	0.44588557	0.06870973	0.70171237	0.042931963	0.4156291	0.22044624	0.23922235	0.08225439	21.306046	1.2588621	0.24618642	6.0	25.0	1.0459605E-8	5.81554E-6
10153	CU992243	(sp:Q38871) Calcium-dependent protein kinase 5 OS=Arabidopsis thaliana GN=CPK5 PE=1 SV=1	1		#N/A	1.2884386	0.16005085	1.1485307	0.10887595	0.9468303	0.22419648	0.89094746	0.12474506	1.160675	0.15255293	0.7782113	0.16985644	0.37550315	0.04132969	19.351955	2.6652162	0.5738473	6.0	25.0	2.7532444E-8	4.73558E-6
11156	FP005881	0	1		#N/A	1.092672	0.08083556	0.9789601	0.10577312	0.7189531	0.14381932	0.59282684	0.043395627	0.89908934	0.09551519	0.6778875	0.05785229	0.26166746	0.1628861	35.75932	2.2658122	0.26401186	6.0	25.0	4.306211E-11	7.8545284E-8
11322	CU683266	(sp:Q9H6T0) Epithelial splicing regulatory protein 2 OS=Homo sapiens GN=ESRP2 PE=1 SV=1	1		#N/A	0.9635281	0.064928435	0.97128034	0.11471563	0.7717768	0.08064814	0.420421	0.11206226	0.81107306	0.042797197	0.86217797	0.06645271	0.7566305	0.07629487	23.787098	0.92701507	0.16238058	6.0	25.0	3.377449E-9	3.076856E-6
11412	EW779441	0	1		#N/A	0.68857545	0.118658185	0.5118841	0.092193596	0.25943616	0.076272935	0.037916616	0.06402683	0.49683684	0.12342519	0.14532232	0.14162494	-0.07263431	0.07160081	36.531193	2.411607	0.27506256	6.0	25.0	3.403333E-11	6.3302E-8
11512	CU999600	0	1		#N/A	0.5174209	0.07894689	0.28956684	0.12481982	0.23119532	0.09038255	-0.057564043	0.1608038	0.28461856	0.07701747	0.011603437	0.12639989	-0.3852644	0.07751206	39.673943	2.6298976	0.27619907	6.0	25.0	1.3632762E-11	2.70065E-8
11684	AM862532	0	1	mantle	#N/A	1.7523378	0.14761935	1.6397579	0.07704364	1.808001	0.11138001	1.2197133	0.18901873	1.6423607	0.15004268	1.5041894	0.14124814	0.943658	0.122322075	21.952988	2.5660121	0.48702785	6.0	25.0	7.712399E-9	5.198157E-6
14815	FP006206	0	1		#N/A	0.8352763	0.12404621	0.62782085	0.1620325	0.32882577	0.05036852	0.24512114	0.13242	0.65375185	0.14021565	0.28490615	0.07119158	0.15417907	0.07454437	25.910728	2.099071	0.33754855	6.0	25.0	1.3830709E-9	1.5891485E-6
14925	AM860424	(sp:A2ASS6) Titin OS=Mus musculus GN=Ttn PE=1 SV=1	1	adductor muscle	#N/A	1.1962454	0.10973849	1.037581	0.18181628	0.9217919	0.023254648	0.69180787	0.14917761	1.0455083	0.08955649	0.8874201	0.12015102	0.48561427	0.08809886	20.56996	1.690888	0.34250757	6.0	25.0	1.4930663E-8	6.121572E-6
15654	CU990442	(sp:P04630) Calmodulin-like protein OS=Caenorhabditis elegans GN=cal-1 PE=2 SV=1	1		#N/A	0.53280646	0.16383535	0.4089765	0.2661089	0.13927357	0.20061001	-0.13016894	0.056921802	0.38357514	0.14333028	-0.10232636	0.115178674	-0.4676084	0.108179	23.407877	3.7489676	0.66732657	6.0	25.0	3.988648E-9	3.4182715E-6
17651	EW778631	0	1		#N/A	0.22064115	0.0638777	0.1821957	0.07230838	-0.009387925	0.044091556	-0.09565963	0.050266873	0.16675381	0.04834273	-0.095079824	0.14722534	-0.22949557	0.040119138	26.396315	0.85223836	0.1345261	6.0	25.0	1.1374365E-9	1.3671986E-6
19255	AM857895	0	1		#N/A	1.2552159	0.060758293	1.1683956	0.11009999	0.9810779	0.06575799	0.8907032	0.028779052	1.1195719	0.045545675	1.0712463	0.046323743	1.100368	0.037249044	19.720633	0.4472044	0.09448742	6.0	25.0	2.280491E-8	5.6784224E-6
19970	FP001918	(sp:O73925) Potassium voltage-gated channel subfamily KQT member 1 OS=Squalus acanthias GN=KCNQ1 PE=2 SV=1	1		#N/A	1.1241367	0.12683843	0.9830591	0.08048147	0.7884075	0.06741761	0.6159004	0.029363396	0.9215062	0.10206882	0.7437744	0.055793688	0.49638143	0.06875086	30.210817	1.4721806	0.2030427	6.0	25.0	2.6992863E-10	4.1002158E-7
20072	EE677826	transmembrane domains-containing protein [Ixodes scapularis]	1		#N/A	0.9162602	0.08686992	0.72070396	0.13994752	0.5528858	0.08490136	0.42832804	0.111337565	0.57206935	0.13647176	0.24129048	0.15654184	0.08486079	0.1214845	30.239763	2.4970202	0.3440586	6.0	25.0	2.6716052E-10	4.0608398E-7
20264	BQ427143	0	1		#N/A	1.7144017	0.03512907	1.6578623	0.042950656	1.5738641	0.031096466	1.4356579	0.04064277	1.6758317	0.040010072	1.5503511	0.04088813	1.6444731	0.08974716	19.022766	0.25571486	0.056010704	6.0	25.0	3.2654786E-8	3.2654787E-6
21024	FP010395	0	1		#N/A	1.2934964	0.14116158	1.2125891	0.1653994	1.022013	0.098156355	0.90037143	0.01607928	1.237164	0.040081315	0.8854356	0.14575553	0.60325146	0.059502658	21.669838	1.7183933	0.3304119	6.0	25.0	8.8046255E-9	5.40604E-6
21930	AM237792	0	1		#N/A	1.5333436	0.121888496	1.7608869	0.18456717	1.3556721	0.07335075	1.1858807	0.12950091	1.5023875	0.1562532	1.0869638	0.057241987	0.9771669	0.13345839	20.047054	1.9685587	0.40915376	6.0	25.0	1.934626E-8	6.2294957E-6
22140	EW778073	0	1		#N/A	1.634397	0.03570332	1.4913237	0.007987048	1.4441774	0.06154684	1.3172781	0.03865961	1.4534494	0.033395696	1.3158472	0.09792906	1.5878624	0.100721024	21.837769	0.45865864	0.0875125	6.0	25.0	8.138099E-9	5.240936E-6
23032	FP003429	0	1		#N/A	1.976994	0.08067555	2.0694523	0.084403194	1.9827068	0.03117653	1.6412619	0.07521022	2.0178456	0.044831894	1.8295584	0.115239926	1.4463754	0.11692813	31.721355	1.3224314	0.17370415	6.0	25.0	1.5937185E-10	2.5722616E-7
23677	CU684692	0	1		#N/A	1.7745547	0.053787865	1.6422433	0.022636902	1.5971272	0.033923026	1.6093313	0.048319302	1.6217167	0.06272633	1.6051762	0.03452775	1.397388	0.07793476	24.856144	0.39281195	0.06584756	6.0	25.0	2.1377247E-9	2.2146828E-6
26504	CU998071	0	1		#N/A	1.1525271	0.14235327	1.1626904	0.0691384	0.94449145	0.09460183	0.6699172	0.048026178	1.145062	0.039080057	0.8630018	0.1841993	0.57128227	0.09562631	20.298843	1.5772818	0.32376266	6.0	25.0	1.7065863E-8	6.1778424E-6
26678	FP012102	(sp:P34015) Soluble TNF receptor II OS=Variola virus GN=CRMB PE=3 SV=1	1		#N/A	0.540704	0.05669509	0.3600187	0.06924231	0.22822891	0.07816486	0.037046682	0.11230268	0.37609324	0.116509415	0.16509165	0.04459191	0.25141364	0.06419091	23.985842	0.87557226	0.1520988	6.0	25.0	3.0981977E-9	2.899913E-6
26994	FP002983	0	1		#N/A	1.8051516	0.102076784	1.6332475	0.13045925	1.493907	0.0984807	1.3027056	0.088473804	1.6011697	0.14612813	1.4073975	0.092820965	1.1252725	0.14340162	20.233088	1.593595	0.3281743	6.0	25.0	1.7631965E-8	6.171188E-6
27695	CU984124	0	1		#N/A	0.8591281	0.07060336	0.742117	0.08497917	0.6900232	0.05976805	0.4840591	0.112296924	0.64691705	0.11302127	0.53286725	0.051703356	0.3259372	0.114907235	21.231846	0.9735676	0.19105883	6.0	25.0	1.0836751E-8	5.8518453E-6
27908	CK172392	0	1		#N/A	1.2824119	0.03237903	1.2544342	0.048030946	1.1548245	0.10703241	0.8964628	0.0411701	1.1765785	0.034287296	0.9785342	0.077240825	1.1532253	0.07876573	24.94908	0.56135356	0.09374988	6.0	25.0	2.055988E-9	2.1505634E-6
29123	CU682550	0	1		#N/A	1.3212321	0.1002767	1.3250961	0.11734105	1.140729	0.067614734	0.9069274	0.048654974	1.2125318	0.03220319	1.0062915	0.109348476	0.85002357	0.1278842	19.748283	1.045351	0.22055738	6.0	25.0	2.24875E-8	5.711825E-6
33008	CU992875	(sp:Q92743) Serine protease HTRA1 OS=Homo sapiens GN=HTRA1 PE=1 SV=1	1		#N/A	0.98719025	0.094007894	0.8997183	0.07320413	0.7003242	0.09998801	0.40052912	0.06252726	0.92535853	0.14201804	0.6607879	0.20416822	0.33351228	0.048291363	25.10609	1.881259	0.31221822	6.0	25.0	1.9254618E-9	2.0332877E-6
35693	AM856426	(sp:Q5SPF7) Protein unc-93 homolog A OS=Danio rerio GN=unc93a PE=3 SV=1	1		#N/A	0.20009618	0.11444797	-0.02544359	0.094058566	-0.22266725	0.042007346	-0.39585304	0.08687703	0.06777454	0.15240031	-0.29597044	0.20648564	-0.53353024	0.07882923	24.71857	2.1498916	0.3623948	6.0	25.0	2.2652284E-9	2.3241244E-6
36034	EW778918	0	1		#N/A	1.171482	0.031819392	1.1246883	0.08095182	1.096392	0.037880998	1.0512228	0.09878303	1.1677762	0.017214783	1.0280305	0.050226156	0.7677823	0.09454232	22.18491	0.5089992	0.09559787	6.0	25.0	6.9266317E-9	4.9179084E-6
36558	CU988248	0	1		#N/A	0.56788987	0.027761184	0.39711535	0.08711178	0.19921026	0.04670965	0.22933766	0.07941817	0.4419827	0.09145929	0.1992198	0.049438007	0.12247317	0.06614959	36.42012	0.86692715	0.09918134	6.0	25.0	3.5195957E-11	6.52533E-8
37114	FP007371	0	1		#N/A	1.0509363	0.07750117	1.1757569	0.13283725	0.85758686	0.055015575	0.6806036	0.12342715	1.019237	0.09400338	0.83330643	0.046018187	0.6411253	0.076830134	21.274368	1.0228888	0.2003367	6.0	25.0	1.0618853E-8	5.797894E-6
37143	AM856815	0	1		#N/A	1.080873	0.07597629	1.0125898	0.12808864	0.756292	0.10094395	0.57902986	0.11145101	0.9141458	0.043767974	0.87143344	0.029169213	0.83035886	0.051904365	19.841286	0.82781744	0.17384152	6.0	25.0	2.1454422E-8	5.792694E-6
37182	CU989322	0	1		#N/A	0.54963285	0.15654585	0.32762247	0.07211848	0.17224705	0.07028107	-0.16706984	0.19967487	0.27981636	0.11124249	-0.07592286	0.24431519	-0.3279447	0.10141754	21.89058	2.9874277	0.5686289	6.0	25.0	7.939912E-9	5.1927022E-6
38671	FP006096	0	1		#N/A	1.3809142	0.045784913	1.311271	0.097732626	1.1970944	0.081615075	0.9040038	0.10951162	1.2274511	0.091916226	1.0487175	0.13326795	0.96294963	0.07373249	20.675158	0.9637593	0.19422652	6.0	25.0	1.41814285E-8	6.1689216E-6
40537	AM863180	0	1		#N/A	1.1694738	0.07308682	1.1722771	0.079238646	1.1105133	0.053457737	0.81649876	0.070342824	1.2018913	0.042189337	0.9113663	0.065554574	1.0718837	0.056493398	21.438425	0.5528651	0.10745214	6.0	25.0	9.821463E-9	5.6080553E-6
42444	FP004859	0	1	mantle	#N/A	0.77808595	0.20961888	0.5939325	0.1265666	-0.05608303	0.073014505	-0.09803202	0.14020981	0.41335624	0.38182086	-0.121639386	0.13044332	-0.18089908	0.09838535	21.797297	4.959606	0.9480545	6.0	25.0	8.293596E-9	5.291314E-6
43015	EE677890	0	1		#N/A	1.9746263	0.08504994	2.0207944	0.009672607	1.9665865	0.043808293	1.556633	0.025364948	2.046562	0.093113035	1.782053	0.1749389	1.4247022	0.04762862	34.898533	1.5346631	0.18322918	6.0	25.0	5.6281646E-11	1.0051902E-7
43135	AM855494	0	1	visceral ganglion	#N/A	0.23772839	0.042877045	0.3024865	0.10634996	0.11789453	0.03636989	0.020635426	0.13195145	0.1878559	0.078773506	-0.08523492	0.14122754	-0.27742186	0.061996985	23.284336	1.0784423	0.19298422	6.0	25.0	4.2127604E-9	3.5471442E-6
43876	EE677593	0	1		#N/A	1.3449919	0.094983354	1.4613632	0.07477469	1.4165105	0.110422775	0.9049571	0.1470475	1.4891071	0.08573245	1.1534463	0.16870198	0.9155337	0.053761892	21.724049	1.5509791	0.29747736	6.0	25.0	8.583236E-9	5.3645226E-6
4504	FP006477	0	2		Adductor muscle	2.0121503	0.09984135	1.961627	0.070501	2.1877708	0.1458242	1.6544262	0.014823825	2.0143046	0.06898837	2.2071493	0.053276107	2.1902065	0.0326705	21.749874	0.9142143	0.17513786	6.0	25.0	8.479889E-9	5.35929E-6
702	CU685531	(sp:Q60755) Calcitonin receptor OS=Mus musculus GN=Calcr PE=2 SV=1	2		all somatic tissues	0.1454492	0.09230635	-0.077694036	0.15686658	-0.3398334	0.037434645	-0.40645647	0.018478015	-0.124563314	0.11439493	-0.13343392	0.0928212	0.14251979	0.10191205	23.415209	1.3203768	0.23495711	6.0	25.0	3.9757584E-9	3.4151765E-6
1375	AM864773	0	2		Visceral ganglion	-0.9103662	0.18958718	-0.9724653	0.083180964	-1.0317053	0.14017588	-1.14887	0.13115238	-0.7252044	0.06984227	-1.0552422	0.4517878	0.6330749	0.14261688	36.48379	9.37692	1.0709001	6.0	25.0	3.4524383E-11	6.4146306E-8
188	AM854310	0	2		#N/A	1.3702204	0.05216238	1.2965683	0.031015014	1.0333453	0.11163178	0.9388148	0.07281544	1.200769	0.028776094	1.201234	0.12811667	1.4609594	0.054916646	27.220228	0.88844717	0.13599677	6.0	25.0	8.2187157E-10	1.0552831E-6
193	EE677469	0	2		#N/A	0.9753911	0.10440609	0.815855	0.12597784	0.6921412	0.10978187	0.54085356	0.10166156	0.94674015	0.10649065	1.0500387	0.22215685	1.6675314	0.03138333	34.45479	3.1101394	0.3761136	6.0	25.0	6.4757644E-11	1.1449151E-7
327	AM863991	0	2		#N/A	0.3904177	0.05214151	0.33541963	0.08618197	0.21244383	0.110379815	-0.10776756	0.10519278	0.40366328	0.04680829	0.44579256	0.12521453	0.42145163	0.09492552	20.626015	0.9489739	0.19170247	6.0	25.0	1.4526252E-8	6.1881833E-6
575	AM864180	0	2		#N/A	-0.053657793	0.18168393	-0.111079246	0.28632826	-0.27728134	0.27075848	-0.582798	0.0980641	0.010378727	0.036705427	0.6281817	0.306314	0.6082482	0.0351763	19.634468	4.7831163	1.015034	6.0	25.0	2.382542E-8	5.551323E-6
860	DV736483	0	2		#N/A	0.7890507	0.039146505	0.7578126	0.0061893873	0.7802333	0.06169052	0.5947139	0.16983576	0.7701987	0.051562436	0.88854843	0.07181612	1.2670879	0.044300064	31.90876	1.0577983	0.13812798	6.0	25.0	1.495134E-10	2.4370684E-7
904	AM860341	0	2		#N/A	-1.0064887	0.119516745	-1.0335273	0.20787176	-0.98586845	0.16782884	-1.2078084	0.25906244	-1.0230038	0.22881408	-1.0177284	0.087427914	0.4370081	0.14888923	42.507675	7.7734356	0.76196396	6.0	25.0	6.3042904E-12	1.301836E-8
1327	CU994191	(sp:O88576) Sodium-dependent neutral amino acid transporter B(0)AT3 OS=Mus musculus GN=Slc6a18 PE=2 SV=1	2		#N/A	0.14427897	0.18079376	0.05564218	0.3357376	-0.166576	0.13103922	-0.17095052	0.10274605	0.06057184	0.14609514	0.35967565	0.16140062	1.3443568	0.15723242	31.734196	6.5994124	0.8664959	6.0	25.0	1.5867452E-10	2.5641802E-7
1367	DV736865	0	2		#N/A	0.5006071	0.14911962	0.44313508	0.16986084	0.40838894	0.08655115	0.33547473	0.04479326	0.56133527	0.15704772	0.8729585	0.16822936	1.1899043	0.09003779	21.113052	2.3000884	0.45392308	6.0	25.0	1.147147E-8	5.907807E-6
1430	DV736739	0	2		#N/A	1.454558	0.10711788	1.2158239	0.032984894	1.0016701	0.08642148	0.8386744	0.13621709	1.3530862	0.14924668	1.6023629	0.08254804	1.4962723	0.11983851	27.934004	1.9576488	0.29200503	6.0	25.0	6.243559E-10	8.3788564E-7
1493	AM859084	0	2		#N/A	0.23324166	0.08173696	0.29516983	0.12656686	0.09391282	0.05391505	0.115730375	0.077609286	0.19222602	0.12552495	0.3723542	0.21175453	0.8469155	0.08277893	20.645191	1.6051751	0.32396066	6.0	25.0	1.439063E-8	6.1591895E-6
1886	CU684658	0	2		#N/A	0.40935078	0.060650285	0.25369507	0.03592321	0.18351918	0.10280416	0.010785906	0.05547799	0.22679913	0.02825705	0.36636448	0.0627286	0.30243745	0.080643974	20.1364	0.50391185	0.10427051	6.0	25.0	1.8501499E-8	6.179501E-6
1921	CU988374	0	2		#N/A	1.8964169	0.07633655	1.8596352	0.05891134	1.8192656	0.05746759	1.6763092	0.023538357	1.812288	0.031258795	2.0306656	0.12391207	2.2972407	0.094335325	28.86491	0.9592178	0.13846365	6.0	25.0	4.4012582E-10	6.2497867E-7
2783	AM866108	0	2		#N/A	-0.116734385	0.051600754	-0.07175496	0.078159556	-0.055596113	0.113615096	-0.40761545	0.12085439	-0.106197506	0.056958694	-0.0067575355	0.0605448	0.2988417	0.091187164	26.218758	1.0394139	0.16518293	6.0	25.0	1.2213056E-9	1.4472472E-6
2814	CU684507	0	2		#N/A	1.3168937	0.11285447	1.2721564	0.08194871	1.047417	0.08235245	0.9289335	0.16283503	1.296901	0.09669358	1.3738328	0.10934922	1.710145	0.11111315	20.10714	1.4966966	0.31015033	6.0	25.0	1.8773687E-8	6.232864E-6
2864	ES789819	0	2		#N/A	1.2694159	0.18205734	1.0740166	0.19287759	0.77308863	0.1771349	0.76980805	0.09495077	1.1339879	0.10306836	1.7132468	0.14030829	1.9237944	0.04317687	34.773457	4.6845517	0.5613179	6.0	25.0	5.854239E-11	1.0397129E-7
3035	CU988540	0	2		#N/A	1.1757867	0.05374169	1.1921335	0.08972749	1.0949801	0.023683676	0.8627118	0.06490542	1.1450763	0.06258098	1.2009093	0.1085248	1.5492218	0.09454592	30.90092	0.9833166	0.13258998	6.0	25.0	2.1159619E-10	3.32206E-7
3235	AM857969	0	2		#N/A	0.4478224	0.06277239	0.50099224	0.1722485	0.305967	0.01663168	0.15317923	0.20934273	0.5116159	0.0538224	1.126478	0.23106226	1.6136388	0.049037486	64.430565	6.5714245	0.4249681	6.0	25.0	5.4178884E-14	1.2921664E-10
3656	FP006365	0	2		#N/A	0.82084364	0.06668768	0.75068957	0.04749771	0.47486436	0.045572214	0.23246601	0.19397606	0.788284	0.18228	0.89770186	0.26164708	1.2276536	0.0583737	21.34969	2.4199657	0.47228748	6.0	25.0	1.0244405E-8	5.7573557E-6
3972	EE677865	0	2		#N/A	2.074544	0.072702825	2.0534492	0.06937187	1.967705	0.08067093	1.8021107	0.052141	2.089096	0.059436873	2.284957	0.11910989	2.4321852	0.06010564	29.61738	1.0172825	0.1431145	6.0	25.0	3.3407954E-10	4.944377E-7
4063	CU993516	0	2		#N/A	0.5030519	0.20405225	0.571214	0.12389692	0.33198538	0.09846444	0.28928873	0.072156504	0.7359779	0.04557887	1.0278796	0.085007414	1.3554547	0.09432447	35.359856	3.7070177	0.4368204	6.0	25.0	4.8724136E-11	8.809324E-8
4231	FP007253	0	2		#N/A	1.0347072	0.07994563	0.9028299	0.12375725	0.81267416	0.107109316	0.5195755	0.120545514	0.94892955	0.05949378	1.3276315	0.18237011	1.313834	0.053639628	28.083078	1.9392443	0.28772432	6.0	25.0	5.899671E-10	7.976355E-7
4290	CU683290	0	2		#N/A	-0.8141713	0.14969859	-0.9066585	0.10962979	-0.95557415	0.10634985	-1.1960235	0.250737	-0.9743141	0.09009396	-0.35145488	0.15815416	-0.123427585	0.1391339	25.408144	3.4936736	0.5729255	6.0	25.0	1.6988301E-9	1.8415318E-6
4317	CU987231	0	2		#N/A	1.0508164	0.076324016	0.99901575	0.11158029	0.8767753	0.05770068	0.72919273	0.0746315	1.0514051	0.04020438	1.1737112	0.040599607	1.3657513	0.07029879	32.087658	0.9968652	0.12944557	6.0	25.0	1.4071444E-10	2.318974E-7
4818	CU995345	0	2		#N/A	0.94615215	0.08506098	0.7576145	0.1675272	0.625664	0.06085465	0.6821737	0.07862831	0.9140123	0.1095194	1.0462441	0.1120564	1.4612359	0.07149879	31.545923	1.9191813	0.25349042	6.0	25.0	1.6923896E-10	2.7095157E-7
4854	FP008026	(sp:Q8TBZ3) WD repeat-containing protein 20 OS=Homo sapiens GN=WDR20 PE=1 SV=2	2	female gonad	#N/A	0.33079773	0.030942876	0.2695076	0.04270386	0.28781328	0.05171184	0.22363529	0.021333065	0.24815392	0.09355008	0.41793162	0.06892277	0.74593693	0.08209484	40.192017	0.79373115	0.08228532	6.0	25.0	1.1797452E-11	2.36067E-8
5361	CU991562	hypothetical protein BRAFLDRAFT_66994 [Branchiostoma floridae]	2		#N/A	0.92294514	0.09817126	1.0812516	0.1109596	0.81403434	0.1426421	0.6314031	0.09389699	1.0412148	0.03915904	1.2332006	0.08915842	1.3180773	0.16230407	19.2644	1.3841023	0.2993653	6.0	25.0	2.8804214E-8	4.3494365E-6
5399	AM856027	(sp:Q6IE24) Inactive ubiquitin carboxyl-terminal hydrolase 54 OS=Rattus norvegicus GN=Usp54 PE=2 SV=2	2		#N/A	0.23656736	0.11801779	-0.0040105833	0.11503894	-0.17698321	0.085474595	-0.3683594	0.15608777	0.06471421	0.087194175	0.031782053	0.07903753	0.2965986	0.0582876	21.105537	1.4382938	0.28394878	6.0	25.0	1.1512951E-8	5.9061435E-6
5509	AM865872	0	2	female gonad	#N/A	0.76921856	0.14359611	0.6862407	0.10296816	0.47826394	0.053178996	0.33787453	0.08111136	0.77033496	0.111830086	1.1254978	0.1742541	1.4907942	0.05373719	44.67844	3.6633656	0.34164184	6.0	25.0	3.6001202E-12	7.675457E-9
5621	AM861714	0	2	female gonad	#N/A	1.256093	0.02648744	1.207614	0.09958632	1.2095463	0.049407944	1.0552707	0.026225047	1.3497881	0.12078731	1.7850716	0.1391218	2.073169	0.0603754	89.008415	3.3499708	0.15681902	6.0	25.0	1.2212453E-15	3.0176972E-12
5675	AM861576	0	2		#N/A	0.31194246	0.1277937	0.17519818	0.09631599	0.084532596	0.0976975	-0.1016416	0.06055394	0.36813065	0.083650224	0.72154164	0.12069557	0.95323914	0.065741345	52.040657	3.2403898	0.25944376	6.0	25.0	6.366019E-13	1.4476327E-9
6134	AM866112	0	2		#N/A	-0.42537156	0.08301369	-0.4690117	0.15767197	-0.7125203	0.12416738	-0.9899963	0.15070228	-0.25117752	0.2113639	-0.0023997538	0.14080152	0.12937187	0.14439471	30.813164	3.6477008	0.4932552	6.0	25.0	2.1819313E-10	3.4103587E-7
6467	ES789601	(sp:P31661) Sodium- and chloride-dependent creatine transporter 1 OS=Oryctolagus cuniculus GN=SLC6A8 PE=2 SV=1	2	visceral ganglion	#N/A	0.351846	0.08979702	0.20754491	0.1719543	0.18467194	0.094849445	0.19325262	0.09261768	0.24310264	0.052326933	0.40779373	0.07936552	0.81085336	0.10875824	19.135698	1.1962205	0.26046878	6.0	25.0	3.0790165E-8	3.8795606E-6
6507	EX956437	(sp:Q62901) Arginine-glutamic acid dipeptide repeats protein OS=Rattus norvegicus GN=Rere PE=2 SV=2	2	female gonad	#N/A	0.7523093	0.08720769	0.6949524	0.08409893	0.5741082	0.045341577	0.46392906	0.1050138	0.7192208	0.015451932	0.96318424	0.12719256	1.1798203	0.093258	30.478355	1.3828399	0.18904671	6.0	25.0	2.454773E-10	3.78526E-7
6712	CU683250	0	2		#N/A	0.9965245	0.13672705	0.93738407	0.056111414	0.7343247	0.06576523	0.6545825	0.036511097	0.9418655	0.19541426	0.9173064	0.11726267	1.4868777	0.07516929	21.568592	1.7084547	0.33004296	6.0	25.0	9.2347845E-9	5.5039313E-6
7088	AM868218	0	2		#N/A	1.0371604	0.079841346	1.0600185	0.11493004	0.9449605	0.043225918	0.6847721	0.17228511	1.0441828	0.075418375	1.2630109	0.104230985	1.5487733	0.045946606	30.722471	1.7319402	0.23489052	6.0	25.0	2.2524471E-10	3.5093126E-7
7194	DV736530	0	2		#N/A	0.5767869	0.060480062	0.53183115	0.17457236	0.45164603	0.1237067	0.33050242	0.1164883	0.59305066	0.092090905	0.9016585	0.0942247	1.251015	0.043893535	37.8498	2.3755171	0.26150703	6.0	25.0	2.299605E-11	4.42214E-8
7316	AM861751	0	2		#N/A	1.0622197	0.04535825	0.95956993	0.11439895	0.88338256	0.07153582	0.8270753	0.05919957	0.99195504	0.038063444	1.1162491	0.07963584	1.2926049	0.078293815	20.24192	0.5892375	0.121290684	6.0	25.0	1.7554758E-8	6.1617197E-6
7393	EW779003	(sp:O35177) Enhancer of filamentation 1 OS=Mus musculus GN=Nedd9 PE=1 SV=2	2		#N/A	0.62600935	0.06752871	0.4955507	0.089683495	0.44069603	0.06605854	0.31045514	0.07818331	0.52694905	0.079166815	0.6323975	0.05946771	0.82331085	0.052681025	21.96732	0.6601616	0.1252166	6.0	25.0	7.661151E-9	5.178938E-6
7603	AM859477	0	2		#N/A	0.6389598	0.15062204	0.49031124	0.21236	0.45168695	0.15122986	0.23193635	0.16086142	0.48278826	0.20649359	0.69060266	0.11450039	1.3307574	0.07144489	19.410378	2.9017868	0.6229028	6.0	25.0	2.6717629E-8	5.022914E-6
7850	CU986933	(sp:O02670) G protein-activated inward rectifier potassium channel 4 OS=Sus scrofa GN=KCNJ5 PE=2 SV=1	2		#N/A	-0.27649656	0.044936184	-0.4749268	0.16947223	-0.7104455	0.10367773	-0.7447593	0.1595681	-0.49462032	0.1111592	-0.7126439	0.10392749	0.09369718	0.18894377	25.167263	2.328485	0.3855016	6.0	25.0	1.8770545E-9	1.9934319E-6
7931	AM861660	PREDICTED: similar to GH24606 [Ciona intestinalis]	2		#N/A	0.26391977	0.12702505	0.1790275	0.057058748	0.056820907	0.15196699	-0.29958007	0.048993014	0.17389981	0.06437101	0.084397115	0.07966491	0.8357584	0.22476035	30.379883	2.786828	0.38221952	6.0	25.0	2.54187E-10	3.891603E-7
8664	AM860216	0	2		#N/A	1.184716	0.032601863	1.0946857	0.07658704	0.8807059	0.050344497	0.8692566	0.03909268	1.1277778	0.10506762	1.1663275	0.15077485	1.4184314	0.06898533	24.024035	0.8811191	0.15281902	6.0	25.0	3.0474459E-9	2.8798363E-6
8696	AM860787	0	2	female gonad	#N/A	0.16694404	0.054987844	0.18065734	0.091184765	0.1311493	0.09390279	0.0329422	0.074545555	0.20911671	0.040967092	0.55115867	0.20382608	0.72186506	0.111601144	25.470549	1.566552	0.25626853	6.0	25.0	1.6556985E-9	1.8096785E-6
8793	ES789831	(sp:Q6DHB5) Lipoma HMGIC fusion partner-like 3 protein OS=Danio rerio GN=lhfpl3 PE=2 SV=1	2		#N/A	0.12913881	0.18344307	-0.014001358	0.29191443	-0.17445147	0.1519167	-0.2945143	0.08136296	0.031048022	0.09491853	0.88174176	0.14706106	1.1865687	0.06988709	46.05021	7.5912066	0.6868596	6.0	25.0	2.558509E-12	5.544289E-9
9103	AM868501	(sp:P20801) Troponin C, skeletal muscle OS=Mus musculus GN=Tnnc2 PE=1 SV=2	2		#N/A	0.60668176	0.043765802	0.35321152	0.05049231	0.15861244	0.07281001	-0.019716926	0.13414072	0.5343752	0.118113466	0.69183326	0.1042555	0.6068986	0.14846347	32.664112	1.8150206	0.23152584	6.0	25.0	1.1596224E-10	1.9493253E-7
9229	AM859164	0	2		#N/A	1.4161847	0.055136237	1.4583536	0.051030163	1.425638	0.07525519	1.3108644	0.02366719	1.4980419	0.06541152	1.4629792	0.043725517	1.724541	0.07916019	19.296755	0.39427194	0.08513347	6.0	25.0	2.8327017E-8	4.447342E-6
9869	AM857931	0	2		#N/A	1.1182824	0.10361801	1.0917948	0.046058238	0.8577118	0.16510992	0.92579436	0.1355012	0.9761347	0.13102466	1.1111629	0.11422997	1.6169665	0.043240633	19.730053	1.4899044	0.3146436	6.0	25.0	2.269623E-8	5.6967538E-6
10055	AM858004	0	2		#N/A	1.107665	0.07704863	1.0456984	0.08272402	1.0081329	0.05516967	0.9233556	0.04520678	1.0437226	0.09796758	1.1333115	0.12115542	1.5357761	0.015036722	26.018446	0.9419994	0.15085442	6.0	25.0	1.3240145E-9	1.5385048E-6
10096	AM868810	(sp:Q8TDM6) Disks large homolog 5 OS=Homo sapiens GN=DLG5 PE=1 SV=4	2		#N/A	0.7992278	0.07231335	0.7436503	0.10442355	0.75929415	0.07589472	0.4239172	0.08709539	0.72921884	0.06576076	0.85068095	0.03149976	1.0471061	0.06876553	24.761992	0.82897484	0.13949046	6.0	25.0	2.2241209E-9	2.2930687E-6
10232	CU995837	(sp:Q14315) Filamin-C OS=Homo sapiens GN=FLNC PE=1 SV=3	2		#N/A	0.62612355	0.1611243	0.646651	0.21344377	0.24409585	0.32502407	0.008620787	0.10377118	0.50929296	0.14344873	0.9546945	0.1806662	1.3527699	0.17974752	21.227009	4.7083726	0.92421025	6.0	25.0	1.0861841E-8	5.8436704E-6
10268	FP000141	(sp:Q62901) Arginine-glutamic acid dipeptide repeats protein OS=Rattus norvegicus GN=Rere PE=2 SV=2	2	female gonad	#N/A	1.467618	0.06451652	1.3852301	0.14454807	1.2306278	0.09270242	1.1717268	0.029369397	1.3782052	0.04882114	1.6038649	0.17416978	1.77706	0.044180866	19.657421	1.0577251	0.2241997	6.0	25.0	2.354884E-8	5.581075E-6
10385	AM864464	(sp:Q8AWC7) Alpha-(1,3)-fucosyltransferase 11 OS=Gallus gallus GN=FUT11 PE=2 SV=1	2		#N/A	-0.543163	0.0635071	-0.43854162	0.09814791	-0.57249576	0.07660778	-0.7707939	0.09160994	-0.44701153	0.12351368	-0.27273047	0.077210054	-0.033668257	0.05712532	32.698837	1.3604454	0.17335548	6.0	25.0	1.1462942E-10	1.9315057E-7
10443	FP004695	0	2		#N/A	0.34401	0.10677022	0.21674752	0.09237655	0.1778548	0.04465576	0.22387461	0.03247959	0.21597156	0.1264888	0.5048157	0.103734486	0.7748385	0.051853955	23.476004	1.1431532	0.20289391	6.0	25.0	3.8705954E-9	3.3635474E-6
10798	AM859368	0	2		#N/A	0.27564347	0.11691083	0.23860455	0.15912977	0.08447245	0.118040174	0.11771825	0.04699376	0.3432793	0.087283164	0.19150607	0.23261607	0.90821093	0.034768432	19.078266	1.8721817	0.40888184	6.0	25.0	3.1723637E-8	3.679942E-6
10944	AM860993	(sp:Q7LFX5) Carbohydrate sulfotransferase 15 OS=Homo sapiens GN=CHST15 PE=1 SV=1	2		#N/A	0.8202178	0.16250496	0.70163816	0.068809666	0.5479265	0.10661492	0.3203257	0.17801149	0.83853424	0.13941091	1.1702935	0.17077829	1.3413386	0.11641762	23.721666	2.9302042	0.5146849	6.0	25.0	3.4752388E-9	3.1520415E-6
11253	CU993226	0	2		#N/A	1.0326079	0.090850525	1.003152	0.062969774	0.7845003	0.06702539	0.64617205	0.062424254	0.9700235	0.059394985	0.93095434	0.060890146	1.4363906	0.107755855	40.35412	1.4661131	0.15137996	6.0	25.0	1.1279422E-11	2.2649079E-8
11532	AM864077	0	2		#N/A	0.3861211	0.11852506	0.24612457	0.13848925	-0.14206041	0.09626663	-0.2376808	0.148016	0.21404745	0.066429146	0.51218027	0.25755844	0.8595446	0.05905119	30.497656	3.4555929	0.4721118	6.0	25.0	2.438083E-10	3.7644003E-7
12238	AM856273	0	2		#N/A	1.1202985	0.10771077	1.1782308	0.09966781	1.1894814	0.0986232	0.91518986	0.12393858	1.2202725	0.0907976	1.3566177	0.05091126	1.683799	0.0844504	24.229712	1.3966682	0.24017829	6.0	25.0	2.7891285E-9	2.6803525E-6
12686	FP011634	(sp:Q8BTM8) Filamin-A OS=Mus musculus GN=Flna PE=1 SV=4	2		#N/A	0.22094578	0.14171304	0.036578394	0.1539259	-0.10548767	0.29455742	-0.3058215	0.09434676	-0.029073544	0.112767175	0.7529029	0.161215	0.7409237	0.10377993	26.450874	4.10783	0.6470848	6.0	25.0	1.1129306E-9	1.3433073E-6
12907	AM858052	(sp:Q5R9S6) Tetraspanin-8 OS=Pongo abelii GN=TSPAN8 PE=2 SV=1	2		#N/A	-0.015584553	0.1024984	-0.025466843	0.1536706	-0.21985257	0.060146794	-0.310663	0.14589658	-0.011371331	0.1034006	0.06383554	0.12257668	0.77341926	0.20676798	29.102074	2.964954	0.42450497	6.0	25.0	4.0323334E-10	5.814625E-7
13432	AM859142	(sp:Q9CUS9) Signal peptide peptidase-like 3 OS=Mus musculus GN=Sppl3 PE=2 SV=2	2	female gonad	#N/A	0.72510046	0.093665056	0.8276464	0.08794529	0.6860298	0.06492293	0.66259384	0.05485224	0.5794178	0.05703137	0.70485544	0.03100429	1.3357953	0.108692974	41.641804	1.5427828	0.1543704	6.0	25.0	7.939871E-12	1.6165577E-8
14297	CU994132	0	2		#N/A	1.1542377	0.06670645	1.1216115	0.05400849	1.0266577	0.061711237	1.0821702	0.029705465	1.1457193	0.088110246	1.3677838	0.0943686	1.6132972	0.08443813	33.98516	1.0225484	0.12536703	6.0	25.0	7.525236E-11	1.3124011E-7
14620	AM859201	0	2		#N/A	1.1057415	0.12442178	1.1127985	0.115950316	1.0029304	0.06421495	0.86867833	0.020872269	1.036833	0.08993247	1.2497667	0.085538164	1.646114	0.037264068	29.32346	1.4972997	0.21275623	6.0	25.0	3.7179482E-10	5.4207686E-7
14640	CU987207	0	2		#N/A	0.8726934	0.077823274	0.81076497	0.08275102	0.78765726	0.028224057	0.6225045	0.05470486	0.9134556	0.038015764	1.0930779	0.06870087	1.2047077	0.057369687	37.224728	0.9172913	0.102674946	6.0	25.0	2.7649993E-11	5.2479688E-8
14690	CU997135	0	2		#N/A	1.569419	0.051333174	1.4803298	0.06202307	1.3243861	0.07438927	1.174783	0.06122873	1.4501207	0.08750934	1.5101585	0.079524145	1.6850244	0.108879775	21.731329	0.7058931	0.13534474	6.0	25.0	8.5539655E-9	5.3889985E-6
14907	AM859013	0	2	female gonad	#N/A	1.4462357	0.0885364	1.51175	0.05329008	1.4644096	0.05529081	1.2556756	0.056743752	1.5073359	0.07667368	1.6188606	0.1561895	1.9343632	0.07913608	23.06388	1.0618467	0.19183074	6.0	25.0	4.6471884E-9	3.8014002E-6
14971	AM864060	0	2		#N/A	0.27779752	0.13546468	0.32794857	0.13272288	0.10503477	0.17425437	-0.1305068	0.18976228	0.3603892	0.08646073	0.022290241	0.23452294	0.91816354	0.09944696	18.987995	2.7229803	0.5975223	6.0	25.0	3.3253155E-8	3.0592903E-6
15257	AM854218	0	2		#N/A	1.3992711	0.12563933	1.3225747	0.0823212	1.0734713	0.10966067	0.9223019	0.16647992	1.3692226	0.10776071	1.385309	0.10692254	1.858524	0.1681404	21.64204	2.0984023	0.40399808	6.0	25.0	8.920532E-9	5.4326038E-6
15368	EW779053	(sp:Q80TB7) Zinc finger SWIM domain-containing protein 6 (Fragment) OS=Mus musculus GN=Zswim6 PE=2 SV=2	2		#N/A	0.8295761	0.07279337	0.75262666	0.06260318	0.67459595	0.05782306	0.6157402	0.06649196	0.86320895	0.02538142	0.9442899	0.052073434	0.9516542	0.04536228	19.048662	0.4040653	0.08838444	6.0	25.0	3.2216697E-8	3.4794032E-6
15788	FP002612	(sp:A2AJN7) Sodium bicarbonate transporter-like protein 11 OS=Mus musculus GN=Slc4a11 PE=2 SV=1	2	female gonad	#N/A	0.30489254	0.15704972	0.12354744	0.10101578	-0.022251217	0.105343565	-0.21023667	0.08179872	0.23720324	0.108387254	0.5539286	0.10499675	0.7502315	0.045683466	32.73382	2.6020014	0.33120704	6.0	25.0	1.1330348E-10	1.9148288E-7
16112	AM856674	0	2		#N/A	1.2538822	0.061606366	1.3415009	0.047080524	1.257617	0.05072177	1.0087476	0.021067612	1.330893	0.03729746	1.278402	0.022827478	1.4757518	0.0245016	40.13829	0.47977456	0.049804334	6.0	25.0	1.19747545E-11	2.392556E-8
16449	AM855197	(sp:Q28181) Cyclic nucleotide-gated cation channel beta-1 OS=Bos taurus GN=CNGB1 PE=1 SV=1	2		#N/A	0.63629913	0.14328855	0.66394734	0.12565458	0.30500716	0.11150677	0.22861701	0.1268575	0.64252377	0.087682344	0.790334	0.32686806	1.3198116	0.07909363	19.964825	3.0619416	0.6390284	6.0	25.0	2.0160611E-8	6.1086653E-6
16536	AM867309	0	2		#N/A	1.0783757	0.08774402	1.0956233	0.09035943	0.94360876	0.0655749	0.7831528	0.056491856	1.033983	0.13025397	0.95255184	0.060800176	1.4832046	0.15042481	20.46658	1.1333551	0.2307329	6.0	25.0	1.570874E-8	6.142117E-6
16968	AM860923	0	2		#N/A	0.14419283	0.1754617	0.1019812	0.122634195	-0.31789386	0.16101979	-0.25961745	0.122231595	0.3146976	0.13987847	0.40819782	0.12592576	0.8292645	0.16262332	27.567093	3.763489	0.56883776	6.0	25.0	7.1856765E-10	9.441979E-7
17424	AM863929	(sp:Q9CUS9) Signal peptide peptidase-like 3 OS=Mus musculus GN=Sppl3 PE=2 SV=2	2		#N/A	0.25064957	0.08043669	0.23719315	0.014685807	0.18970896	0.058176417	0.16179201	0.07566281	0.063447505	0.052026007	0.18699959	0.03133067	0.57029384	0.09034884	23.27155	0.60777396	0.1088192	6.0	25.0	4.2367216E-9	3.5588462E-6
17553	AM856679	0	2		#N/A	0.021498725	0.14085966	-0.13950218	0.10448584	-0.3365545	0.089098215	-0.14516838	0.11668551	-0.034552682	0.11996547	0.45838183	0.23392785	0.89988595	0.07325273	40.10791	4.4254465	0.45974374	6.0	25.0	1.2076229E-11	2.4104153E-8
18055	AM863040	0	2		#N/A	-0.086918816	0.079614975	-0.25574163	0.08151257	-0.22610915	0.038048718	-0.301079	0.05076664	-0.18310684	0.05618258	0.04978911	0.058507077	0.35885608	0.06480286	49.094223	1.2809409	0.10871449	6.0	25.0	1.2377877E-12	2.7590286E-9
18496	AM853616	0	2		#N/A	1.4442577	0.03172642	1.4010004	0.028519606	1.4428391	0.042840928	1.3680716	0.027829412	1.4894923	0.044127796	1.5696014	0.05076724	1.8696804	0.096981406	50.249065	0.71279824	0.059105434	6.0	25.0	9.497958E-13	2.1360909E-9
18739	DV736298	(sp:Q9PU85) Serine/threonine-protein kinase Pim-3 OS=Coturnix coturnix japonica GN=PIM3 PE=2 SV=1	2		#N/A	2.1172342	0.0542596	1.9223491	0.10438544	1.92224	0.0347031	1.8111588	0.038626794	2.0222232	0.07500401	2.2087317	0.10850597	2.3626444	0.14643633	20.75327	0.88615596	0.17791492	6.0	25.0	1.3651389E-8	6.1567766E-6
19352	AM862134	0	2		#N/A	0.122015685	0.17682572	-4.7683157E-4	0.11111562	-0.048834115	0.090208836	-0.20344636	0.08134223	0.2296935	0.09843405	0.49280635	0.109688945	0.68579626	0.17321548	21.764887	2.378541	0.45534754	6.0	25.0	8.420429E-9	5.3301314E-6
19828	AM862743	0	2	female gonad	#N/A	0.9508234	0.0911641	0.9506029	0.11119051	0.8429465	0.08799616	0.84981483	0.043510318	0.9346229	0.11294939	1.3180411	0.15698992	1.8243247	0.060925774	53.26626	3.1642933	0.2475217	6.0	25.0	4.87721E-13	1.1173688E-9
19916	AM859639	0	2		#N/A	0.391486	0.10280947	0.35349008	0.13323662	0.06565468	0.12574148	0.09259121	0.20701827	0.28752533	0.083506055	-0.157282	0.04807875	0.9478398	0.1420466	31.764551	2.9856122	0.39163315	6.0	25.0	1.5703894E-10	2.544031E-7
20746	CU989582	0	2		#N/A	-0.08895696	0.14253023	-0.2767997	0.35233486	-0.20996097	0.20322163	-0.47105378	0.15587227	0.017908221	0.105396666	0.2903868	0.2780758	0.982722	0.23064342	20.619417	5.6231737	1.1363022	6.0	25.0	1.457323E-8	6.1790493E-6
20926	CU991507	0	2		#N/A	1.4622996	0.11533425	1.4726896	0.10987809	1.2084432	0.046303023	0.9985819	0.19893909	1.5077839	0.10141683	1.7167847	0.19576286	2.040406	0.06327107	27.36368	2.7078931	0.4123308	6.0	25.0	7.773243E-10	1.006635E-6
21000	AM866616	0	2		#N/A	1.1630244	0.07753762	1.1130517	0.038912065	1.0080802	0.1400776	0.7430961	0.108854316	1.1428778	0.08615753	1.4712592	0.15359695	1.8082796	0.07875358	46.34877	2.810869	0.2526918	6.0	25.0	2.3780977E-12	5.1723625E-9
21053	AM861766	0	2		#N/A	0.5155651	0.11254749	0.41552815	0.089308344	0.1587564	0.0925718	0.07851611	0.122747995	0.507934	0.033321355	0.82907367	0.14917707	0.8976021	0.03228393	36.83094	2.269305	0.2567254	6.0	25.0	3.1098013E-11	5.8433166E-8
21239	DW713987	0	2		#N/A	1.7979777	0.061492518	1.6225445	0.038882043	1.5494268	0.101694226	1.3675152	0.10060812	1.7338362	0.099947274	1.8906611	0.07981543	1.9154106	0.05874831	26.52154	0.96642274	0.15182984	6.0	25.0	1.0820347E-9	1.3146721E-6
21593	AM853848	0	2		#N/A	1.580583	0.06410458	1.5402181	0.06875044	1.5126033	0.06651329	1.4900873	0.044123776	1.5461925	0.025608746	1.6895053	0.076019146	1.8889388	0.03458726	23.21639	0.47334367	0.084951416	6.0	25.0	4.341783E-9	3.6123633E-6
21974	CU990154	0	2		#N/A	0.4759449	0.1887942	0.3519352	0.19988768	0.24685988	0.11661322	0.30887157	0.060346242	0.6044072	0.16986087	0.8639493	0.32156944	1.5881009	0.14127143	25.56049	5.3845153	0.8777406	6.0	25.0	1.5956014E-9	1.7551615E-6
22089	CX068871	(sp:Q9V8R9) Protein 4.1 homolog OS=Drosophila melanogaster GN=cora PE=1 SV=1	2		#N/A	2.0892737	0.08348623	2.1257696	0.028965406	2.0718231	0.041160963	1.990162	0.048504245	2.1790543	0.08670463	2.2880158	0.11736694	2.4628832	0.05347444	19.16213	0.6250101	0.13590392	6.0	25.0	3.037055E-8	4.0696536E-6
22246	CU992097	0	2		#N/A	0.622804	0.07316761	0.48960412	0.10188684	0.41839418	0.1502175	0.30941898	0.08805603	0.5040559	0.119573824	0.7262852	0.059767928	1.0522366	0.09883087	24.739851	1.4397863	0.2424877	6.0	25.0	2.2449802E-9	2.3078396E-6
23465	CU685275	0	2	female gonad	#N/A	0.8058432	0.064626075	0.77375424	0.060260404	0.7565472	0.06461541	0.71592784	0.034340955	0.84654427	0.044187587	1.0857468	0.118221715	1.313777	0.058457788	43.121216	1.1821944	0.114231706	6.0	25.0	5.367262E-12	1.1196109E-8
23658	CU984228	0	2		#N/A	0.61394274	0.07810866	0.62900776	0.009732029	0.4488505	0.11452417	0.543012	0.06691622	0.6389241	0.09255329	0.73249257	0.10077224	1.1493601	0.050114546	32.15287	1.2305759	0.15946944	6.0	25.0	1.3764745E-10	2.2753123E-7
24223	BQ427204	0	2		#N/A	0.9107913	0.07515509	0.91462946	0.17117037	0.8494444	0.048623193	0.5082909	0.09137552	0.8655412	0.07984391	0.94397664	0.059557717	1.2849832	0.14437824	20.363998	1.231022	0.25187874	6.0	25.0	1.6524236E-8	6.1965884E-6
24302	AM855890	0	2		#N/A	0.17618096	0.12064185	0.30577374	0.10508458	0.10452098	0.058786556	0.07029262	0.15293388	0.2779886	0.08670815	0.5502378	0.20148394	0.8857081	0.08777239	22.851913	2.100535	0.38299763	6.0	25.0	5.1108024E-9	4.052866E-6
24307	CU995679	0	2		#N/A	1.3845717	0.049079653	1.3172146	0.052443285	1.2291942	0.01899699	1.1197869	0.05537574	1.2860855	0.06547795	1.340979	0.054361794	1.5142248	0.027707161	26.912384	0.38382712	0.059425417	6.0	25.0	9.270562E-10	1.1634555E-6
24528	AM860181	0	2		#N/A	0.34368312	0.12851761	0.2479971	0.11078381	0.05847618	0.11602841	-0.08232547	0.119105786	0.3104364	0.14248292	0.478152	0.25314787	1.1327522	0.08234329	29.89999	3.6517208	0.50887984	6.0	25.0	3.0168557E-10	4.5343342E-7
24662	CU986561	0	2		#N/A	1.3303723	0.060789768	1.281922	0.057303485	1.1379166	0.04323885	1.1135418	0.054072343	1.2203603	0.05891561	1.2523785	0.06424841	1.4907658	0.033849124	22.023727	0.40347347	0.0763331	6.0	25.0	7.46299E-9	5.1270745E-6
24694	EW777531	0	2		#N/A	1.7780966	0.06975274	1.6508317	0.057387535	1.6373442	0.08745797	1.6201401	0.02500218	1.6520784	0.023034105	1.7382426	0.06681997	1.9899756	0.038958687	19.870275	0.42109033	0.08829989	6.0	25.0	2.1142965E-8	5.856601E-6
24899	AM858526	0	2		#N/A	0.3698956	0.072888635	0.19816563	0.049346756	0.123923205	0.05336397	-0.06692847	0.082560904	0.15417829	0.1516637	0.23225802	0.11948529	0.55671	0.101355724	19.344154	1.0034574	0.21614142	6.0	25.0	2.764326E-8	4.699354E-6
24932	AM853888	0	2	female gonad	#N/A	1.3952991	0.054493923	1.352253	0.049333476	1.2117554	0.058009904	1.1603935	0.06898601	1.4968475	0.085417144	1.6959074	0.120278895	2.016013	0.030955099	74.237206	2.149169	0.12062511	6.0	25.0	1.0325074E-14	2.5193181E-11
25266	CU995221	0	2		#N/A	0.1973068	0.08570834	0.14514083	0.100155585	0.044410706	0.08178616	-0.029591562	0.08059709	0.25550315	0.09161905	0.29235017	0.10649503	0.5612987	0.056066636	19.467241	0.8863306	0.18970558	6.0	25.0	2.5949493E-8	5.215848E-6
25433	AM863366	0	2		#N/A	1.2955369	0.03413466	1.2867304	0.008942331	1.2197546	0.03888206	1.0031991	0.073260926	1.3252147	0.04400011	1.2892404	0.03581432	1.4026351	0.022323176	39.850086	0.38432115	0.040184055	6.0	25.0	1.2976287E-11	2.5770905E-8
25471	AM857418	0	2	female gonad	#N/A	0.40531215	0.06931662	0.34023765	0.065792546	0.28513837	0.032071494	0.16875088	0.060331248	0.44940245	0.06383494	0.7685428	0.19763476	1.0884986	0.10930583	45.70207	2.477469	0.22587134	6.0	25.0	2.78777E-12	6.0048566E-9
25828	AM861177	0	2		#N/A	0.93838185	0.04062618	0.93873096	0.046041146	0.8941046	0.04984428	0.7753067	0.043769244	0.876979	0.06372308	1.1246048	0.053934246	1.3284707	0.094922535	43.709587	0.82928795	0.07905283	6.0	25.0	4.608647E-12	9.715027E-9
25850	AM859457	0	2	female gonad	#N/A	1.1536297	0.05776531	1.1050189	0.02462243	1.1127465	0.06532522	1.0138717	0.026902271	1.2006654	0.035309494	1.6126019	0.15522784	1.9233981	0.034163255	96.379814	2.768306	0.119678676	6.0	25.0	4.440892E-16	1.1004531E-12
26230	FP002666	0	2		#N/A	1.5041218	0.049352527	1.6491859	0.043160666	1.5080342	0.07976807	1.2322891	0.021486858	1.5442616	0.10078094	1.4302754	0.06928719	1.6262497	0.04976796	20.399153	0.4671335	0.09541521	6.0	25.0	1.6239735E-8	6.236058E-6
26322	CU987976	0	2		#N/A	0.24909414	0.058320872	0.23193726	0.15074472	0.05326066	0.093360536	-0.06777335	0.020023813	0.20314331	0.07903014	0.3760877	0.20966528	0.6841199	0.107269265	18.968164	1.3860503	0.30446857	6.0	25.0	3.359971E-8	2.8895752E-6
26811	AM864980	0	2		#N/A	-0.6423321	0.20874609	-0.71538746	0.16728966	-0.845469	0.20348346	-0.838961	0.12544967	-0.55407405	0.22668447	0.05862312	0.10391154	0.55880463	0.14344332	35.84523	6.9570403	0.8086897	6.0	25.0	4.1939785E-11	7.662399E-8
27130	AM868678	0	2		#N/A	1.0969387	0.08908641	1.0414586	0.06463577	0.7898781	0.13423605	0.68609524	0.096624665	1.0869209	0.09514631	1.2580376	0.1296569	1.6550436	0.03668604	43.372005	2.4127028	0.2317838	6.0	25.0	5.028533E-12	1.0534777E-8
27529	BQ426712	0	2	female gonad	#N/A	1.2087419	0.07356476	1.2080619	0.07837286	1.0819511	0.07215049	1.0054958	0.040941074	1.1832228	0.061383862	1.5249412	0.1329274	2.0195978	0.08563299	75.66702	2.964942	0.16326696	6.0	25.0	8.326673E-15	2.0350388E-11
27610	CU685377	0	2		#N/A	1.0871071	0.10320114	0.9824444	0.13462882	0.87099344	0.131114	0.65461147	0.031049907	0.9669314	0.048218895	1.4449697	0.1549148	1.5154397	0.090747036	33.077812	2.278948	0.28706905	6.0	25.0	1.01112785E-10	1.731051E-7
27703	AM861388	0	2		#N/A	0.3619528	0.13665642	0.2570219	0.06616029	0.20636462	0.11597847	0.22410545	0.035982057	0.27960232	0.13989207	0.47842914	0.11828297	1.0788689	0.037810728	32.586098	2.2919586	0.29306445	6.0	25.0	1.190178E-10	1.9983088E-7
27808	AM869424	0	2		#N/A	0.56422114	0.07465113	0.4414523	0.12830085	0.36842158	0.0703353	0.4502974	0.05275075	0.458499	0.0585124	0.6559184	0.13710636	1.0846312	0.061069172	31.331453	1.424472	0.18943582	6.0	25.0	1.8220692E-10	2.8952678E-7
27850	AM868912	0	2		#N/A	0.96564335	0.048031826	0.90814066	0.080971755	0.84776235	0.038109194	0.73414236	0.084597066	0.94658256	0.11392779	1.0063595	0.027027722	1.2078197	0.032157086	20.29187	0.5156308	0.10587794	6.0	25.0	1.7124956E-8	6.182109E-6
28491	AM858949	(sp:Q9NZR2) Low-density lipoprotein receptor-related protein 1B OS=Homo sapiens GN=LRP1B PE=1 SV=2	2		#N/A	0.33100885	0.086551644	0.3740571	0.093229026	-0.014295038	0.17621551	-0.15866339	0.10876134	0.13195647	0.17749338	-0.13046429	0.14698325	0.5448623	0.051223736	20.809898	1.8696527	0.37435165	6.0	25.0	1.3280508E-8	6.1223145E-6
28582	CU984440	0	2	female gonad	#N/A	1.1164333	0.122377805	1.1536099	0.13034679	1.1718515	0.09786758	1.005014	0.060235064	1.0184448	0.087893575	1.1111771	0.18698283	1.8823477	0.09354534	26.748669	2.2452185	0.3497399	6.0	25.0	9.888417E-10	1.2231972E-6
28590	AM854775	(sp:O08997) Copper transport protein ATOX1 OS=Mus musculus GN=Atox1 PE=2 SV=1	2		#N/A	1.4120849	0.06344406	1.3304174	0.08056546	1.426647	0.024956184	1.2583045	0.046444617	1.4415424	0.04445501	1.4690423	0.047660228	1.6455523	0.047551814	19.405418	0.35169572	0.07551493	6.0	25.0	2.6785774E-8	4.9553682E-6
28606	CU984485	0	2		#N/A	0.7206327	0.073524915	0.7167598	0.087430984	0.52086794	0.070863046	0.56766206	0.07891356	0.6835284	0.11258061	0.7478447	0.08344965	1.0797993	0.025724083	20.8501	0.7777284	0.15542059	6.0	25.0	1.30238265E-8	6.069103E-6
28620	AM854246	(sp:P33450) Cadherin-related tumor suppressor OS=Drosophila melanogaster GN=ft PE=1 SV=3	2		#N/A	0.28241658	0.15337515	0.18995568	0.11085326	-0.01206328	0.048359197	-0.16696537	0.060688715	0.24684624	0.058461297	0.5960501	0.15176992	0.8519166	0.09748969	36.70389	2.884629	0.3274663	6.0	25.0	3.230738E-11	6.04148E-8
28764	FP008862	(sp:Q8VEB1) G protein-coupled receptor kinase 5 OS=Mus musculus GN=Grk5 PE=1 SV=2	2		#N/A	1.7794772	0.055417553	1.7898905	0.07336011	1.7320434	0.039076213	1.5830916	0.058142573	1.744966	0.0643099	1.9283452	0.11915976	2.0940204	0.03251044	23.888445	0.6337544	0.110540606	6.0	25.0	3.2317988E-9	2.9926457E-6
28977	AM861178	(sp:Q6DC77) Membrane progestin receptor gamma-B OS=Danio rerio GN=paqr5b PE=2 SV=1	2		#N/A	-0.5346462	0.10338888	-0.47419202	0.20302545	-0.6160752	0.14211471	-0.72878814	0.049960926	-0.41507995	0.08349696	-0.4697569	0.25777864	0.27857813	0.056719996	21.862923	2.6050656	0.4964771	6.0	25.0	8.043044E-9	5.211892E-6
29371	CU989254	0	2	female gonad	#N/A	0.94584703	0.09430921	0.9763992	0.012833605	1.08673	0.037617654	0.8559962	0.08066883	1.147896	0.10711909	1.2622185	0.068208285	1.6309583	0.06709264	48.59481	1.7308253	0.14840621	6.0	25.0	1.3903323E-12	3.0851472E-9
29541	AM857414	0	2		#N/A	0.36966804	0.12291794	0.28393814	0.058674905	0.12951587	0.1534032	-0.037424568	0.11472786	0.31473348	0.13091269	0.5534747	0.10045098	1.0249958	0.13244121	32.21035	2.7867053	0.36048263	6.0	25.0	1.350039E-10	2.2370146E-7
29570	FP007730	0	2		#N/A	1.0563319	0.0602977	1.0806689	0.056615382	1.0835298	0.061566647	0.92708653	0.09077365	1.071072	0.07447829	1.2077618	0.08087729	1.4039855	0.020759413	21.198168	0.55309325	0.108714834	6.0	25.0	1.10127525E-8	5.8587843E-6
29603	AM862126	0	2	female gonad	#N/A	0.4589008	0.09520311	0.4084267	0.047870286	0.27174982	0.102638796	-0.007074332	0.11467473	0.41001987	0.14334361	0.6640471	0.15710765	1.0535576	0.1618867	30.57538	2.6100686	0.35568768	6.0	25.0	2.3721003E-10	3.6696392E-7
29638	CU997456	0	2		#N/A	0.9236933	0.11062762	0.87788415	0.0802079	0.63147473	0.13486356	0.47104824	0.20341419	0.92605865	0.10659271	1.0214981	0.08767233	1.3239626	0.091050275	20.584173	1.8065405	0.36568153	6.0	25.0	1.4826981E-8	6.1383703E-6
29745	AM863688	0	2		#N/A	1.4423255	0.04141386	1.5204387	0.054875664	1.5474775	0.074255645	1.2740347	0.040507596	1.5832479	0.07292776	1.5493944	0.020081325	1.5948915	0.046489418	19.77645	0.31398523	0.06615302	6.0	25.0	2.2169075E-8	5.7196216E-6
29789	AM867405	0	2	female gonad	#N/A	-0.083162434	0.053431693	-0.032483127	0.09965355	-0.2355817	0.03645259	-0.15026401	0.056835897	0.025896095	0.09059579	0.27726015	0.11858404	0.67731833	0.06844492	70.40994	2.4387393	0.14431788	6.0	25.0	1.9206858E-14	4.657663E-11
29880	CU685916	0	2		#N/A	1.1862737	0.06902811	1.2153155	0.07409125	1.0541397	0.05265811	1.0583837	0.03763763	1.2966261	0.05944724	1.353223	0.04515601	1.5565982	0.029557109	38.775433	0.760598	0.08173109	6.0	25.0	1.7589263E-11	3.4263884E-8
30221	AM858058	0	2		#N/A	0.88705343	0.124096476	0.9932575	0.19089425	0.60748065	0.12587403	0.4468379	0.12302233	1.0730982	0.12958626	1.0109288	0.22958764	1.4874098	0.04097608	21.728	2.7304487	0.52360404	6.0	25.0	8.5673335E-9	5.3631506E-6
30499	AM864064	0	2		#N/A	0.2135075	0.13802665	0.19118553	0.08081933	-0.119022384	0.09175791	-0.21776186	0.10844747	0.21604757	0.09126505	0.4506392	0.20645218	0.8939712	0.038787786	36.585274	3.2563655	0.3708648	6.0	25.0	3.348244E-11	6.244475E-8
30559	CU995224	0	2		#N/A	1.3172442	0.059054125	1.2806615	0.046092514	1.2245255	0.048624065	1.0402758	0.034391586	1.3232038	0.10890755	1.4751728	0.14993413	1.6877527	0.117719896	22.116177	0.9873921	0.18602374	6.0	25.0	7.1500823E-9	4.976457E-6
30774	EW778397	(sp:P35224) Catenin beta OS=Urechis caupo PE=2 SV=1	2	female gonad	#N/A	0.6675786	0.060581874	0.6112275	0.07257636	0.59754586	0.12672004	0.42501882	0.038502168	0.66895676	0.04147768	0.9504317	0.21629526	1.2515223	0.08604692	29.07384	1.827037	0.26183861	6.0	25.0	4.0744497E-10	5.867208E-7
30791	EF687775	(sp:Q9PWF7) Catalase OS=Rana rugosa GN=cat PE=2 SV=3	2		#N/A	1.8746824	0.09681036	1.8887061	0.0906149	1.5990458	0.069833666	1.3757408	0.16677567	1.6827728	0.10373927	1.3572869	0.11535957	2.1254585	0.12886412	27.215483	2.0270422	0.3103384	6.0	25.0	8.233916E-10	1.0547647E-6
30818	AM863802	0	2		#N/A	0.20636693	0.07011086	0.16165257	0.07597986	-0.07540184	0.10998683	-0.27228838	0.15177765	0.27410573	0.040844932	0.37454954	0.089333296	0.586608	0.06272539	40.72353	1.9339886	0.19787788	6.0	25.0	1.0188406E-11	2.0560202E-8
30819	AM854075	0	2		#N/A	0.44445807	0.07202083	0.4738517	0.057217352	0.3203716	0.043364804	0.2330476	0.025013482	0.46319586	0.09482743	0.23767337	0.050973214	0.68793106	0.081306845	23.939465	0.6219643	0.10825296	6.0	25.0	3.161055E-9	2.9461032E-6
31047	CU989766	0	2		#N/A	1.6154767	0.07320906	1.4786319	0.08685379	1.5560596	0.026746094	1.3870003	0.064320624	1.6143861	0.07163103	1.8250012	0.12416422	1.9075992	0.05244218	23.3954	0.8119084	0.14459902	6.0	25.0	4.0106882E-9	3.4291384E-6
31236	AM864470	(sp:Q6ZVD7) Storkhead-box protein 1 OS=Homo sapiens GN=STOX1 PE=1 SV=2	2	female gonad	#N/A	0.24694681	0.112867445	0.16689467	0.052113153	-5.056523E-4	0.10648335	0.06076877	0.11576863	0.37640333	0.07040968	0.8481178	0.2183397	1.2426689	0.07987021	61.5901	5.1524453	0.348571	6.0	25.0	9.148238E-14	2.1653879E-10
31441	CU992574	0	2		#N/A	1.1120555	0.15918408	0.9663751	0.17861769	0.803589	0.227736	0.67244977	0.15954538	1.0433753	0.115775384	1.40843	0.1466726	1.6874022	0.09543325	19.153381	2.9287112	0.637118	6.0	25.0	3.0508755E-8	4.0271557E-6
31465	FP004088	0	2		#N/A	1.3509066	0.061182957	1.2686446	0.07492015	1.345764	0.02317207	1.1800327	0.033004392	1.3801775	0.04630791	1.4091849	0.034659952	1.582856	0.06616288	21.9382	0.37430632	0.07109105	6.0	25.0	7.765664E-9	5.179698E-6
32326	CU991449	0	2	female gonad	#N/A	1.1064436	0.06570429	1.1259758	0.036063828	1.0459384	0.047743965	1.0205375	0.02222493	1.1362296	0.05301835	1.2834184	0.11911142	1.5998309	0.0541061	40.10671	0.9839233	0.10221931	6.0	25.0	1.2080337E-11	2.4100272E-8
32368	AM858033	0	2		#N/A	1.0234183	0.053765234	1.0394021	0.03270858	0.9511895	0.05148089	0.8842852	0.04590453	1.0192974	0.0565219	0.8602872	0.078391984	1.2239863	0.057009425	19.518452	0.3536148	0.07548729	6.0	25.0	2.5278103E-8	5.434792E-6
32388	AM869532	0	2		#N/A	1.4371202	0.04674271	1.381984	0.045004748	1.3471452	0.062035523	1.2117698	0.05156257	1.4081621	0.083485216	1.4771361	0.07035172	1.757997	0.052845277	32.76104	0.6685381	0.08502708	6.0	25.0	1.12283294E-10	1.8998334E-7
32445	AM867303	0	2		#N/A	0.52399385	0.07543489	0.52815074	0.07433627	0.29461718	0.050003644	0.2058407	0.089315146	0.534927	0.07136825	0.54259217	0.16714577	1.0455947	0.049775317	36.560764	1.7055109	0.19436945	6.0	25.0	3.3730907E-11	6.284068E-8
32647	AM866216	0	2		#N/A	-0.050654996	0.10387723	-0.15168819	0.14463335	-0.339255	0.14852436	-0.30488804	0.067865066	-0.013665697	0.13058478	0.19162184	0.18354182	0.6313582	0.03421045	29.889368	2.6829863	0.37401623	6.0	25.0	3.0283975E-10	4.548653E-7
32716	CU986652	0	2		#N/A	1.1682938	0.18624325	1.0273001	0.0914659	0.85955966	0.24498256	0.71594584	0.11452815	1.112828	0.06650206	1.7304839	0.10664464	1.9033798	0.07897563	35.0822	4.6594906	0.5534015	6.0	25.0	5.3131055E-11	9.531711E-8
32970	EW777683	(sp:Q00944) Focal adhesion kinase 1 OS=Gallus gallus GN=PTK2 PE=1 SV=2	2		#N/A	1.5268579	0.027858526	1.4671421	0.06352249	1.4466486	0.061680097	1.3869249	0.057329264	1.4970355	0.052413706	1.4873993	0.059781592	1.9074048	0.09345957	35.072445	0.70687884	0.083978415	6.0	25.0	5.329348E-11	9.555521E-8
33278	AM858171	0	2		#N/A	1.5883769	0.07820655	1.5879486	0.037366405	1.4963255	0.037367523	1.3612121	0.064518616	1.7009045	0.069170885	2.0286195	0.1488967	2.2640736	0.057188638	66.93144	2.4794993	0.15435567	6.0	25.0	3.474998E-14	8.3538954E-11
33938	AM868565	(sp:P20801) Troponin C, skeletal muscle OS=Mus musculus GN=Tnnc2 PE=1 SV=2	2		#N/A	1.3475884	0.058319405	1.1932138	0.06753682	0.8861959	0.026460553	0.6987819	0.121349744	1.2792962	0.08054465	1.5085343	0.10075006	1.3814961	0.11921668	49.86138	2.1099908	0.1763214	6.0	25.0	1.0373924E-12	2.323759E-9
34075	AJ565602	(sp:Q9Y5Z4) Heme-binding protein 2 OS=Homo sapiens GN=HEBP2 PE=1 SV=1	2		#N/A	0.7385455	0.120972276	0.6907835	0.12600887	0.5875766	0.111542955	0.3734597	0.11646836	0.7581604	0.08625851	1.2890713	0.20223416	1.3960192	0.14040284	32.35067	3.3560686	0.4322513	6.0	25.0	1.287781E-10	2.1428676E-7
34329	AM864743	0	2		#N/A	1.5032508	0.086587325	1.59807	0.052207403	1.4894495	0.022129735	1.243041	0.090512	1.6874189	0.1264244	1.8126721	0.20091584	2.1606903	0.062891625	32.42872	2.082872	0.26762182	6.0	25.0	1.2544987E-10	2.0925039E-7
34356	AM855190	(sp:Q6PWT7) Copper chaperone for superoxide dismutase OS=Sus scrofa GN=CCS PE=2 SV=1	2		#N/A	0.60926294	0.10330775	0.7372335	0.087766014	0.6064223	0.08318606	0.52262723	0.047431014	0.6932436	0.040074598	0.8651749	0.08428556	1.1050792	0.067193806	24.923111	0.98695534	0.16500002	6.0	25.0	2.0784823E-9	2.167857E-6
34411	AM861120	0	2		#N/A	-1.343618	0.12878497	-1.4379226	0.1246806	-1.3070207	0.09838656	-1.5472935	0.3953172	-1.3669326	0.07225436	-1.5118864	0.3014003	-0.09972516	0.1709301	24.91937	6.1985917	1.0364413	6.0	25.0	2.0817439E-9	2.1691772E-6
34694	FP001896	0	2		#N/A	1.4946872	0.071815565	1.4413687	0.14129761	1.1042418	0.0876313	0.89780325	0.06402858	1.2581503	0.14483549	1.1118664	0.094138026	1.5290358	0.15827468	21.671795	1.5395882	0.2960046	6.0	25.0	8.796527E-9	5.409864E-6
34825	CU988703	0	2		#N/A	1.2050893	0.11656523	1.1153661	0.07765839	0.98828936	0.12219868	0.90535206	0.0961579	1.2340364	0.05442476	1.2202892	0.047287885	1.6151612	0.15069285	19.250368	1.2449328	0.2694608	6.0	25.0	2.9013869E-8	4.3230666E-6
34868	CB617417	0	2		#N/A	1.5821619	0.065571815	1.5470876	0.07356583	1.4874413	0.048056852	1.450006	0.040872127	1.6007528	0.049838297	1.7777903	0.0488656	1.7832105	0.06084024	20.590134	0.4150631	0.08399312	6.0	25.0	1.4783734E-8	6.13525E-6
35719	AM858883	(sp:Q8LAD0) Pyridoxal biosynthesis protein PDX2 OS=Arabidopsis thaliana GN=PDX2 PE=1 SV=1	2		#N/A	0.825695	0.12275189	0.77810043	0.06162793	0.5913972	0.08624161	0.41752136	0.111359306	0.6462329	0.06484614	0.62948406	0.20572437	1.427774	0.17531502	25.72831	2.5203931	0.40817443	6.0	25.0	1.4896698E-9	1.6773682E-6
35747	AM865978	0	2	female gonad	#N/A	1.4451078	0.04139376	1.4229748	0.04097645	1.336406	0.05835405	1.3597798	0.05097607	1.4563823	0.05845883	1.6911294	0.09378884	2.0144527	0.06160749	71.78826	1.4312346	0.08307037	6.0	25.0	1.5321078E-14	3.7276182E-11
35788	AM867576	PREDICTED: similar to CG16854-PA [Apis mellifera]	2		#N/A	-0.15183038	0.1036271	-0.2258148	0.14478135	-0.45890445	0.12148544	-0.53379285	0.22538269	-0.06685257	0.09154297	-0.14023021	0.05151673	0.36697817	0.06705799	22.704594	2.0778284	0.38131574	6.0	25.0	5.462324E-9	4.2442257E-6
36483	CU683094	0	2		#N/A	1.1093563	0.09256093	1.079398	0.030488085	0.996997	0.04012663	0.9013976	0.035498995	1.0994241	0.06379158	1.1762742	0.1125151	1.4754212	0.061695103	24.4009	0.77874863	0.13297813	6.0	25.0	2.592131E-9	2.5428806E-6
36949	AM855576	(sp:Q9XZV3) Guanine nucleotide-binding protein G(o) subunit alpha OS=Geodia cydonium PE=2 SV=3	2		#N/A	0.13342422	0.07604872	-0.028373245	0.09627072	-0.17035542	0.1313946	-0.28088284	0.07865007	-0.052403152	0.12931703	0.2836189	0.084707364	0.3974975	0.09882522	25.308722	1.4555538	0.2396331	6.0	25.0	1.7700732E-9	1.9010586E-6
36956	AM856075	PREDICTED: similar to ENSANGP00000007666 [Nasonia vitripennis]	2		#N/A	1.1756611	0.16937304	1.0083824	0.09183684	0.84486616	0.25638092	0.71838236	0.11780861	1.0960242	0.073216975	1.7610058	0.14681137	1.9143479	0.051263653	37.053368	4.922787	0.5535695	6.0	25.0	2.9096836E-11	5.4963923E-8
37007	AM857000	(sp:Q1LYM3) Protein spire homolog 1 OS=Danio rerio GN=spire1 PE=2 SV=1	2		#N/A	-0.14069593	0.07291059	-0.076974206	0.06928024	-0.11850526	0.092705324	-0.27668613	0.08422409	-0.13615169	0.022740113	0.0019038357	0.06622789	0.27828133	0.077303305	23.56422	0.7426236	0.131312	6.0	25.0	3.7233021E-9	3.2839525E-6
37015	AM866934	(sp:Q4I1B1) Vacuolar protein 8 OS=Gibberella zeae GN=VAC8 PE=3 SV=3	2	female gonad	#N/A	0.1692007	0.10937531	0.09616569	0.09312183	0.042300023	0.080496475	-0.040384196	0.07289575	0.09455756	0.08250412	0.3877265	0.12447178	0.59640104	0.046435367	22.724552	1.1917048	0.21850535	6.0	25.0	5.4132085E-9	4.222303E-6
37098	AM869309	(sp:Q6YHK3) CD109 antigen OS=Homo sapiens GN=CD109 PE=1 SV=2	2		#N/A	0.3131348	0.048533317	0.19309965	0.14536938	0.03434456	0.1295795	-0.19791102	0.10058148	0.17325313	0.12525938	0.43883508	0.076354206	0.6630491	0.057135534	33.33206	1.8796135	0.23496065	6.0	25.0	9.301504E-11	1.6054396E-7
37317	CU683023	0	2		#N/A	0.9140698	0.07422083	0.8990979	0.05553183	0.8360234	0.052854594	0.8185884	0.021296948	0.9437379	0.06709074	1.05753	0.07514727	1.2361763	0.060662705	21.689308	0.51553947	0.099038705	6.0	25.0	8.7244105E-9	5.4091347E-6
37647	CU998657	0	2		#N/A	0.41363218	0.14097574	0.21343237	0.09825296	0.096836954	0.18431674	-0.13967225	0.08407533	0.5781568	0.1490397	0.81725836	0.11034136	1.1646177	0.0879643	47.60776	4.771227	0.41758132	6.0	25.0	1.7552626E-12	3.870354E-9
37659	AM861931	0	2	female gonad	#N/A	-0.15072961	0.081511594	-0.21069832	0.055299655	-0.3468189	0.06929839	-0.45897713	0.084330894	-0.17978722	0.1077521	0.026655216	0.15082072	0.20653	0.10135019	21.938162	1.1863078	0.22531281	6.0	25.0	7.765802E-9	5.1720244E-6
37679	AM857575	0	2		#N/A	1.3804861	0.041586563	1.3041587	0.025070103	1.2963543	0.037777964	1.2807069	0.04338458	1.3122394	0.109546825	1.6395034	0.105944164	1.8616314	0.07209654	46.54429	1.2196939	0.109187566	6.0	25.0	2.2675195E-12	4.9477276E-9
37746	CU683708	(sp:Q04721) Neurogenic locus notch homolog protein 2 OS=Homo sapiens GN=NOTCH2 PE=1 SV=3	2		#N/A	0.37061292	0.051328447	0.19821285	0.029232584	0.1460734	0.054475144	0.20650986	0.063603625	0.3343581	0.054191828	0.43129146	0.1639293	0.6677327	0.06158072	22.538328	0.7727043	0.14285004	6.0	25.0	5.8906817E-9	4.4533554E-6
38332	AM860109	(sp:Q5F2L1) Alpha-(1,3)-fucosyltransferase 10 OS=Rattus norvegicus GN=Fut10 PE=2 SV=1	2		#N/A	0.107181564	0.09214171	0.12756108	0.0413791	0.06113188	0.13717361	-0.16414154	0.03676495	0.105003655	0.15561312	0.4126529	0.09643546	0.635498	0.113804825	26.017893	1.651444	0.26447248	6.0	25.0	1.3243107E-9	1.5375247E-6
38488	EW777944	0	2		#N/A	1.4579875	0.07045762	1.3658078	0.02527262	1.2902999	0.042848326	1.1548493	0.054881915	1.3189657	0.0103563415	1.5764441	0.07447697	1.7405037	0.09903272	39.338577	0.921417	0.09759472	6.0	25.0	1.4983903E-11	2.9533274E-8
38572	AM862166	0	2		#N/A	0.8715954	0.22483362	0.6070682	0.20839247	0.48302722	0.14642875	0.35252038	0.1451064	0.8194733	0.1266596	1.6949744	0.27949318	1.9135458	0.07512442	40.345448	8.821452	0.9110334	6.0	25.0	1.1306511E-11	2.2692168E-8
38612	AM867467	0	2		#N/A	0.36798367	0.038004067	0.34256113	0.10900526	0.2514256	0.095846094	-0.01744349	0.10411075	0.3192878	0.09536898	0.6330289	0.087216824	0.7317717	0.05307422	37.24892	1.4696026	0.16438983	6.0	25.0	2.7452152E-11	5.2159088E-8
38707	CU995084	0	2	female gonad	#N/A	-0.22978266	0.18075539	-0.32612813	0.15243939	-0.7092651	0.25560912	-0.8298063	0.25839186	-0.1643074	0.14831649	0.4963816	0.45480242	1.2952785	0.057583664	39.46143	13.175742	1.3912047	6.0	25.0	1.4472867E-11	2.8583912E-8
38730	AM858598	0	2		#N/A	0.3921283	0.11227356	0.36537063	0.029673982	0.3085767	0.09313876	0.14877294	0.05388135	0.3745099	0.094834015	0.73123765	0.076103	0.93651026	0.050975006	41.795235	1.7831253	0.17776401	6.0	25.0	7.619461E-12	1.5574177E-8
38929	ES789635	(sp:P16257) Translocator protein OS=Rattus norvegicus GN=Tspo PE=1 SV=1	2		#N/A	1.8617593	0.08601794	1.927217	0.056877907	1.9176321	0.036155295	1.6604158	0.04785593	1.9457619	0.053507797	2.144324	0.10519972	2.221267	0.0596463	28.311142	0.8476649	0.12475431	6.0	25.0	5.412527E-10	7.4259873E-7
39078	AM869049	0	2		#N/A	0.41257027	0.06246991	0.4914074	0.19445166	0.25365603	0.1112051	0.09504922	0.06993154	0.44980395	0.047384333	0.4591022	0.08711908	0.8449563	0.025780749	23.884668	1.2841642	0.22402172	6.0	25.0	3.237103E-9	2.9943203E-6
39160	FP006823	(sp:Q9MYM7) Beta-1,3-galactosyltransferase 1 OS=Pongo pygmaeus GN=B3GALT1 PE=3 SV=1	2		#N/A	1.1275625	0.054059576	1.028815	0.06360658	0.88493025	0.08506496	0.723793	0.10706612	1.0330842	0.13321161	1.2730672	0.18622853	1.8260148	0.18384407	35.96493	2.998329	0.34736717	6.0	25.0	4.0428327E-11	7.4145554E-8
39194	CU996437	(sp:Q9WTY2) GTP-binding protein REM 2 OS=Rattus norvegicus GN=Rem2 PE=1 SV=1	2		#N/A	-0.101422206	0.13844328	-0.19587515	0.06740634	-0.48466003	0.14741395	-0.73221004	0.09562398	-0.197651	0.099589765	-0.353534	0.21215236	0.39518046	0.085596815	29.568539	3.0314736	0.42718175	6.0	25.0	3.400492E-10	5.015726E-7
39594	CU990929	0	2		#N/A	0.94042367	0.059268564	0.9486003	0.07948384	0.8480665	0.08126987	0.695653	0.15010805	0.98018056	0.12705502	1.1849883	0.090332575	1.4492947	0.10987211	25.124525	1.4476463	0.24007852	6.0	25.0	1.9107338E-9	2.0215564E-6
39766	AJ535669	(sp:Q25410) Putative molluscan insulin-related peptide(s) receptor OS=Lymnaea stagnalis PE=2 SV=1	2		#N/A	0.6036193	0.095927835	0.4848525	0.10944172	0.44444633	0.07650494	0.26155767	0.037557073	0.47680318	0.04444827	0.7677402	0.10090919	0.84653825	0.049310595	24.51607	0.976177	0.16590768	6.0	25.0	2.4680795E-9	2.4582073E-6
40026	AM858716	0	2		#N/A	1.4284996	0.06802436	1.346629	0.08029048	1.2742671	0.06251839	1.2717235	0.05662054	1.334211	0.067877576	1.3343976	0.08814876	1.7960963	0.13121179	20.824522	0.8089402	0.16185649	6.0	25.0	1.3186511E-8	6.1185415E-6
40348	AM862663	(sp:Q4R684) Archaemetzincin-2 OS=Macaca fascicularis GN=AMZ2 PE=2 SV=2	2		#N/A	0.28311154	0.08415116	0.41430432	0.21949153	0.22156829	0.08447263	0.14999089	0.102329575	0.3065717	0.053804584	0.47689816	0.12563659	0.94082576	0.13453312	19.924881	1.7083896	0.35725635	6.0	25.0	2.0569475E-8	6.109134E-6
40444	ES789678	(sp:Q94887) Neurexin-4 OS=Drosophila melanogaster GN=Nrx-IV PE=1 SV=2	2		#N/A	1.0655997	0.08939191	1.003329	0.10141577	0.78192073	0.14641267	0.63067126	0.092628956	1.0375812	0.080614544	1.1108204	0.0892877	1.460181	0.07699801	29.057259	1.6600388	0.23804133	6.0	25.0	4.099403E-10	5.890842E-7
40500	FP008324	(sp:Q92038) Acyl-CoA desaturase OS=Cyprinus carpio PE=2 SV=2	2		#N/A	0.17400277	0.21990943	0.054373503	0.08754014	-0.103328355	0.04541847	-0.114804804	0.08283996	-0.0064354464	0.067241564	0.67438984	0.26348063	0.78681993	0.1338688	20.72407	3.30199	0.6638798	6.0	25.0	1.3846982E-8	6.0926723E-6
40549	AM860658	0	2		#N/A	0.7219912	0.083899915	0.67535496	0.10620596	0.5683258	0.08394961	0.6341723	0.010713252	0.69443107	0.08565671	0.61211604	0.13355389	1.1881168	0.06668902	22.69154	1.0535982	0.19346383	6.0	25.0	5.494708E-9	4.2529036E-6
40552	AM858272	fras1 related extracellular matrix protein [Schistosoma mansoni]	2		#N/A	1.4750216	0.11768793	1.4075371	0.05937413	1.1473455	0.12083899	0.9934135	0.13404828	1.4330075	0.09071977	1.4585499	0.06198236	1.9114008	0.16328132	26.195957	2.020903	0.32144007	6.0	25.0	1.2325503E-9	1.4556418E-6
40570	AM860155	0	2		#N/A	0.83171004	0.04202347	0.8820606	0.111583814	0.7224085	0.06305524	0.6725563	0.030636748	0.89384294	0.071921594	1.1830155	0.20527728	1.3794283	0.105871715	27.641357	1.5922699	0.24001926	6.0	25.0	6.983264E-10	9.196959E-7
40605	AM855824	0	2	female gonad	#N/A	-0.4691962	0.10241355	-0.49762565	0.113721006	-0.6216779	0.04989627	-0.7306248	0.10379286	-0.504439	0.10712733	-0.2393459	0.1721084	-0.0020813998	0.0953063	19.757624	1.4346288	0.3025475	6.0	25.0	2.238136E-8	5.707247E-6
40644	AM868192	0	2		#N/A	0.6425074	0.09900405	0.57311475	0.09188262	0.50968796	0.032201163	0.50079864	0.053855754	0.69338894	0.024747016	0.74902827	0.13504167	1.140264	0.0748814	27.181683	1.1685053	0.1791196	6.0	25.0	8.3430596E-10	1.0654087E-6
40807	AM856268	(sp:P59764) Dedicator of cytokinesis protein 4 OS=Mus musculus GN=Dock4 PE=1 SV=1	2		#N/A	0.32205966	0.06634885	0.19182318	0.13837896	-0.029028092	0.10591866	-0.021808999	0.065700434	0.25177145	0.16549478	-0.123717345	0.08893591	0.47715056	0.09835266	19.17024	1.241226	0.2697814	6.0	25.0	3.0243044E-8	4.17354E-6
40950	CU683118	(sp:O55192) Sodium-dependent noradrenaline transporter OS=Mus musculus GN=Slc6a2 PE=2 SV=1	2	female gonad	#N/A	-0.25175396	0.16886537	-0.47767884	0.1479897	-0.6163203	0.11732684	-0.5344254	0.10992158	-0.39074102	0.13676764	0.26790267	0.21847011	0.66589093	0.042731475	41.77613	5.4907684	0.5476381	6.0	25.0	7.6585405E-12	1.563874E-8
41180	CU998140	0	2		#N/A	0.94746554	0.096944004	0.8968506	0.08925947	0.61379516	0.14014795	0.5415395	0.07347309	0.9015536	0.124345765	0.8012984	0.056269575	1.3784168	0.064546525	32.15306	1.7994741	0.23319113	6.0	25.0	1.3763857E-10	2.2765418E-7
41583	AM861820	(sp:P43249) G protein-coupled receptor kinase 5 OS=Bos taurus GN=GRK5 PE=2 SV=1	2		#N/A	0.7299519	0.055038445	0.72163296	0.06875449	0.6283575	0.04762052	0.41707203	0.07707254	0.6388747	0.046064764	0.7508635	0.11115017	0.9180364	0.01833209	22.463394	0.56309605	0.10444698	6.0	25.0	6.0954735E-9	4.571605E-6
41840	AM862805	(sp:Q16760) Diacylglycerol kinase delta OS=Homo sapiens GN=DGKD PE=1 SV=4	2		#N/A	0.62821496	0.061349228	0.5438786	0.091317035	0.4890381	0.12647769	0.46964973	0.035340656	0.6354842	0.06466449	0.82968146	0.07804587	0.91772825	0.060175225	20.076199	0.69759333	0.14478034	6.0	25.0	1.9066213E-8	6.272784E-6
41859	AM860217	0	2	female gonad	#N/A	0.878259	0.14014114	0.7412644	0.050020583	0.707052	0.07150342	0.63741475	0.017186921	0.7336058	0.06076617	0.9189773	0.12959899	1.3149885	0.104229756	20.472582	1.2542198	0.25526413	6.0	25.0	1.5662387E-8	6.1553183E-6
41956	AM855116	(sp:Q14678) KN motif and ankyrin repeat domain-containing protein 1 OS=Homo sapiens GN=KANK1 PE=1 SV=3	2		#N/A	0.5425352	0.07465697	0.61718357	0.04671998	0.7223606	0.070315905	0.40350378	0.0366172	0.5644459	0.032537565	0.8310617	0.07760398	0.9020511	0.02381126	36.84087	0.7724512	0.08736348	6.0	25.0	3.100553E-11	5.82904E-8
42140	CU683253	0	2		#N/A	0.80222034	0.09999557	0.74673367	0.06717866	0.815184	0.096593544	0.6450351	0.03574274	0.7638077	0.057855085	1.0884424	0.091022596	1.2917911	0.042964842	33.687798	1.259583	0.15579121	6.0	25.0	8.283829E-11	1.4389012E-7
42254	AM855431	0	2		#N/A	0.30951545	0.13425647	0.13400039	0.08595564	-0.11628333	0.16784923	-0.043370187	0.24108692	0.16297415	0.07950726	0.43864077	0.425036	1.3373735	0.07618731	24.19716	5.723531	0.9855721	6.0	25.0	2.8283842E-9	2.7067638E-6
42421	AM862948	(sp:Q6P1R4) tRNA-dihydrouridine synthase 1-like OS=Homo sapiens GN=DUS1L PE=1 SV=1	2		#N/A	-0.0399239	0.09186789	-0.14282596	0.062276848	-0.19768375	0.14088908	-0.15416735	0.05394884	-0.038818832	0.09122504	0.17251335	0.15921333	0.6040765	0.041326333	32.58668	1.917114	0.24513008	6.0	25.0	1.1899459E-10	1.9991091E-7
42437	FP006966	0	2	female gonad	#N/A	1.3007176	0.05565357	1.2894318	0.050455764	1.2139262	0.028561534	1.1699755	0.025207877	1.2729279	0.030164862	1.612036	0.0960362	1.840457	0.011429496	95.55717	1.4783695	0.06446269	6.0	25.0	5.551115E-16	1.3750112E-12
42491	EE677428	0	2		#N/A	1.5642936	0.03927945	1.4513186	0.12986381	1.3854805	0.07462293	1.2663348	0.056310955	1.5720484	0.025079433	1.768845	0.12623872	2.0022733	0.044667557	42.66142	1.4671462	0.14329362	6.0	25.0	6.053935E-12	1.2543754E-8
43022	AJ565554	0	2	female gonad	#N/A	0.9460661	0.1087425	0.9114038	0.04094778	0.8313328	0.1367198	0.6168188	0.06794048	0.8714946	0.024907071	1.0437799	0.09628284	1.4369118	0.08412775	30.248444	1.5146048	0.20863397	6.0	25.0	2.663363E-10	4.050975E-7
43029	AM859808	0	2	female gonad	#N/A	0.96300757	0.04572141	0.8864135	0.085874766	0.847924	0.010197991	0.77890503	0.03806297	0.95742905	0.078560606	1.0056351	0.06594787	1.4336555	0.09587381	45.44654	1.0967482	0.10055296	6.0	25.0	2.9700686E-12	6.3826775E-9
43084	CU999369	0	2		#N/A	1.2673389	0.07645104	1.1703284	0.037090763	1.0958402	0.04768284	0.9486418	0.04505075	1.1119008	0.028756563	1.3836498	0.06938129	1.5516622	0.093600124	40.251377	0.977193	0.10115523	6.0	25.0	1.1604828E-11	2.3267681E-8
43403	DV736846	0	2		#N/A	1.2691791	0.08946191	1.200556	0.040437616	0.96845835	0.07718618	0.80368805	0.13149005	1.271196	0.047632214	1.5867121	0.15873703	1.9188352	0.021713074	64.686104	3.3298054	0.21448484	6.0	25.0	5.1736393E-14	1.235465E-10
43539	CU984315	0	2		#N/A	1.2759101	0.055532873	1.1164309	0.056256983	1.0910769	0.029323915	0.9063214	0.08722302	1.2172041	0.046554275	1.3031948	0.10336329	1.3742574	0.03126886	26.833088	0.6309348	0.097972125	6.0	25.0	9.56445E-10	1.1898176E-6
43602	AM864268	0	2		#N/A	0.06574153	0.10350554	0.058823235	0.12599906	-0.132476	0.06482551	-0.19349803	0.036362685	0.11710701	0.107042074	0.18366733	0.063554816	0.74121386	0.059494197	47.652344	2.2450564	0.19630517	6.0	25.0	1.7367219E-12	3.834682E-9
43725	AM854612	0	2		#N/A	0.82795435	0.11944513	0.88739383	0.108073734	0.9045676	0.120290965	0.5744255	0.09664251	0.9545691	0.1268317	1.0223333	0.08707825	1.4037695	0.04367606	22.558575	1.5325483	0.28306833	6.0	25.0	5.8366325E-9	4.4358408E-6
43761	AM858539	(sp:Q9XZV3) Guanine nucleotide-binding protein G(o) subunit alpha OS=Geodia cydonium PE=2 SV=3	2		#N/A	0.7876179	0.036643695	0.6447935	0.061953586	0.4311872	0.06802282	0.42123142	0.028487489	0.5884431	0.12483247	0.89178044	0.088016964	1.0863779	0.04182812	54.34019	1.4667829	0.11246916	6.0	25.0	3.8791192E-13	8.9258534E-10
43803	AM858866	0	2		#N/A	0.7163397	0.17010598	0.5042847	0.076020285	0.19103232	0.1036837	0.11233725	0.11295822	0.6508248	0.19967599	1.1219809	0.10439762	1.2787112	0.008662771	43.14825	4.587029	0.44295236	6.0	25.0	5.3296256E-12	1.1128258E-8
43930	AM863659	0	2		#N/A	1.6494799	0.05521995	1.5236073	0.09800312	1.5175309	0.01222057	1.4178123	0.057127327	1.5387491	0.08262772	1.7982026	0.10355496	2.1574576	0.08640821	46.628376	1.5157864	0.1354492	6.0	25.0	2.2216673E-12	4.8521214E-9
44066	AM866550	0	2	female gonad	#N/A	0.55388063	0.11826767	0.5032313	0.13940188	0.36186814	0.06108062	0.16330147	0.06908061	0.4294279	0.05888493	1.0245491	0.12968093	1.2045046	0.110261165	49.919716	3.3431582	0.27904457	6.0	25.0	1.0237367E-12	2.2941937E-9
44233	FP006462	(sp:Q8TCT6) Signal peptide peptidase-like 3 OS=Homo sapiens GN=SPPL3 PE=2 SV=1	2	female gonad	#N/A	0.26244265	0.1410546	0.19692314	0.048120413	0.20599952	0.021111136	0.13148564	0.09488314	0.054826997	0.10379907	0.18553676	0.04594337	0.7545749	0.13096584	19.872221	1.2623389	0.26467827	6.0	25.0	2.1122238E-8	5.871982E-6
44563	CX739658	0	2		#N/A	0.8050989	0.06777584	0.812348	0.11558549	0.65692306	0.10548584	0.39639974	0.06175253	0.8384855	0.09329161	0.842264	0.07175981	1.2342339	0.052856486	37.464283	1.5015386	0.16699669	6.0	25.0	2.5756175E-11	4.909127E-8
44773	AM860870	0	2		#N/A	0.79224044	0.099509954	0.86199164	0.046784576	0.7015523	0.05931048	0.5759154	0.12197439	0.8523313	0.07382091	1.0753416	0.10298082	1.1589983	0.07744359	21.145533	1.0009012	0.19722472	6.0	25.0	1.1294034E-8	5.884192E-6
45007	CU998374	0	2		#N/A	0.67982674	0.16184816	0.46970153	0.18002094	0.58721775	0.075203314	0.43434304	0.13433005	0.62714624	0.13436311	0.9413409	0.049338438	1.2876028	0.14728971	18.977642	2.178175	0.47823265	6.0	25.0	3.34336E-8	3.009024E-6
65	AM863520	(sp:Q5R416) Catenin alpha-2 OS=Pongo abelii GN=CTNNA2 PE=2 SV=3	3		#N/A	1.2158681	0.02644373	1.1815636	0.09600312	1.1718074	0.045532063	1.1693375	0.024289237	1.1460037	0.052026317	1.3709408	0.06842747	1.5742741	0.06294228	33.511208	0.5998758	0.074586466	6.0	25.0	8.7731045E-11	1.5186244E-7
209	CU986455	0	3		#N/A	-0.9816127	0.18460669	-0.96334517	0.12745862	-0.8827013	0.13625297	-0.9947984	0.09737107	-0.5616907	0.18212332	-0.38623023	0.23693365	0.45607287	0.15087396	42.177128	7.1631007	0.7076407	6.0	25.0	6.8811623E-12	1.4120145E-8
789	AM853822	0	3		#N/A	-0.26771247	0.0655381	-0.35812172	0.04622978	-0.2262481	0.11538988	-0.2700235	0.09953138	-0.26013613	0.07957271	0.060953625	0.03472385	0.36886016	0.10397034	43.122765	1.6681722	0.16118442	6.0	25.0	5.3651528E-12	1.11970735E-8
877	FP009879	0	3		#N/A	0.5023644	0.08267123	0.4719379	0.021740014	0.51483756	0.03970421	0.68878055	0.08558863	0.5320137	0.10875101	0.9345788	0.07031025	0.9916032	0.13355155	28.38562	1.2247881	0.17978412	6.0	25.0	5.2629945E-10	7.252406E-7
952	AM868156	(sp:Q5R633) Zinc finger and BTB domain-containing protein 48 OS=Pongo abelii GN=ZBTB48 PE=2 SV=1	3		#N/A	-0.08579943	0.088235654	-0.13571683	0.04644024	-0.056665316	0.083279975	0.06997973	0.09882273	-0.10360155	0.029345006	0.16113675	0.051990505	0.34907448	0.039221518	26.14014	0.79286605	0.12638067	6.0	25.0	1.2605524E-9	1.4824096E-6
1009	CU995652	0	3		#N/A	1.2254025	0.05837486	1.2038898	0.047294952	1.2705022	0.05875256	1.4256414	0.07379357	1.2426883	0.0943911	1.3483727	0.080993816	1.5993419	0.048267424	19.544237	0.5190362	0.11065413	6.0	25.0	2.4947163E-8	5.4135344E-6
1250	CU991407	0	3		#N/A	0.64277524	0.09276162	0.6506332	0.14280389	0.68754244	0.08034776	0.57611907	0.11322456	0.5371311	0.09653424	0.97263056	0.07745931	1.3853447	0.180063	29.172188	2.2576685	0.32246304	6.0	25.0	3.9297676E-10	5.682444E-7
1469	BQ426411	0	3		#N/A	1.9211895	0.07369368	1.90046	0.071186654	2.0203729	0.048128664	2.1666207	0.019324465	2.0535088	0.13749127	2.4583006	0.117477804	2.4956715	0.065116875	38.662464	1.5971243	0.17212261	6.0	25.0	1.8168578E-11	3.5301547E-8
1482	AM861011	(sp:Q6P6X9) Nucleoporin NUP53 OS=Danio rerio GN=nup35 PE=1 SV=1	3		#N/A	1.0516628	0.06533546	1.1299644	0.09144335	1.2978585	0.15567751	1.3926201	0.08782126	1.1715955	0.046847522	1.5821507	0.14633116	2.0574472	0.058257133	58.713165	3.2665434	0.23181508	6.0	25.0	1.5909496E-13	3.7339587E-10
1667	AM866463	0	3	female gonad	#N/A	-0.41343087	0.21286194	-0.2734021	0.1092512	-0.2706407	0.18551975	-0.39803383	0.083468325	-0.22803995	0.087795354	0.13697746	0.6405288	1.3038522	0.11406506	22.412874	9.521637	1.7701205	6.0	25.0	6.2378733E-9	4.616026E-6
1758	AM868009	(sp:Q8VBV4) F-box/WD repeat-containing protein 7 OS=Mus musculus GN=Fbxw7 PE=1 SV=1	3		#N/A	-0.16525187	0.05612295	-0.16991323	0.06706111	-0.06946584	0.019390428	0.06011015	0.039663848	-0.101745464	0.060394365	0.13878286	0.106012754	0.48470962	0.101328604	50.844078	1.4258556	0.116848715	6.0	25.0	8.304468E-13	1.8718271E-9
1911	FP005482	0	3		#N/A	1.7714417	0.07244446	1.7898045	0.026679099	1.8677771	0.035486482	1.9991729	0.0817246	1.7214487	0.037729282	2.0148976	0.10220009	2.267974	0.076208204	34.071503	0.946224	0.115715474	6.0	25.0	7.3192896E-11	1.2786799E-7
1948	AM865775	(sp:Q9NWS1) UPF0419 protein C12orf48 OS=Homo sapiens GN=C12orf48 PE=2 SV=2	3		#N/A	-0.18889801	0.098260745	-0.060622267	0.12487829	0.1862597	0.11062352	0.36944968	0.111512266	-0.123420626	0.087024055	0.3769586	0.25995135	1.0719019	0.22576894	38.004837	5.169383	0.5667462	6.0	25.0	2.1977642E-11	4.2350916E-8
1951	AM859620	(sp:Q6DRM0) Tryptophan-rich protein OS=Danio rerio GN=wrb PE=2 SV=1	3	female gonad	#N/A	0.6871131	0.1179549	0.66530573	0.15724753	0.7642555	0.11421898	0.9348953	0.121737815	0.79601294	0.10873037	1.1433551	0.2085169	1.6304694	0.11762781	27.653101	3.0700634	0.46258575	6.0	25.0	6.9518247E-10	9.169457E-7
2102	AM857424	(sp:Q5ZJI0) Protein-tyrosine sulfotransferase 2 OS=Gallus gallus GN=TPST2 PE=2 SV=1	3	female gonad	#N/A	0.22713739	0.07900916	0.27100453	0.12755516	0.24362591	0.069270976	0.18402277	0.08668151	0.18198487	0.059077103	0.54291165	0.2072446	0.8181068	0.032357432	21.974976	1.4340352	0.27190685	6.0	25.0	7.6339255E-9	5.1758016E-6
2145	FP003977	0	3		#N/A	1.9158802	0.05010262	1.9201684	0.06827593	1.9409773	0.05285667	1.9744714	0.02491219	1.9094571	0.061082367	2.1272163	0.07438923	2.2361307	0.0836817	19.196175	0.41741252	0.09060237	6.0	25.0	2.9839168E-8	4.147644E-6
2637	AM856777	(sp:Q86VS8) Protein Hook homolog 3 OS=Homo sapiens GN=HOOK3 PE=1 SV=2	3		#N/A	0.61840564	0.076757215	0.4738897	0.06182091	0.47212347	0.08315721	0.5615386	0.08189223	0.41046423	0.089805484	0.70142907	0.10156223	0.93191427	0.07560828	19.17008	0.76309705	0.16586111	6.0	25.0	3.024556E-8	4.1436415E-6
2804	AM863846	0	3	female gonad	#N/A	-0.65038854	0.12753473	-0.5722183	0.060564082	-0.5697689	0.063176505	-0.67195	0.09352279	-0.5701609	0.06319604	-0.21844089	0.19530247	0.1872091	0.08620142	33.74561	2.5250535	0.3117756	6.0	25.0	8.130119E-11	1.4138277E-7
2813	FP010060	0	3		#N/A	1.0941892	0.065300494	1.0740489	0.12356552	1.0957503	0.12157172	0.98657644	0.061438337	1.0640095	0.13110924	1.5008848	0.13194829	1.6667643	0.19850644	19.882048	1.6859905	0.3533318	6.0	25.0	2.1017886E-8	5.8639903E-6
3435	CU683559	(sp:Q8IY18) Structural maintenance of chromosomes protein 5 OS=Homo sapiens GN=SMC5 PE=1 SV=2	3	female gonad	#N/A	-0.2572587	0.07434561	-0.21651702	0.07892301	-0.054686267	0.07991488	-0.09193461	0.05083742	-0.25516942	0.056493178	0.14010791	0.12037814	0.28559494	0.07409419	31.911201	1.177959	0.15380688	6.0	25.0	1.4938939E-10	2.4380347E-7
3573	FP002000	(sp:Q6AXZ4) Cep57-related protein OS=Rattus norvegicus GN=Cep57r PE=2 SV=1	3		#N/A	1.0274515	0.085910425	0.9833263	0.054495953	0.94748074	0.044842523	1.5730652	0.008434628	1.0059446	0.093954116	1.6215208	0.23829362	1.8076876	0.12313372	47.155754	3.498644	0.309139	6.0	25.0	1.9557689E-12	4.2968242E-9
3751	AM860339	0	3		#N/A	0.43769923	0.15724272	0.4127444	0.09435972	0.4852529	0.08891989	0.7525997	0.08663354	0.45334893	0.061646815	0.79462683	0.15261489	1.0994315	0.08157484	20.75018	1.7293836	0.3472628	6.0	25.0	1.3671945E-8	6.1387036E-6
3772	AM858663	(sp:Q5VYJ5) MAM and LDL-receptor class A domain-containing protein C10orf112 OS=Homo sapiens GN=C10orf112 PE=2 SV=3	3		#N/A	-1.0821505	0.10818306	-1.0010267	0.12571296	-0.9034326	0.1321462	-0.92072463	0.12800603	-0.97865343	0.26764297	-0.20239566	0.56281203	1.0696558	0.12678763	44.989056	15.594393	1.4442766	6.0	25.0	3.3294478E-12	7.1316775E-9
3825	CU986831	(sp:Q32KN0) Zinc finger protein 572 OS=Bos taurus GN=ZNF572 PE=2 SV=1	3		#N/A	0.1666831	0.11556842	0.12588929	0.08081255	0.20205021	0.16198272	0.063109845	0.1264477	0.18437514	0.16934122	0.42033228	0.11022831	0.8916312	0.12490746	20.593637	2.021731	0.40905252	6.0	25.0	1.4758375E-8	6.1542423E-6
3879	CU999660	(sp:Q8CG46) Structural maintenance of chromosomes protein 5 OS=Mus musculus GN=Smc5 PE=2 SV=1	3	female gonad	#N/A	0.87392104	0.07162858	0.83930254	0.06488318	1.0687969	0.10621623	1.1793604	0.05638384	0.8633868	0.10690496	1.3668336	0.23178892	1.7354945	0.03264597	40.635742	2.8339891	0.2905887	6.0	25.0	1.0436874E-11	2.1019863E-8
4111	AM862774	0	3		#N/A	-1.0820861	0.20541748	-1.4029657	0.2386571	-0.7918051	0.2434335	-0.61912495	0.24663271	-0.8605929	0.2319307	-0.119665675	0.043918625	0.25147727	0.16954052	31.909805	8.270277	1.0799029	6.0	25.0	1.4946033E-10	2.437698E-7
4373	AM862715	0	3		#N/A	0.74267125	0.07931964	0.749249	0.10598723	0.81435037	0.08892802	0.7304826	0.08286326	0.70057106	0.06726987	1.1064012	0.07931417	1.4747667	0.139486	40.603424	2.0744932	0.2128816	6.0	25.0	1.0530021E-11	2.1196932E-8
4650	FP001184	(sp:Q6NSM8) Serine/threonine-protein kinase SIK3 homolog OS=Danio rerio GN=zgc:66101 PE=2 SV=1	3		#N/A	1.2988111	0.039017163	1.2411692	0.11979866	1.2901345	0.017863493	1.4342936	0.046233084	1.2294413	0.021084012	1.4938847	0.06779976	1.5582283	0.060996845	20.243982	0.4244785	0.087367214	6.0	25.0	1.7536786E-8	6.208022E-6
4885	AM867657	(sp:Q9NXV2) BTB/POZ domain-containing protein KCTD5 OS=Homo sapiens GN=KCTD5 PE=1 SV=1	3	female gonad	#N/A	0.42831293	0.05844836	0.45327815	0.072421595	0.65175587	0.072541	0.658465	0.072520345	0.4236451	0.03440782	0.6437819	0.14351216	0.958657	0.06612967	27.312563	0.9810933	0.14967063	6.0	25.0	7.9289164E-10	1.0204516E-6
5133	CU984254	0	3		#N/A	-0.5667486	0.060383424	-0.61862934	0.097346365	-0.44225633	0.0664305	-0.5175739	0.035097312	-0.55786574	0.03870752	-0.4216485	0.048952397	-0.2080894	0.028191281	23.554737	0.4802601	0.08495462	6.0	25.0	3.7388417E-9	3.2864418E-6
5153	CU996055	0	3		#N/A	1.245881	0.13162082	1.1703255	0.10158543	1.2603214	0.050738707	1.2365316	0.06820364	1.1935115	0.09163406	1.5960419	0.09903797	1.8343024	0.07643405	26.716934	1.5776756	0.246048	6.0	25.0	1.0013249E-9	1.2366363E-6
5201	AM858358	0	3	female gonad	#N/A	0.18972355	0.059946083	0.23306233	0.09882605	0.20666814	0.13507515	0.4013814	0.048558462	0.18529734	0.07791695	0.44040456	0.26658857	0.95231205	0.03160474	23.112804	1.9452602	0.3506823	6.0	25.0	4.5467647E-9	3.7419875E-6
5620	AM861787	(sp:Q3U4G3) Uncharacterized protein C3orf21 homolog OS=Mus musculus PE=2 SV=1	3		#N/A	-0.013700289	0.13385163	-0.0044134595	0.06617487	-0.021815531	0.115029424	0.34994617	0.11702817	0.042837925	0.08770739	0.27257094	0.09540675	0.60799426	0.09659899	21.449986	1.5326225	0.29771242	6.0	25.0	9.767764E-9	5.596929E-6
5623	AM857917	(sp:P46060) Ran GTPase-activating protein 1 OS=Homo sapiens GN=RANGAP1 PE=1 SV=1	3	female gonad	#N/A	0.09807833	0.15761669	0.07552074	0.06508807	0.2891595	0.1165346	0.3899764	0.09664706	0.13851848	0.054000843	0.5406511	0.14603691	0.8187333	0.092477776	23.223269	1.9717027	0.35375845	6.0	25.0	4.3285304E-9	3.6056658E-6
5652	CU989261	0	3		#N/A	-0.83290035	0.13874914	-0.7611728	0.05094333	-0.72990733	0.18664937	-0.5730902	0.18224703	-0.836171	0.07341472	-0.86105806	0.15980957	0.0844854	0.18215764	21.881615	2.8307712	0.5390315	6.0	25.0	7.973183E-9	5.190542E-6
5770	AM862673	(sp:Q9UBB5) Methyl-CpG-binding domain protein 2 OS=Homo sapiens GN=MBD2 PE=1 SV=1	3		#N/A	1.1525655	0.06737917	1.026439	0.012509313	1.0395705	0.032856695	1.1156198	0.03568464	1.0726554	0.051571336	1.2997243	0.070464864	1.6075191	0.08575992	50.93993	1.0299685	0.08424698	6.0	25.0	8.127943E-13	1.8328511E-9
5814	CU989276	0	3		#N/A	1.0507357	0.05239854	1.0020572	0.03930687	1.1040208	0.0533264	1.1518879	0.06576883	1.0745803	0.04754862	1.3086672	0.053451616	1.3665836	0.11891981	19.464226	0.48181745	0.10314167	6.0	25.0	2.5989625E-8	5.197925E-6
5921	AM866109	0	3	female gonad	#N/A	0.17878862	0.095529206	0.14111543	0.15130013	0.20011854	0.11225159	0.49980396	0.056911085	0.057764716	0.080401495	0.31940496	0.14421107	0.8870596	0.08642652	29.768251	2.0309057	0.28426617	6.0	25.0	3.1634284E-10	4.7071813E-7
5964	CU989923	0	3		#N/A	1.2525465	0.067238115	1.2520863	0.05093528	1.1205769	0.11246435	1.2268256	0.07378312	1.2185619	0.05367962	1.3952923	0.13736601	1.7775745	0.05137737	28.662079	1.147938	0.16687816	6.0	25.0	4.745754E-10	6.6772753E-7
5972	CU682304	0	3		#N/A	-0.2907358	0.05667199	-0.37423307	0.069672585	-0.28893104	0.050944004	-0.22966698	0.032376956	-0.31337374	0.05089661	-0.078061275	0.07904162	0.038299512	0.07273732	24.651888	0.5346212	0.09036177	6.0	25.0	2.3299642E-9	2.3765635E-6
6000	AM854101	(sp:Q6PDU1) Splicing factor, arginine/serine-rich 2 OS=Rattus norvegicus GN=Sfrs2 PE=1 SV=3	3		#N/A	1.5343221	0.115875855	1.5449839	0.099645905	1.6932021	0.079131186	1.755586	0.061508108	1.5511618	0.075261906	1.902009	0.09263679	2.105608	0.10013284	22.7499	1.2379456	0.22673093	6.0	25.0	5.351515E-9	4.1955877E-6
6011	AM856183	(sp:Q68CP9) AT-rich interactive domain-containing protein 2 OS=Homo sapiens GN=ARID2 PE=1 SV=2	3		#N/A	0.97704154	0.07024131	0.88857096	0.02444249	1.0287626	0.01316446	1.2038403	0.033150174	0.9149032	0.006609474	1.1028031	0.087219976	1.4102975	0.06362916	46.590908	0.8413753	0.07524495	6.0	25.0	2.2419844E-12	4.894252E-9
6118	CU996984	(sp:P25183) Regulator of chromosome condensation OS=Xenopus laevis GN=rcc1 PE=2 SV=1	3	female gonad	#N/A	-0.13426025	0.11909213	0.032459315	0.11333686	0.058532603	0.18673655	0.31885666	0.11371948	0.05416378	0.10025299	0.71690536	0.23163131	1.1267622	0.0645573	48.432274	5.635638	0.4848384	6.0	25.0	1.4442891E-12	3.2005447E-9
6329	AM867260	(sp:B4F7A7) Centrosomal protein of 57 kDa OS=Rattus norvegicus GN=Cep57 PE=1 SV=2	3	female gonad	#N/A	0.26442415	0.07268839	0.30256858	0.08148733	0.35616982	0.058881823	0.85035497	0.12710267	0.2811799	0.0893682	0.9224081	0.1091609	1.2510859	0.1528611	71.498314	4.2140555	0.24558012	6.0	25.0	1.6098234E-14	3.9134807E-11
6330	AM868402	(sp:P97302) Transcription regulator protein BACH1 OS=Mus musculus GN=Bach1 PE=1 SV=1	3		#N/A	0.08717654	0.07701529	0.104029976	0.076879755	0.22892563	0.0407358	0.37153193	0.106425904	0.06628223	0.08018908	0.5053356	0.09380407	0.7107675	0.12459107	34.787537	1.5902013	0.19046588	6.0	25.0	5.8283045E-11	1.0362725E-7
6422	CU987966	0	3	female gonad	#N/A	1.3834646	0.072915025	1.4011958	0.035335302	1.4084222	0.0576376	1.4858661	0.067387365	1.3674853	0.07981705	1.595202	0.20031096	2.2016506	0.12629543	36.922356	2.2320783	0.25188875	6.0	25.0	3.025813E-11	5.6915543E-8
6704	AM861462	(sp:Q9D328) Transmembrane protein 35 OS=Mus musculus GN=Tmem35 PE=2 SV=1	3		#N/A	0.08146192	0.094543606	0.06688203	0.22981128	0.2419824	0.13987105	0.42600647	0.18770337	0.15942067	0.07444193	0.47307605	0.19007634	1.0692482	0.0572646	25.807852	3.2223566	0.5202481	6.0	25.0	1.4421359E-9	1.6382663E-6
6731	AM859956	0	3		#N/A	0.108832724	0.09608325	0.06981132	0.092178	0.2683755	0.058165688	0.39260414	0.048589896	0.09069426	0.06312088	0.21722467	0.10232962	0.83101225	0.12663123	38.23146	1.8242846	0.19882016	6.0	25.0	2.0575652E-11	3.9813887E-8
6851	AM860878	0	3	female gonad	#N/A	0.3178119	0.13022545	0.23098321	0.07730502	0.29104215	0.119330585	0.2793842	0.1443669	0.2635244	0.098767035	0.85733515	0.23947693	1.2055267	0.12586851	30.752836	3.6218822	0.49072468	6.0	25.0	2.2285673E-10	3.4743366E-7
6924	FP008073	0	3		#N/A	1.4869258	0.044326786	1.4971801	0.046485793	1.5260335	0.07388999	1.4543486	0.119961776	1.4707432	0.022814168	1.6250236	0.087611474	1.949795	0.09406088	24.320381	0.7641636	0.13091962	6.0	25.0	2.6828504E-9	2.6050477E-6
6946	AM857527	(sp:Q6PFK1) Zinc finger protein 598 OS=Danio rerio GN=znf598 PE=1 SV=2	3		#N/A	0.30433354	0.08791013	0.33238357	0.08182639	0.3627241	0.04782996	0.5518702	0.045978893	0.35625917	0.08595495	0.72660804	0.11721906	1.026081	0.076972656	46.951454	1.8992729	0.16854936	6.0	25.0	2.0544677E-12	4.5054476E-9
6957	CU999287	0	3		#N/A	1.3009813	0.0520667	1.325822	0.059048817	1.4606416	0.10456505	1.6633973	0.029102547	1.4274015	0.16707885	1.7677629	0.14468084	2.0293965	0.026739262	37.90439	1.941929	0.21346793	6.0	25.0	2.2631785E-11	4.3566185E-8
7113	AM860347	0	3	female gonad	#N/A	0.41628185	0.10482741	0.49663898	0.07996261	0.59756863	0.104846045	0.6089456	0.039370816	0.5812696	0.12899925	1.0584052	0.17081337	1.4807754	0.021643028	59.484554	3.8915908	0.2725911	6.0	25.0	1.3677948E-13	3.2170533E-10
7475	AM858733	(sp:Q689Z5) Protein strawberry notch homolog 1 OS=Mus musculus GN=Sbno1 PE=1 SV=2	3		#N/A	0.82415307	0.20044447	0.9373985	0.18121085	1.1492007	0.09609955	1.2808485	0.11057698	1.0062801	0.04834393	1.3354878	0.2200128	1.811976	0.026171954	21.384647	3.0713234	0.5984284	6.0	25.0	1.0075483E-8	5.7027232E-6
7509	ES789429	GF14191 [Drosophila ananassae]	3		#N/A	1.9656051	0.09320202	1.9343653	0.106698796	1.9998363	0.050398685	2.1790855	0.14710143	1.9466344	0.049718335	2.2345662	0.079173915	2.4346447	0.05357517	19.030426	0.9240974	0.20232895	6.0	25.0	3.2524536E-8	3.3175027E-6
7514	BQ426234	PREDICTED: hypothetical protein [Strongylocentrotus purpuratus]	3		#N/A	0.70181835	0.04219252	0.63212657	0.06009912	0.8611427	0.1833413	0.94447654	0.15325192	0.89315414	0.10289746	1.2369671	0.13787442	1.3866436	0.1465274	24.012133	2.0043423	0.34780028	6.0	25.0	3.0631646E-9	2.882438E-6
7685	ES789658	0	3		#N/A	1.5347105	0.05035841	1.5851715	0.03505393	1.6724918	0.044552505	1.7033644	0.17576867	1.5890399	0.052064095	1.8903351	0.13709973	2.0528867	0.051479805	20.90294	0.9659582	0.1925483	6.0	25.0	1.2694554E-8	6.004524E-6
8005	AM860035	(sp:Q3UR70) Transforming growth factor-beta receptor-associated protein 1 OS=Mus musculus GN=Tgfbrap1 PE=2 SV=1	3		#N/A	0.034373786	0.08633302	0.10322356	0.056246497	0.11964108	0.081351824	0.23727222	0.059254624	0.052187476	0.029595168	0.26125005	0.1333869	0.53661036	0.08140206	20.332682	0.8194972	0.16793513	6.0	25.0	1.6782217E-8	6.1590736E-6
8139	FP000492	0	3		#N/A	-0.5912613	0.052548815	-0.51436955	0.033280395	-0.47306165	0.07237374	-0.48310998	0.06826143	-0.44878626	0.102292225	-0.4322759	0.09186566	-0.02668844	0.09837071	27.156967	0.89998966	0.13808453	6.0	25.0	8.423857E-10	1.0731994E-6
8212	CU992626	0	3		#N/A	-0.94306624	0.06922337	-0.90082717	0.023689704	-0.7984119	0.024156947	-0.82242763	0.077608235	-0.9712278	0.0770806	-0.6379914	0.0646729	-0.581812	0.072506376	24.679237	0.5993504	0.10119005	6.0	25.0	2.303175E-9	2.3515418E-6
9319	CU986447	0	3		#N/A	1.2232509	0.04180677	1.2141103	0.07843016	1.2144805	0.011920205	1.2559159	0.043888137	1.215276	0.05353733	1.3396481	0.108667284	1.709351	0.13135178	25.71778	0.81892186	0.13267764	6.0	25.0	1.4960886E-9	1.6816035E-6
9756	CU988731	0	3		#N/A	0.49869078	0.08511523	0.53088135	0.077161774	0.60147613	0.09264701	0.50878876	0.03920373	0.5907129	0.12181644	0.91843516	0.09830822	1.2457807	0.119532466	39.332516	2.0324893	0.21531053	6.0	25.0	1.500966E-11	2.956903E-8
9808	AM859722	(sp:Q9H8W5) Tripartite motif-containing protein 45 OS=Homo sapiens GN=TRIM45 PE=1 SV=2	3		#N/A	-1.492634	0.19766964	-1.5841339	0.16748281	-1.4020271	0.1946281	-1.5101353	0.2289437	-1.1981127	0.20632389	-0.59829575	0.23313019	0.24757144	0.1911284	46.534992	11.491146	1.0288984	6.0	25.0	2.2726265E-12	4.9565987E-9
9841	AM863890	0	3		#N/A	1.3840953	0.043954086	1.3361348	0.036191843	1.3728341	0.04471177	1.3397853	0.033545945	1.4483869	0.1126578	1.7025285	0.14543313	2.0046732	0.0685367	46.080765	1.5753679	0.14244626	6.0	25.0	2.5394131E-12	5.5054477E-9
9984	AM857892	0	3		#N/A	1.3811096	0.08002867	1.397871	0.04139114	1.5866797	0.067588955	1.6211679	0.079075575	1.4483097	0.098294124	1.636051	0.16427869	1.9881126	0.05508387	24.491858	1.1843427	0.2014858	6.0	25.0	2.4936164E-9	2.4736676E-6
10016	CB617331	0	3		#N/A	1.0569862	0.11811882	1.0498137	0.03971493	0.8883475	0.1547996	1.1739619	0.012320122	1.0849862	0.07808486	1.1871419	0.09981373	1.5743015	0.047081366	20.326632	1.1199342	0.22957037	6.0	25.0	1.6832555E-8	6.1102173E-6
10136	AM862155	0	3	female gonad	#N/A	0.51797944	0.09742665	0.5125319	0.14442693	0.5831156	0.119644485	0.6657202	0.052894033	0.623705	0.07289654	0.87561274	0.1788424	1.2726387	0.16677058	21.325209	1.9228086	0.37569162	6.0	25.0	1.036452E-8	5.7834022E-6
10229	CU995895	0	3		#N/A	1.0473602	0.06970049	1.0348113	0.02964627	1.1907128	0.066064544	1.2426835	0.052181125	1.0461006	0.062955186	1.4084884	0.08860644	1.6280168	0.047048334	54.31959	1.3035398	0.09999	6.0	25.0	3.8957726E-13	8.960277E-10
10534	AM866238	(sp:Q80Z37) E3 ubiquitin-protein ligase Topors OS=Mus musculus GN=Topors PE=1 SV=1	3	female gonad	#N/A	-0.32293385	0.08673647	-0.47661498	0.014058939	-0.27521363	0.05717136	-0.16813648	0.019339945	-0.33254713	0.0694478	0.0038343412	0.022801558	0.1998539	0.025343092	67.22222	1.3251727	0.08213881	6.0	25.0	3.3084646E-14	7.960166E-11
10641	ES789173	(sp:P82198) Transforming growth factor-beta-induced protein ig-h3 OS=Mus musculus GN=Tgfbi PE=2 SV=1	3		#N/A	0.25498134	0.27963206	0.5340281	0.3007328	0.56833375	0.18298624	0.6649152	0.11192729	0.57432556	0.10224901	1.2563822	0.33411166	1.7284348	0.13510567	21.995647	7.272982	1.3777313	6.0	25.0	7.560934E-9	5.164118E-6
10795	AM866190	0	3		#N/A	-0.9423238	0.24672255	-1.0963023	0.13700129	-0.9045345	0.10880857	-0.60366046	0.18395755	-0.9455586	0.051903464	-0.5131904	0.09007788	0.0038411804	0.09664952	22.09657	3.6056225	0.6798986	6.0	25.0	7.215244E-9	4.9857335E-6
10854	AM856223	0	3	female gonad	#N/A	0.2321903	0.06820468	0.23663062	0.10236355	0.22557756	0.08765551	0.2766652	0.04542105	0.29462543	0.09458664	0.6637733	0.21763305	1.1026818	0.040395074	43.845	2.8102753	0.26706535	6.0	25.0	4.450995E-12	9.400502E-9
10878	CU990298	0	3		#N/A	0.50077915	0.12992093	0.38642737	0.18601412	0.59481984	0.084443	0.51137435	0.047061652	0.6290784	0.0773129	0.88193595	0.09613693	1.174706	0.054763947	25.480642	1.863056	0.30465218	6.0	25.0	1.6488338E-9	1.8071219E-6
10979	AM863151	0	3	female gonad	#N/A	0.8316581	0.13169593	0.77462375	0.074593164	0.97915757	0.07618944	0.99746984	0.04894558	1.0235764	0.16674612	1.4834259	0.1571387	1.836775	0.060603227	48.83497	3.8819044	0.33120942	6.0	25.0	1.3146151E-12	2.9250184E-9
11068	FP089900	0	3		#N/A	1.3211622	0.06924755	1.3161405	0.043408416	1.3301728	0.05005299	1.3896549	0.041172	1.2907919	0.032608178	1.3041551	0.029870758	1.6343707	0.08110016	19.332409	0.35920754	0.07741912	6.0	25.0	2.7811016E-8	4.6722507E-6
11082	AM862829	(sp:Q5ZML4) Cysteine and histidine-rich domain-containing protein 1 OS=Gallus gallus GN=CHORDC1 PE=2 SV=1	3		#N/A	0.5079322	0.07566487	0.49214125	0.109892316	0.64587533	0.063598104	0.6983102	0.098241955	0.61514974	0.038699348	0.75095606	0.089461125	1.0584809	0.028489377	27.546776	0.98065317	0.14833151	6.0	25.0	7.242149E-10	9.5089416E-7
11178	CU682294	0	3		#N/A	0.6761213	0.06608573	0.5809442	0.05692126	0.5993093	0.08565737	0.7217527	0.044105798	0.68277216	0.03322245	0.77386653	0.016978757	1.0697408	0.13253085	21.906494	0.65723795	0.1250082	6.0	25.0	7.881213E-9	5.177957E-6
11204	AM866052	hypothetical protein TRIADDRAFT_56859 [Trichoplax adhaerens]	3	female gonad	#N/A	-0.1566749	0.14242867	-0.15741539	0.044515412	-0.0027023181	0.07149787	0.04544095	0.042606384	-0.08459777	0.06665043	0.23570928	0.1302939	0.404774	0.04533198	20.939491	1.20184	0.2391494	6.0	25.0	1.2472057E-8	5.9741155E-6
11210	AM854424	(sp:Q9CY50) Translocon-associated protein subunit alpha OS=Mus musculus GN=Ssr1 PE=1 SV=1	3		#N/A	1.1448722	0.07154324	1.1315798	0.11667866	1.105325	0.047037866	1.3276045	0.07000483	1.1657622	0.061788686	1.4955457	0.060425036	1.6199731	0.070269525	32.666706	1.060212	0.13523097	6.0	25.0	1.158621E-10	1.9488004E-7
11500	AM861960	(sp:B1WC97) BTB/POZ domain-containing protein KCTD7 OS=Rattus norvegicus GN=Kctd7 PE=2 SV=1	3		#N/A	-0.042717785	0.08452019	-0.06896691	0.042841684	0.11323452	0.024525117	0.06278014	0.05519932	-0.023364978	0.03290384	0.028785106	0.027629264	0.33901185	0.052402113	25.908716	0.49889782	0.08023327	6.0	25.0	1.3842009E-9	1.5890625E-6
11560	AM858302	0	3		#N/A	0.8786002	0.09939762	0.8096226	0.04787507	0.80366355	0.07961913	0.9280449	0.11654822	0.7642942	0.09417262	0.8315114	0.12783168	1.4496355	0.048954513	26.054663	1.3670647	0.21862125	6.0	25.0	1.3047748E-9	1.5213675E-6
11947	ES789192	0	3		#N/A	0.9931389	0.056896184	1.0393497	0.055315237	0.9469558	0.06521912	1.026743	0.06450396	1.0919759	0.0983298	1.1975435	0.19377293	1.6042508	0.03531732	26.181965	1.272283	0.20247446	6.0	25.0	1.2395064E-9	1.4626175E-6
12039	CU987771	(sp:B3CP03) Chaperone protein dnaJ OS=Wolbachia pipientis subsp. Culex pipiens (strain wPip) GN=dnaJ PE=3 SV=1	3	female gonad	#N/A	0.6651991	0.07217061	0.66421	0.08201822	0.8528069	0.09858297	1.0103647	0.0888758	0.8277491	0.09698283	1.4071447	0.1589279	1.6494102	0.023782201	74.941895	3.8702693	0.21518168	6.0	25.0	9.214851E-15	2.2493452E-11
12094	AM868958	0	3		#N/A	1.0880005	0.054880198	1.0372968	0.05001268	1.0788738	0.10693048	1.2106806	0.018480832	1.0999318	0.06252017	1.3130629	0.12011583	1.5065742	0.098103836	20.20667	0.7167541	0.1477965	6.0	25.0	1.7865071E-8	6.1455844E-6
12235	CU993275	0	3	female gonad	#N/A	1.0711138	0.044123564	1.0252995	0.060329106	1.1366587	0.07050349	1.1052244	0.08201757	1.133879	0.066667855	1.4777626	0.18547393	1.7587544	0.042546988	42.805748	1.8657092	0.18160619	6.0	25.0	5.828671E-12	1.2100321E-8
12496	AM859160	0	3	female gonad	#N/A	0.2636115	0.114504844	0.17657831	0.15619655	0.30190423	0.05138415	0.8157482	0.13748217	0.23930474	0.056974236	0.7799253	0.12373458	1.209281	0.06770605	55.982555	4.0175486	0.29901788	6.0	25.0	2.7544633E-13	6.3931094E-10
12818	AM865563	(sp:Q6VFT6) Forkhead box protein L2 OS=Sus scrofa GN=FOXL2 PE=4 SV=1	3		#N/A	-1.5455642	0.4118177	-1.2599093	0.14550687	-1.2196449	0.33302167	-0.8261232	0.11185352	-1.4264469	0.27414986	-0.92369473	0.45370662	0.8456142	0.18279319	28.170559	17.33626	2.564181	6.0	25.0	5.7074334E-10	7.7506945E-7
12917	CU990759	(sp:Q96MN5) Uncharacterized protein C1orf83 OS=Homo sapiens GN=C1orf83 PE=1 SV=1	3		#N/A	0.6909881	0.088076025	0.5798564	0.18381111	0.6373982	0.117720254	0.67973536	0.10757018	0.67638195	0.1525371	0.9842413	0.21969356	1.4365752	0.10246603	19.78599	2.2700663	0.4780458	6.0	25.0	2.2062324E-8	5.7582665E-6
13049	AM859904	0	3	female gonad	#N/A	0.9882428	0.082701355	1.0229008	0.026250798	0.9615817	0.08281062	1.0450954	0.045180976	1.1387081	0.10168274	1.5030673	0.16662417	1.743777	0.0331363	50.431236	2.351028	0.1942437	6.0	25.0	9.113821E-13	2.0515212E-9
13119	CU991995	0	3		#N/A	-0.4149924	0.067545846	-0.40286636	0.07004687	-0.32515162	0.03686599	-0.2566282	0.07478993	-0.3805219	0.03801939	-0.25893712	0.042634416	0.049099676	0.062532485	31.74386	0.6783164	0.08903512	6.0	25.0	1.5815182E-10	2.557315E-7
13172	AM861832	0	3		#N/A	0.24116021	0.1348239	0.332385	0.099868305	0.12948778	0.13386385	0.5449288	0.013963738	0.3003198	0.14175195	0.33433127	0.14390017	0.96070826	0.037327882	23.47441	1.9047494	0.3380897	6.0	25.0	3.873315E-9	3.3620374E-6
13277	AM860854	(sp:Q13415) Origin recognition complex subunit 1 OS=Homo sapiens GN=ORC1L PE=1 SV=2	3		#N/A	0.61658996	0.18953611	0.8360224	0.10227957	1.1063898	0.161482	1.0209385	0.04647217	0.9273723	0.07916669	1.2381606	0.1928864	1.9038451	0.110888705	37.478096	4.81098	0.53486574	6.0	25.0	2.5651259E-11	4.8916952E-8
13298	AM863314	(sp:Q5GF25) Glycoprotein endo-alpha-1,2-mannosidase OS=Rattus norvegicus GN=Manea PE=1 SV=1	3		#N/A	0.029926294	0.070453845	0.088574566	0.07383265	0.15027854	0.067617826	0.24091673	0.06625782	0.15085438	0.035329364	0.20893356	0.08176669	0.53850454	0.12436784	21.167385	0.75283456	0.14819075	6.0	25.0	1.1176324E-8	5.8452174E-6
13349	AM860152	0	3		#N/A	-0.46490023	0.14927706	-0.30341113	0.13089734	-0.17488271	0.16399238	0.031155424	0.09218409	-0.29147416	0.21726732	0.28199244	0.36824733	1.0762168	0.06092187	35.629833	7.4662747	0.87313	6.0	25.0	4.4815374E-11	8.147435E-8
13423	AM860957	0	3		#N/A	0.47330606	0.05478457	0.4839358	0.05882738	0.3847627	0.054236162	0.532397	0.033854607	0.454682	0.0678204	0.4933567	0.07779862	0.9531962	0.14109054	26.570753	0.8630021	0.13533083	6.0	25.0	1.0610655E-9	1.296622E-6
13452	AM857825	(sp:Q09472) Histone acetyltransferase p300 OS=Homo sapiens GN=EP300 PE=1 SV=2	3		#N/A	0.7406213	0.05414686	0.74775803	0.057277754	0.76924324	0.08982591	0.97883075	0.03484258	0.7633989	0.11496382	1.0061196	0.19457611	1.303067	0.022815734	22.444824	1.1474053	0.21300481	6.0	25.0	6.1474044E-9	4.592111E-6
13596	AM861928	(sp:Q9Y2C4) Nuclease EXOG, mitochondrial OS=Homo sapiens GN=ENDOGL1 PE=1 SV=2	3		#N/A	-0.20011854	0.12817277	-0.13006054	0.14787573	-0.30897325	0.20861243	-0.22807981	0.12860684	-0.16024747	0.04823863	0.04267115	0.058135394	0.5527159	0.086992815	21.947489	2.1101165	0.40059942	6.0	25.0	7.73216E-9	5.1960114E-6
13706	EW778120	0	3		#N/A	1.0016984	0.06597291	0.92037976	0.071301736	0.97496295	0.018923856	1.2605474	0.12584445	1.0447727	0.06410053	1.28879	0.13298617	1.4721117	0.060350493	26.058708	1.0670274	0.17061275	6.0	25.0	1.3026445E-9	1.5214888E-6
14095	CU986845	0	3	female gonad	#N/A	0.90561616	0.103414156	0.88576293	0.10173344	0.93275213	0.15183368	0.9360697	0.12320571	0.8784834	0.061083965	1.0980194	0.12722847	1.6410007	0.11572554	24.465405	1.8821257	0.32054204	6.0	25.0	2.5218436E-9	2.4966253E-6
14442	AM866984	0	3		#N/A	0.43408212	0.08701844	0.41827133	0.1276223	0.24466752	0.13246676	0.40671238	0.06750037	0.47641045	0.101434946	0.550977	0.24021704	1.1321108	0.05872681	21.385435	1.9632106	0.38250536	6.0	25.0	1.00717115E-8	5.7106604E-6
14630	AM862117	0	3		#N/A	-1.2714185	0.3058726	-1.3796215	0.35244	-1.1557581	0.34894517	-1.4439447	0.10776506	-0.98856145	0.12929393	0.13768488	0.4726318	1.1783457	0.14797078	46.266247	24.580208	2.2136555	6.0	25.0	2.4266145E-12	5.26818E-9
14638	CU990505	0	3		#N/A	0.28187636	0.13400416	0.25473022	0.09856528	0.24878198	0.15871465	0.2648137	0.13580671	0.31058693	0.029519023	0.76872325	0.07144662	1.120197	0.061162792	39.115597	2.9561741	0.31489718	6.0	25.0	1.596201E-11	3.1317462E-8
14655	AM867830	0	3		#N/A	-0.043367207	0.04913438	-0.12533194	0.031483084	-0.06180748	0.100160114	0.122192144	0.06842992	-0.09057516	0.028016899	0.02787669	0.08970588	0.35799432	0.10639717	23.135078	0.69113356	0.124474324	6.0	25.0	4.501822E-9	3.718505E-6
14788	FP003696	0	3		#N/A	0.37655184	0.06305672	0.3774088	0.13450736	0.3932245	0.09620194	0.44536915	0.0568021	0.4369323	0.052690055	0.63599885	0.06725504	0.99148154	0.07135445	34.43154	1.2951198	0.15672643	6.0	25.0	6.523815E-11	1.1521057E-7
14835	AM858464	(sp:P49366) Deoxyhypusine synthase OS=Homo sapiens GN=DHPS PE=1 SV=1	3		#N/A	0.26885843	0.104063734	0.24922974	0.03172018	0.30961037	0.06571825	0.3653922	0.0625803	0.3761997	0.041504838	0.6593395	0.11531748	0.72186595	0.09440932	22.611591	0.95148057	0.17533055	6.0	25.0	5.697621E-9	4.3757727E-6
15312	FP002353	(sp:Q8IY18) Structural maintenance of chromosomes protein 5 OS=Homo sapiens GN=SMC5 PE=1 SV=2	3	female gonad	#N/A	0.9125179	0.09932538	0.849735	0.09719716	1.2061671	0.10954792	1.1936231	0.15290254	0.9542877	0.05658794	1.5454205	0.20515674	1.8039111	0.08712578	38.023773	3.3052168	0.36218753	6.0	25.0	2.1856628E-11	4.2161435E-8
15464	FP001741	0	3		#N/A	1.4474407	0.04241847	1.4948087	0.056320693	1.5185916	0.045786936	1.6082455	0.009101669	1.5187825	0.07660239	1.5539691	0.14565375	1.9388733	0.10747544	20.59501	0.7144867	0.14455093	6.0	25.0	1.4748449E-8	6.1648516E-6
15861	AM863724	0	3		#N/A	0.13359682	0.07565139	0.12976375	0.057926193	0.1268064	0.12186858	0.17647418	0.03813469	0.20614827	0.05243174	0.486273	0.18268117	0.8646045	0.094146825	34.853817	1.9574094	0.23400226	6.0	25.0	5.7078897E-11	1.01771676E-7
15952	AM863103	0	3		#N/A	0.82558686	0.076955125	0.8720069	0.04013008	0.92374265	0.116309226	0.9801025	0.08060822	0.91855013	0.07164605	1.0176331	0.09332943	1.322058	0.045332756	19.658962	0.7268701	0.15405826	6.0	25.0	2.3530394E-8	5.623764E-6
16194	AM237787	0	3	female gonad	#N/A	0.7814962	0.09662353	0.70339763	0.025351498	0.8071485	0.10938722	1.0391747	0.011920782	0.80910486	0.13770543	1.2992398	0.29308102	1.6850495	0.060087264	31.714783	3.2654536	0.4290131	6.0	25.0	1.5973012E-10	2.5764467E-7
16322	AM859344	0	3		#N/A	-0.6729947	0.17357706	-0.52962625	0.14476044	-0.45083764	0.11062351	-0.61601794	0.08741412	-0.29277688	0.087541685	-0.46280575	0.15125555	0.79553115	0.24979828	44.884563	6.595112	0.612229	6.0	25.0	3.4180436E-12	7.3043593E-9
16441	AM865969	(sp:O61366) Serine-enriched protein OS=Drosophila melanogaster GN=gprs PE=4 SV=3	3		#N/A	-1.3106232	0.2886278	-1.0934952	0.16243023	-1.2073375	0.13270256	-1.1345918	0.083774075	-0.95052004	0.27213946	-0.54656696	0.51249677	0.5602304	0.098088086	26.08717	11.114257	1.7751794	6.0	25.0	1.2877629E-9	1.5079703E-6
16828	AM866611	0	3		#N/A	0.65290236	0.055645976	0.6603851	0.06705144	0.6954687	0.04779513	0.61362433	0.047487006	0.7019544	0.05811458	0.8368125	0.08784766	0.9763754	0.031609453	20.388832	0.41623655	0.0850622	6.0	25.0	1.6322707E-8	6.2026284E-6
16914	FP004794	(sp:Q8CD19) LanC-like protein 3 OS=Mus musculus GN=Lancl3 PE=2 SV=2	3		#N/A	-0.067424536	0.113732725	0.018447187	0.043034352	0.16769034	0.11326196	0.23107883	0.04569865	0.079566546	0.03149701	0.33320013	0.21235055	0.7450247	0.07266859	28.485655	2.016431	0.2949483	6.0	25.0	5.0691285E-10	7.041019E-7
16984	AM866949	0	3		#N/A	0.6544559	0.08376245	0.6498463	0.0707614	0.69007385	0.056657646	0.8040379	0.069713354	0.621135	0.024031678	0.8143994	0.03873409	1.043283	0.07785563	20.837912	0.5639376	0.112762734	6.0	25.0	1.3101076E-8	6.092E-6
17453	CU994233	(sp:Q9BYJ9) YTH domain family protein 1 OS=Homo sapiens GN=YTHDF1 PE=1 SV=1	3		#N/A	-0.256437	0.050635327	-0.24826306	0.091851965	-0.2572916	0.025571832	-0.19751708	0.015858106	-0.18901715	0.18197176	0.18862721	0.18254492	0.27576	0.07537647	21.29219	1.3405294	0.26232806	6.0	25.0	1.0528937E-8	5.811973E-6
18128	AM866993	0	3		#N/A	0.0320426	0.10166965	0.13457431	0.047257524	0.37766156	0.13511185	0.43514642	0.1068074	0.32474205	0.09191723	0.41241783	0.1711908	1.0800841	0.15013804	37.928257	3.176283	0.34893543	6.0	25.0	2.2474467E-11	4.3285823E-8
18189	CU686088	0	3	female gonad	#N/A	1.1028723	0.12991957	1.0710075	0.063918576	1.3011734	0.08134332	1.3713491	0.11082904	1.1396619	0.14978102	1.5017254	0.18578656	1.8369999	0.0783316	21.69508	1.9596924	0.37637037	6.0	25.0	8.700784E-9	5.403187E-6
18708	AM865888	0	3		#N/A	-0.49626708	0.08380832	-0.4825585	0.095637865	-0.3929116	0.0505305	-0.33817875	0.09155791	-0.45632038	0.14137512	0.010759946	0.19814827	0.19381064	0.14804007	22.899801	1.9395862	0.35291177	6.0	25.0	5.0018594E-9	3.9964857E-6
18758	AM860670	0	3	female gonad	#N/A	0.68766165	0.08422286	0.6993787	0.054740634	0.6549267	0.099283084	0.73795885	0.009856663	0.73993236	0.1054845	1.0417593	0.19448724	1.3885548	0.036562037	32.142273	1.8465663	0.23937406	6.0	25.0	1.3814094E-10	2.2820883E-7
18847	FP002061	(sp:Q6TQE1) Zinc finger CCCH domain-containing protein 18 OS=Rattus norvegicus GN=Zc3h18 PE=1 SV=1	3		#N/A	0.75070286	0.08752152	0.796776	0.09942892	0.97316015	0.14741111	1.0337222	0.031143421	0.91756266	0.09971626	1.1516712	0.1602377	1.5326482	0.13164935	25.78117	1.9195502	0.3102313	6.0	25.0	1.4578957E-9	1.6547116E-6
19129	AM863122	0	3	female gonad	#N/A	-0.054677956	0.07681037	-0.0770764	0.059078466	0.073353924	0.07586173	0.09227227	0.046967	0.053918168	0.13544272	0.42241517	0.14464363	0.6396389	0.0885684	35.822083	1.8654846	0.21698494	6.0	25.0	4.223899E-11	7.71284E-8
19566	AM854615	(sp:P61801) Aprataxin OS=Xenopus tropicalis GN=aptx PE=2 SV=1	3	female gonad	#N/A	0.6451235	0.053021826	0.67587376	0.17788953	0.768287	0.09883784	0.8548714	0.060690008	0.819224	0.066992395	1.0550594	0.12880194	1.2163938	0.0706081	21.18781	1.1856366	0.23316011	6.0	25.0	1.1067496E-8	5.865773E-6
19612	FP005449	0	3		#N/A	0.1774677	0.10668258	0.2982345	0.12311669	0.27977908	0.09193146	0.45215195	0.13459796	0.4825098	0.22966987	0.9417277	0.10069062	1.2393398	0.2276858	31.610588	4.1652265	0.5490284	6.0	25.0	1.6552726E-10	2.6567125E-7
19703	AM861911	0	3		#N/A	-0.7135259	0.06981185	-0.68389755	0.08625996	-0.70229614	0.122438215	-0.56801057	0.06774397	-0.50011426	0.11511334	-0.05514141	0.42254773	0.99401855	0.120630644	55.858128	9.843019	0.73422754	6.0	25.0	2.8266278E-13	6.5577765E-10
20055	AM858106	0	3		#N/A	0.79980093	0.12301625	0.8102316	0.050459623	1.0219924	0.10147923	1.1218075	0.11380815	0.77919394	0.12294836	1.0767369	0.19181508	1.4935068	0.0752818	20.058514	1.7140425	0.35605052	6.0	25.0	1.9235621E-8	6.2131057E-6
20250	AM862870	0	3	female gonad	#N/A	0.29905722	0.06831195	0.32798475	0.031582497	0.53622377	0.10075253	0.6282253	0.1381023	0.2759019	0.031349648	0.601495	0.1952853	1.1829712	0.09770607	40.361603	2.608892	0.26932487	6.0	25.0	1.1256107E-11	2.2624775E-8
20411	AM867751	0	3		#N/A	0.49943843	0.040068403	0.5458369	0.09795973	0.51932806	0.06856241	0.67889214	0.0757695	0.5866749	0.04406773	0.8326314	0.09239887	1.0427277	0.053612642	39.74585	1.062775	0.11141362	6.0	25.0	1.3360535E-11	2.6493941E-8
20469	AM859169	(sp:B0BLT4) Glycolipid transfer protein OS=Xenopus tropicalis GN=gltp PE=2 SV=1	3		#N/A	0.25082445	0.11688282	0.27613926	0.095230445	0.32557687	0.11310834	0.5995946	0.08123252	0.29671583	0.14280422	0.61348873	0.07451105	0.9410045	0.043151777	27.636017	1.7539058	0.26443538	6.0	25.0	6.9976125E-10	9.208858E-7
20604	AM865149	0	3	female gonad	#N/A	1.2750763	0.08875937	1.2175167	0.056059428	1.3772813	0.11515733	1.6166822	0.11017865	1.3540756	0.06835917	1.9591575	0.19081861	2.2604797	0.021531893	63.1726	4.024179	0.26542222	6.0	25.0	6.8167694E-14	1.6210278E-10
20713	AM856791	conserved hypothetical protein [Culex quinquefasciatus]	3		#N/A	0.60448873	0.08917949	0.57921475	0.08857317	0.69360137	0.18485953	0.8283064	0.038303465	0.7069327	0.074324004	0.98558176	0.306348	1.4550546	0.07553141	20.248205	2.4364011	0.50136155	6.0	25.0	1.7500044E-8	6.2125155E-6
20791	FP089763	(sp:P52742) Zinc finger protein 135 OS=Homo sapiens GN=ZNF135 PE=2 SV=2	3		#N/A	-1.0635158	0.10981504	-1.0784581	0.04751658	-1.040729	0.14813401	-0.8758262	0.07610034	-0.94258034	0.16803308	-0.68973947	0.16881467	-0.3670027	0.04845169	20.620077	1.7401874	0.35163695	6.0	25.0	1.4568523E-8	6.1916226E-6
20806	AM861173	(sp:O43639) Cytoplasmic protein NCK2 OS=Homo sapiens GN=NCK2 PE=1 SV=2	3		#N/A	0.86538374	0.0866077	0.8297329	0.058446646	0.8853435	0.10305488	1.0396373	0.059389755	0.8473311	0.034671947	0.89825094	0.048889898	1.2914314	0.094389044	19.859941	0.68017095	0.14270161	6.0	25.0	2.1253427E-8	5.823439E-6
21036	AM857905	0	3		#N/A	0.50863546	0.14647289	0.66837525	0.13081087	0.6811043	0.11781004	0.7683846	0.15572983	0.6316817	0.13056132	1.2419791	0.058375787	1.5810804	0.12654886	40.42133	4.1260157	0.42531338	6.0	25.0	1.107181E-11	2.226541E-8
21149	EE677686	0	3		#N/A	1.7797734	0.08201603	1.6701956	0.04266434	1.6925275	0.046145722	1.7365457	0.058376737	1.6865703	0.094257295	1.7467854	0.06303038	2.124617	0.073810786	20.165623	0.60049117	0.12407485	6.0	25.0	1.8233912E-8	6.19953E-6
21159	CX068842	0	3		#N/A	1.2722181	0.029831883	1.2797382	0.04508169	1.3839536	0.060255185	1.575947	0.04174914	1.332117	0.07399096	1.6311637	0.15894525	1.9747391	0.04831074	56.480328	1.7305244	0.12766424	6.0	25.0	2.4880098E-13	5.792087E-10
21172	AY713399	(sp:P54145) Putative ammonium transporter 1 OS=Caenorhabditis elegans GN=amt-1 PE=2 SV=1	3		#N/A	-0.41999447	0.10057363	-0.40888458	0.17623277	-0.5704153	0.2065391	-0.4734087	0.3512723	-0.40577465	0.19611229	-0.258459	0.4734802	1.0040847	0.10494224	20.592064	7.3296237	1.4831004	6.0	25.0	1.4769758E-8	6.1442192E-6
21354	AM864028	(sp:Q8R409) Protein HEXIM1 OS=Mus musculus GN=Hexim1 PE=1 SV=1	3	female gonad	#N/A	1.6405884	0.05692132	1.6052272	0.1771644	1.5423532	0.05796188	1.7668293	0.056459635	1.6301348	0.044338994	1.8714339	0.27604383	2.3414254	0.067098945	20.243881	1.8680516	0.38448897	6.0	25.0	1.7537667E-8	6.1907967E-6
21385	AM854790	(sp:Q5F3Z9) Zinc finger CCCH domain-containing protein 14 OS=Gallus gallus GN=ZC3H14 PE=2 SV=1	3		#N/A	0.32307056	0.11605883	0.33219028	0.123817496	0.38244152	0.08483059	0.54641527	0.050015472	0.43853697	0.08874919	0.45161426	0.18112427	0.99668086	0.030705214	20.065207	1.4169996	0.29424888	6.0	25.0	1.9171319E-8	6.2306785E-6
21430	AM858915	(sp:O75925) E3 SUMO-protein ligase PIAS1 OS=Homo sapiens GN=PIAS1 PE=1 SV=2	3		#N/A	0.15865526	0.058377866	0.1084443	0.124987364	0.25001112	0.095200226	0.29680502	0.040106773	0.17913178	0.05687947	0.41902792	0.11371944	0.60019135	0.057109926	19.820288	0.7659655	0.16102305	6.0	25.0	2.1683109E-8	5.767707E-6
21446	AM863376	0	3		#N/A	0.48088396	0.072215535	0.49516815	0.0716168	0.34558877	0.08210237	0.483725	0.061991144	0.54566526	0.071312584	0.59785783	0.19055066	1.0414406	0.035064284	23.790503	1.2077042	0.21151721	6.0	25.0	3.3724428E-9	3.0790402E-6
21639	AM868210	0	3		#N/A	1.8613644	0.04740686	1.813408	0.052153416	1.8586102	0.04091982	1.9150344	0.04073391	1.8485657	0.07916077	2.1972213	0.16128027	2.3927023	0.049818166	37.22291	1.2343565	0.13817167	6.0	25.0	2.7664981E-11	5.248047E-8
21773	DW713990	0	3	female gonad	#N/A	1.6425239	0.0919102	1.4881716	0.05754238	1.4875252	0.0992769	1.8169765	0.023599617	1.5471094	0.068966344	1.8076777	0.24335194	2.267389	0.10060477	24.073341	1.8638419	0.32259783	6.0	25.0	2.9832488E-9	2.82812E-6
21947	AM863435	(sp:P25183) Regulator of chromosome condensation OS=Xenopus laevis GN=rcc1 PE=2 SV=1	3	female gonad	#N/A	0.3040569	0.11518745	0.5268327	0.0875259	0.64830166	0.1221193	0.83859444	0.07502979	0.5676863	0.08562327	1.2924095	0.22049026	1.6265283	0.02112958	74.99977	6.2400126	0.34666845	6.0	25.0	9.214851E-15	2.2493452E-11
22243	AM869157	0	3		#N/A	0.5918015	0.10366687	0.5323481	0.049746893	0.62235785	0.08688203	0.6945726	0.16709828	0.7548799	0.16963644	1.0797143	0.17433012	1.4991411	0.105856925	32.066082	3.079749	0.40018257	6.0	25.0	1.417454E-10	2.3317118E-7
22321	FP010698	PREDICTED: similar to cytochrome P450, family 3, subfamily A, polypeptide 65 [Ciona intestinalis]	3		#N/A	0.14041667	0.057772424	0.12948316	0.075653	0.17599192	0.05428396	0.1991554	0.07299907	0.22086911	0.020107094	0.427379	0.14698389	0.688228	0.06639926	31.013933	1.0764028	0.14461279	6.0	25.0	2.0341617E-10	3.207873E-7
22369	FP003616	(sp:Q8AY29) Ceramide glucosyltransferase-A OS=Xenopus laevis GN=ugcg-A PE=1 SV=1	3		#N/A	1.3929073	0.052270133	1.3320607	0.14332333	1.3611953	0.11065841	1.5812294	0.063291684	1.359689	0.059848424	1.7212871	0.09937022	1.8745879	0.07731546	25.376131	1.1437842	0.18780512	6.0	25.0	1.7214257E-9	1.864304E-6
22568	EE677621	(sp:Q7ZY86) Transmembrane protein 168 OS=Xenopus laevis GN=tmem168 PE=2 SV=1	3	female gonad	#N/A	0.9245574	0.10000473	0.91947234	0.03867221	0.96031123	0.124045156	1.1226546	0.02833275	0.98015916	0.07002637	1.1232088	0.15528233	1.5548993	0.11115009	21.947004	1.3019402	0.24717501	6.0	25.0	7.733903E-9	5.189449E-6
22672	AM864210	PREDICTED: hypothetical protein [Strongylocentrotus purpuratus]	3		#N/A	-0.353343	0.035544056	-0.30443764	0.14671125	-0.015791198	0.16971274	0.11487001	0.12950557	-0.12902038	0.07844947	0.25097564	0.26978204	0.76479936	0.09073761	36.05448	4.0812097	0.47164848	6.0	25.0	3.933609E-11	7.222106E-8
23018	FP001572	0	3		#N/A	0.64313525	0.14402746	0.67334664	0.122433774	0.7121328	0.07198745	0.7306548	0.09124913	0.7386367	0.087529615	1.1869177	0.23585087	1.3941061	0.03084444	22.485653	2.2850025	0.42341858	6.0	25.0	6.0338503E-9	4.5374554E-6
23532	CU988677	0	3		#N/A	1.6789734	0.021686126	1.694887	0.0868893	1.7287968	0.05066701	1.7157379	0.016972985	1.6661668	0.052892838	1.7547321	0.074668236	2.0049152	0.06726465	19.591436	0.3441802	0.07319954	6.0	25.0	2.435344E-8	5.5282308E-6
23728	AM856975	0	3		#N/A	-0.4016001	0.08126432	-0.3253298	0.21463317	-0.40380028	0.07031751	-0.43762803	0.04362292	-0.38780317	0.04931413	-0.13271394	0.13424838	0.2273627	0.09008064	20.782711	1.4498637	0.29067904	6.0	25.0	1.345719E-8	6.1230216E-6
23959	AM867237	conserved hypothetical protein [Pediculus humanus corporis]	3	female gonad	#N/A	-0.59804046	0.07292229	-0.43496844	0.082105055	-0.4206019	0.11804464	-0.4154585	0.09447245	-0.5230178	0.12888797	-0.13315171	0.16944048	0.16940051	0.064725146	29.338543	1.9332504	0.2745607	6.0	25.0	3.6975145E-10	5.3946735E-7
24220	FP011223	(sp:A7YWD2) Importin-13 OS=Bos taurus GN=IPO13 PE=2 SV=1	3		#N/A	1.303319	0.06704584	1.3538196	0.030769443	1.4246585	0.044000566	1.461432	0.060188163	1.361741	0.07227114	1.4359437	0.10096861	1.7721114	0.047246605	25.75088	0.64232373	0.103932336	6.0	25.0	1.4760128E-9	1.6664184E-6
24234	AM869240	0	3		#N/A	0.9069996	0.07556906	0.980795	0.05683113	1.1291364	0.043555133	1.1766132	0.09051438	0.99527097	0.12340374	1.4336715	0.23047498	1.5905633	0.08991301	24.015678	1.7823195	0.30922845	6.0	25.0	3.0584726E-9	2.8841396E-6
24238	AM860446	0	3	female gonad	#N/A	0.22234333	0.11993572	0.22566578	0.15824574	0.3629702	0.10129363	0.29944697	0.15310647	0.42937636	0.08704195	0.60271716	0.20139599	1.1872536	0.080134176	28.41692	3.004902	0.44059753	6.0	25.0	5.201489E-10	7.188458E-7
24248	AM858989	(sp:Q9H1A3) Methyltransferase-like protein 9 OS=Homo sapiens GN=METTL9 PE=2 SV=1	3		#N/A	-0.42947906	0.20450503	-0.3259873	0.30521366	-0.0031165117	0.1027077	-0.1757729	0.08176268	-0.1750718	0.1743559	0.2505899	0.07515968	0.6528141	0.1300325	20.76331	3.9008272	0.7827965	6.0	25.0	1.3584826E-8	6.153926E-6
24268	AM863643	0	3		#N/A	-0.34071866	0.056194667	-0.38605148	0.079404645	-0.24159163	0.041246817	-0.23463322	0.04920667	-0.2783451	0.070723996	-0.1725545	0.16733609	0.35619748	0.0736063	38.8583	1.5728413	0.16865137	6.0	25.0	1.7176927E-11	3.3546538E-8
24401	AM865015	(sp:Q9NXS3) Kelch-like protein 28 OS=Homo sapiens GN=KLHL28 PE=2 SV=2	3		#N/A	0.3814122	0.06531306	0.32416373	0.061862405	0.46549597	0.040733825	0.55335516	0.07967626	0.35356212	0.048240937	0.4824081	0.1228083	0.8293396	0.049422633	24.91658	0.7470135	0.12491909	6.0	25.0	2.0841808E-9	2.167548E-6
24593	CU991401	(sp:O11780) Transforming growth factor-beta-induced protein ig-h3 OS=Sus scrofa GN=TGFBI PE=1 SV=1	3	female gonad	#N/A	0.6048524	0.29866362	0.8947718	0.19961125	0.9380394	0.06545954	0.98289645	0.12798251	0.9479774	0.05473313	1.6593567	0.33143902	1.9727585	0.08886364	23.76066	6.6615005	1.16816	6.0	25.0	3.4165988E-9	3.109105E-6
25162	AM861119	(sp:Q8C8R3) Ankyrin-2 OS=Mus musculus GN=Ank2 PE=1 SV=2	3		#N/A	-0.56810534	0.16356371	-0.5448807	0.07092996	-0.54956025	0.09000549	-0.6395905	0.08914411	-0.535305	0.029973429	-0.20489362	0.15874466	0.11019338	0.10451498	21.327374	1.8507352	0.36157274	6.0	25.0	1.0353838E-8	5.7981492E-6
25231	AM858728	(sp:Q5ZML4) Cysteine and histidine-rich domain-containing protein 1 OS=Gallus gallus GN=CHORDC1 PE=2 SV=1	3		#N/A	0.3748481	0.09556036	0.31179658	0.20084235	0.5081862	0.041366827	0.5905247	0.082733974	0.45755112	0.08665969	0.6421585	0.08512407	0.97447926	0.053295627	19.950048	1.2611291	0.26339307	6.0	25.0	2.0310829E-8	6.0729376E-6
25410	EW779300	(sp:Q6P9L4) Ubiquitin carboxyl-terminal hydrolase 49 OS=Mus musculus GN=Usp49 PE=2 SV=1	3	female gonad	#N/A	0.46370852	0.12997408	0.5484298	0.09065391	0.5480475	0.22102204	0.8002695	0.11578698	0.6052714	0.110468574	1.0291418	0.2579052	1.4237568	0.14596693	21.144577	3.1958091	0.62975353	6.0	25.0	1.1299211E-8	5.87559E-6
25505	AJ565676	conserved hypothetical protein [Ixodes scapularis]	3		#N/A	1.5706282	0.051982682	1.4797015	0.057897672	1.4938047	0.07056395	1.613862	0.102649644	1.5575069	0.058193117	1.8554689	0.07024389	1.9361856	0.07452244	28.186573	0.79244757	0.117143184	6.0	25.0	5.672981E-10	7.7152544E-7
25528	AM859326	0	3		#N/A	1.7804024	0.03889653	1.7443898	0.024521304	1.7627437	0.042029772	1.7994887	0.05258009	1.8051564	0.10808496	2.0165958	0.12986645	2.2525845	0.07930466	28.139946	0.8813337	0.13049862	6.0	25.0	5.7739247E-10	7.823668E-7
25551	AM853992	0	3		#N/A	0.3795117	0.098412454	0.3663597	0.082546696	0.33347237	0.10159664	0.40767437	0.03928202	0.45792654	0.07365797	0.496096	0.13205634	0.904205	0.02055725	20.55208	0.9553893	0.19369274	6.0	25.0	1.5062199E-8	6.145377E-6
25655	AM858524	0	3		#N/A	0.85219437	0.053638984	0.80127704	0.18633635	0.74563533	0.11623054	0.7893016	0.02584751	0.82192284	0.11621045	1.1129267	0.14435151	1.5257304	0.040034197	29.24906	1.9281318	0.2746715	6.0	25.0	3.820545E-10	5.551252E-7
25722	FP007372	(sp:P76270) UPF0067 protein yebR OS=Escherichia coli (strain K12) GN=yebR PE=1 SV=2	3		#N/A	-0.70100474	0.056830548	-0.6622924	0.04553476	-0.6614822	0.054940604	-0.45225638	0.15037806	-0.70796776	0.07901297	-0.5323259	0.08324558	-0.25596917	0.06420368	19.300007	0.7300464	0.15760927	6.0	25.0	2.8279526E-8	4.468165E-6
25762	CU994857	0	3		#N/A	0.99834687	0.07615178	0.99754107	0.10814576	1.0685426	0.04257347	1.1062129	0.030647881	1.1231229	0.08225184	1.454718	0.08036946	1.7308228	0.08232931	57.787376	1.9963515	0.14394374	6.0	25.0	1.911804E-13	4.4640625E-10
25845	EW778366	0	3		#N/A	0.11557707	0.059280083	0.01970078	0.08160801	0.19972683	0.06356125	0.27026555	0.02885587	0.08662406	0.05756321	0.40039355	0.14490476	0.6954441	0.09743413	35.144913	1.3547063	0.16060956	6.0	25.0	5.2099325E-11	9.362249E-8
25989	AM869140	0	3		#N/A	0.9503567	0.07183153	1.0033692	0.056044556	0.9331221	0.11596207	1.1422101	0.08800764	0.9400628	0.08291112	1.328766	0.17868574	1.5742307	0.13261427	23.14749	1.545996	0.2782872	6.0	25.0	4.4769877E-9	3.7069458E-6
26089	CU685443	0	3		#N/A	-0.40793735	0.121886164	-0.44314468	0.06506163	-0.36511403	0.07510812	-0.37179035	0.059467886	-0.49997652	0.061414275	-0.10709773	0.12388162	0.13768408	0.07658023	24.441805	1.2856842	0.21917439	6.0	25.0	2.5473175E-9	2.511655E-6
26278	AM865727	0	3		#N/A	0.1088659	0.10650888	0.047766425	0.09893886	0.30770418	0.1920511	0.75598216	0.0964346	0.36352488	0.1257119	0.9795158	0.2609468	1.3914385	0.05259483	54.394566	6.6228337	0.50731426	6.0	25.0	3.8347103E-13	8.831338E-10
26460	AM853813	0	3		#N/A	1.8635231	0.048065275	1.75729	0.059736855	1.8986678	0.03859337	1.9130844	0.07109354	1.8333291	0.03839684	1.9038556	0.050004184	2.1968052	0.06917452	26.478762	0.46256155	0.07278814	6.0	25.0	1.1006256E-9	1.331757E-6
26539	CU996826	(sp:Q923Z3) Protein MTO1 homolog, mitochondrial OS=Mus musculus GN=Mto1 PE=2 SV=1	3	female gonad	#N/A	0.200473	0.13140523	0.24229017	0.07695639	0.3416087	0.14590949	0.5471053	0.09248403	0.37702268	0.13291045	0.73788977	0.231716	1.1780343	0.11895647	27.535288	3.2030675	0.4846913	6.0	25.0	7.2742923E-10	9.529323E-7
26676	AM856101	0	3	female gonad	#N/A	1.4004967	0.07263991	1.4304051	0.012585843	1.5484799	0.06944735	1.5872557	0.028877866	1.4918448	0.07654296	1.6136477	0.12856407	1.9952228	0.105955645	28.504656	1.0619066	0.15522414	6.0	25.0	5.033184E-10	7.001159E-7
26765	CU993359	0	3		#N/A	0.9024705	0.16353628	1.0548042	0.11807784	1.249686	0.07662995	1.188515	0.06230626	1.0899336	0.100275025	1.5919998	0.10515761	1.8875052	0.053515363	41.901867	3.3209398	0.3302299	6.0	25.0	7.4050766E-12	1.5158191E-8
26868	CU993488	0	3		#N/A	1.398453	0.04671321	1.3991908	0.048106007	1.4167497	0.044584647	1.5691985	0.068385765	1.3860959	0.090591446	1.4721062	0.11036353	1.8052521	0.0652824	21.013607	0.58580947	0.11615677	6.0	25.0	1.2033702E-8	5.9326153E-6
26884	AM855471	0	3	female gonad	#N/A	1.5070926	0.050196078	1.5300248	0.050441176	1.6084701	0.027563835	1.618458	0.019648945	1.6215677	0.08429506	1.8714944	0.17969841	2.2291293	0.064899445	45.179394	1.7298505	0.15953535	6.0	25.0	3.1745717E-12	6.81898E-9
26892	AM861833	(sp:O12947) Protein-S-isoprenylcysteine O-methyltransferase OS=Xenopus laevis GN=icmt PE=2 SV=1	3	female gonad	#N/A	0.21885976	0.13443981	0.27699667	0.123723544	0.3951401	0.028736992	0.44639003	0.0691721	0.3494157	0.053674687	0.50147986	0.20002185	0.9976897	0.08550335	21.957844	1.7910979	0.33987436	6.0	25.0	7.694993E-9	5.19412E-6
27044	AM857933	(sp:Q4G0N4) UPF0465 protein C5orf33 OS=Homo sapiens GN=C5orf33 PE=1 SV=2	3	female gonad	#N/A	-0.032714855	0.11227419	-0.1620169	0.06938083	0.14077532	0.06984509	0.110129274	0.09859242	-0.022664212	0.023559935	0.4843378	0.13532932	0.7102787	0.08775509	45.7811	2.4852118	0.22618611	6.0	25.0	2.7338132E-12	5.9023026E-9
27221	ES789154	(sp:Q5R8K4) Zinc finger protein 207 OS=Pongo abelii GN=ZNF207 PE=2 SV=1	3		#N/A	1.258194	0.08061403	1.3153485	0.050755743	1.3729134	0.081787065	1.421673	0.059989456	1.3627716	0.030410344	1.4735546	0.095203325	1.8213811	0.07187566	29.8559	0.92825156	0.12954608	6.0	25.0	3.065077E-10	4.5914854E-7
27260	FP010798	0	3		#N/A	-0.6114984	0.053775024	-0.64923733	0.045263425	-0.5997862	0.068722434	-0.450016	0.06511944	-0.54361135	0.11606069	-0.34442276	0.072310835	-0.24085647	0.08014696	19.760777	0.6101147	0.12864597	6.0	25.0	2.2345656E-8	5.7428338E-6
27364	AM863559	0	3		#N/A	0.2430558	0.054146845	0.22729942	0.109015785	0.37513435	0.05115825	0.42596436	0.07642603	0.2528358	0.044657726	0.63478625	0.12059421	0.72405994	0.113971785	25.617138	1.0459868	0.17013134	6.0	25.0	1.5589617E-9	1.7226528E-6
27794	AM868521	0	3		#N/A	0.96233654	0.057264462	0.9057933	0.04096125	0.9567362	0.02734883	1.1370983	0.09299564	0.9634564	0.09633437	1.2784166	0.09769526	1.4097147	0.112934455	26.24481	0.9505642	0.15091304	6.0	25.0	1.2085926E-9	1.4358079E-6
28258	AM859569	0	3		#N/A	-1.0583383	0.13105367	-1.0644966	0.20745392	-0.9997555	0.07680056	-0.96802485	0.21842052	-1.1407868	0.18568082	-0.8617252	0.20407028	0.50723016	0.25362644	41.950516	8.371641	0.83149964	6.0	25.0	7.309375E-12	1.49696E-8
28592	CU989320	0	3	female gonad	#N/A	1.2850434	0.027692022	1.3013163	0.02080545	1.3535266	0.038198464	1.3312554	0.034808453	1.3876873	0.062194582	1.4942511	0.11133767	1.8943332	0.058053732	66.65135	1.1770451	0.073582225	6.0	25.0	3.6526338E-14	8.773626E-11
28795	DV736602	0	3		#N/A	1.7962685	0.04875529	1.8619684	0.042439397	1.8396919	0.033200417	1.8305268	0.02186524	1.8580921	0.044901572	1.897099	0.07127758	2.105626	0.06340571	19.325542	0.27891263	0.060134713	6.0	25.0	2.7909596E-8	4.6609025E-6
28814	CU987305	0	3		#N/A	1.2553083	0.04411366	1.259478	0.05010936	1.3830143	0.052028667	1.3826293	0.03210804	1.30003	0.08793672	1.4241776	0.11092751	1.733278	0.08827708	25.679777	0.7140655	0.115860544	6.0	25.0	1.5195016E-9	1.7018418E-6
28925	CX068864	0	3		#N/A	0.7143051	0.13276155	0.61542815	0.10099976	0.57641405	0.0639498	0.7438211	0.04101545	0.7199112	0.032671876	0.81453043	0.115125425	1.2190077	0.021705322	21.184141	1.096534	0.2156751	6.0	25.0	1.1086963E-8	5.8650035E-6
29207	AM861940	0	3		#N/A	0.09200701	0.09958513	0.16583683	0.11156331	0.20754857	0.13083856	0.4343287	0.11169976	0.2064283	0.066968925	0.47704017	0.28173572	0.889826	0.035880633	19.058264	2.0628116	0.45098802	6.0	25.0	3.205588E-8	3.5582027E-6
29217	AM869301	(sp:Q96KN7) X-linked retinitis pigmentosa GTPase regulator-interacting protein 1 OS=Homo sapiens GN=RPGRIP1 PE=1 SV=1	3		#N/A	0.9577997	0.11197027	0.9887302	0.064008035	0.9093723	0.09038237	1.210849	0.030286742	0.9824944	0.083944716	1.2056346	0.2067063	1.5699096	0.07401228	19.744753	1.3887701	0.29306734	6.0	25.0	2.2527761E-8	5.6995236E-6
29489	AM859179	(sp:Q8CHU3) Epsin-2 OS=Mus musculus GN=Epn2 PE=1 SV=1	3		#N/A	0.74367046	0.05208218	0.69419515	0.0696454	0.7363718	0.059840947	0.69298834	0.029281382	0.6905336	0.060878202	1.0005276	0.10793411	1.3365866	0.028839644	63.93797	1.4641892	0.09541729	6.0	25.0	5.928591E-14	1.4121904E-10
29510	AM859765	0	3	female gonad	#N/A	0.14820385	0.09447392	0.18280275	0.040330507	0.16882513	0.1440156	0.09524932	0.07304949	0.12207697	0.042635925	0.53697306	0.22375338	0.9576859	0.1409063	29.522865	2.556451	0.360801	6.0	25.0	3.45736E-10	5.0857767E-7
29538	CU997843	0	3		#N/A	1.0154896	0.06465881	1.0071497	0.04187357	1.0000823	0.06505296	0.90907526	0.039103147	1.0401696	0.013579694	1.3355972	0.11663633	1.7701304	0.0529738	92.97893	2.2670274	0.10159235	6.0	25.0	7.771561E-16	1.9234614E-12
29726	CU991430	0	3		#N/A	-0.6346171	0.1331984	-0.70995456	0.024492817	-0.50507754	0.0865447	-0.49611634	0.04960186	-0.63566744	0.103280075	-0.44196802	0.08171688	-0.015440518	0.033105858	26.540276	1.3450482	0.21116462	6.0	25.0	1.0739993E-9	1.3070572E-6
29861	FP008058	(sp:A2AJK6) Chromodomain-helicase-DNA-binding protein 7 OS=Mus musculus GN=Chd7 PE=2 SV=1	3		#N/A	1.7608364	0.040928945	1.6863168	0.09806764	1.7024632	0.07100784	1.8560305	0.06410947	1.7964398	0.061128095	2.0756712	0.12994847	2.1611204	0.052601524	25.9383	0.8603524	0.13820496	6.0	25.0	1.3676892E-9	1.5755779E-6
30046	DV736867	0	3	female gonad	#N/A	1.2603343	0.04842866	1.262023	0.065588616	1.3517432	0.03155775	1.4551601	0.11314064	1.3595589	0.114268266	2.0685596	0.16889502	2.3142529	0.07403208	93.41665	4.7508774	0.21190359	6.0	25.0	6.661338E-16	1.6493473E-12
30061	AM855015	(sp:P53992) Protein transport protein Sec24C OS=Homo sapiens GN=SEC24C PE=1 SV=3	3		#N/A	1.37796	0.09055819	1.3603203	0.06799827	1.3003132	0.090753235	1.4589249	0.03310509	1.4470885	0.086191714	1.7004244	0.116977185	1.7820084	0.069080815	19.65071	0.8344207	0.1769276	6.0	25.0	2.3629358E-8	5.5765286E-6
30172	AM859407	0	3		#N/A	0.54963166	0.056295633	0.5403494	0.16520849	0.54670036	0.026883231	0.7167077	0.068227574	0.50783986	0.052353553	0.85495114	0.13800217	1.0523437	0.015306953	24.127893	1.0785657	0.18625845	6.0	25.0	2.9139193E-9	2.779879E-6
30198	FP005723	0	3		#N/A	1.5278345	0.04869598	1.5579597	0.022175558	1.4440918	0.03821345	1.5370164	0.038433105	1.6213145	0.079752155	1.7098894	0.09942753	2.0480788	0.04294185	51.33588	0.99990624	0.08115719	6.0	25.0	7.4396045E-13	1.6828385E-9
30299	AM862033	(sp:Q8CG85) MAM domain-containing protein 2 OS=Mus musculus GN=Mamdc2 PE=1 SV=1	3		#N/A	-0.42474508	0.2520698	-0.11941414	0.21724215	0.0074626813	0.13631578	0.19319347	0.12742993	0.37406784	0.2069303	1.4194238	0.29631886	2.155941	0.093380995	89.43531	23.800945	1.1088529	6.0	25.0	1.110223E-15	2.7444713E-12
30407	FP003532	(sp:Q6YGZ5) Aryl hydrocarbon receptor nuclear translocator-like protein 1 OS=Tyto alba GN=ARNTL PE=2 SV=1	3	female gonad	#N/A	0.4735344	0.1251517	0.5107207	0.12528515	0.63217103	0.092144735	0.7200155	0.055076282	0.52429163	0.026765546	1.315055	0.23688065	1.5822124	0.10126539	54.388138	5.124047	0.39255244	6.0	25.0	3.8402614E-13	8.840282E-10
30424	CU987435	0	3		#N/A	1.1108506	0.0444252	1.0612111	0.07625308	1.1224594	0.030173155	1.266217	0.041596517	1.0538685	0.02969558	1.210367	0.057961736	1.4837563	0.041656204	41.867622	0.57386184	0.05711074	6.0	25.0	7.473244E-12	1.5290258E-8
30495	CU987402	(sp:O75061) Putative tyrosine-protein phosphatase auxilin OS=Homo sapiens GN=DNAJC6 PE=1 SV=3	3	female gonad	#N/A	1.0303808	0.070593975	1.0683224	0.054246206	1.0357444	0.0709647	1.1116925	0.019703684	1.106498	0.01572282	1.212826	0.07631227	1.4976122	0.11969856	24.077717	0.7002613	0.121180736	6.0	25.0	2.977623E-9	2.8257643E-6
30813	AM854593	0	3	female gonad	#N/A	1.159869	0.07474949	1.1705422	0.037537962	1.2491605	0.06748139	1.3783875	0.05494003	1.2019396	0.0838109	1.4322344	0.1514991	1.8095709	0.112544484	29.922031	1.3930523	0.19398364	6.0	25.0	2.993057E-10	4.5045508E-7
30850	AM859671	(sp:Q96MN5) Uncharacterized protein C1orf83 OS=Homo sapiens GN=C1orf83 PE=1 SV=1	3		#N/A	-0.2935402	0.07415154	-0.3395265	0.14136602	-0.37684035	0.104231566	-0.31301916	0.08593712	-0.41049874	0.15933374	0.06078889	0.12508027	0.38037667	0.12371277	27.423046	2.1205819	0.32220194	6.0	25.0	7.5965767E-10	9.890742E-7
30927	AM868779	(sp:A3KG59) Peptidase M20 domain-containing protein 2 OS=Mus musculus GN=Pm20d2 PE=2 SV=1	3		#N/A	-0.049255222	0.13012548	0.011712493	0.039958097	-0.012433147	0.14318445	0.09976672	0.0870782	0.0051997295	0.10201029	0.38398403	0.063657776	0.7856902	0.093831405	36.48562	2.428715	0.27735984	6.0	25.0	3.4505288E-11	6.414533E-8
31004	FP003625	0	3		#N/A	1.2616295	0.106626965	1.2626979	0.2919639	1.3411794	0.10689159	1.3770468	0.18804567	1.4193897	0.10335885	2.0701618	0.066918574	2.2632957	0.173256	30.43792	4.46496	0.61121124	6.0	25.0	2.4901414E-10	3.834818E-7
31126	AM862650	(sp:Q6V7V2) Rhotekin OS=Rattus norvegicus GN=Rtkn PE=2 SV=1	3	female gonad	#N/A	-0.76919997	0.12592879	-0.80054545	0.16672707	-0.39733517	0.11719478	-0.44223064	0.107030466	-0.6022998	0.084700055	-0.20396662	0.1591641	0.4388728	0.12344518	48.52069	4.8118005	0.41320863	6.0	25.0	1.4146462E-12	3.1376852E-9
31359	AM859137	0	3		#N/A	0.2042881	0.098392546	0.1758601	0.13116261	0.26739737	0.10002103	0.28021967	0.09648705	0.269131	0.072487466	0.9348911	0.19645914	1.3038359	0.1604436	54.16317	5.01896	0.38609874	6.0	25.0	4.026779E-13	9.253538E-10
31393	AM865251	(sp:Q2THX0) Probable palmitoyltransferase ZDHHC8 OS=Pan troglodytes GN=ZDHHC8 PE=2 SV=1	3	female gonad	#N/A	-0.08465134	0.07618966	-0.09503923	0.07512878	-0.117259234	0.09328924	-0.08822101	0.08264629	-0.024844442	0.03541601	0.17527825	0.19552228	0.6856951	0.0929055	35.52102	2.118567	0.24851097	6.0	25.0	4.634848E-11	8.416884E-8
31421	CU685516	(sp:Q5RBN9) Transcriptional adapter 2-beta OS=Pongo abelii GN=TADA2B PE=2 SV=1	3		#N/A	0.66310644	0.08192478	0.64257956	0.089928724	0.65429235	0.09489006	0.82719314	0.049020212	0.71777165	0.08152212	0.9022083	0.15159895	1.3294225	0.04448985	31.765047	1.5269092	0.20028687	6.0	25.0	1.5701229E-10	2.5451692E-7
31518	FP004272	(sp:Q9Y5W8) Sorting nexin-13 OS=Homo sapiens GN=SNX13 PE=1 SV=4	3	female gonad	#N/A	0.14907847	0.087387115	0.10496991	0.098533265	0.13775913	0.12318995	0.1664854	0.08809532	0.12564495	0.038965803	0.44496238	0.1634069	0.6740352	0.034002095	20.4554	1.175877	0.23952049	6.0	25.0	1.5795463E-8	6.1602304E-6
31677	CU988384	0	3		#N/A	0.8968656	0.09360932	0.93218863	0.11860271	0.81391627	0.09780116	1.1415854	0.05131951	0.96684086	0.076460026	0.9968893	0.05083449	1.4595454	0.03858184	28.593372	1.1658652	0.16989154	6.0	25.0	4.8689597E-10	6.8165434E-7
31789	AM867572	(sp:O43193) Motilin receptor OS=Homo sapiens GN=MLNR PE=2 SV=1	3		#N/A	0.081781626	0.11476905	0.15861812	0.054748677	0.0830282	0.12246833	-0.016558992	0.09112688	0.14953393	0.16828959	0.3293134	0.24425565	1.7442498	0.16196024	76.765465	9.465064	0.5137436	6.0	25.0	6.994405E-15	1.7129298E-11
31817	CX069100	0	3		#N/A	1.5669061	0.033038165	1.5896785	0.07253383	1.5631177	0.044681624	1.5811496	0.052633427	1.6234554	0.088589534	1.7280933	0.08750092	1.9888161	0.062309682	26.303667	0.6053126	0.09588533	6.0	25.0	1.1803944E-9	1.4058498E-6
31883	DV736469	0	3	female gonad	#N/A	0.9069971	0.1326837	0.9037186	0.09046007	1.0986724	0.065025784	1.1666545	0.06835612	1.0562153	0.13696456	1.4705486	0.12521659	1.7111773	0.055942725	35.28892	2.4323165	0.28719077	6.0	25.0	4.9811155E-11	8.97597E-8
31886	AM854024	0	3		#N/A	0.18004122	0.080515325	0.06795211	0.062236935	0.04267164	0.032549404	0.43870425	0.06154853	0.14112617	0.099410154	0.28461832	0.0847646	0.5784212	0.09754623	26.604794	0.9660122	0.15129043	6.0	25.0	1.0468182E-9	1.2854928E-6
31906	AM857863	(sp:P47442) DnaJ-like protein MG200 OS=Mycoplasma genitalium GN=MG200 PE=4 SV=1	3		#N/A	0.92447054	0.050259337	1.0202838	0.045129307	1.0432963	0.09086158	1.0978283	0.03530166	1.0582681	0.013488244	1.0205338	0.11315315	1.3846202	0.072834276	22.854475	0.5878314	0.10716927	6.0	25.0	5.1049107E-9	4.053299E-6
32249	AM866866	0	3	female gonad	#N/A	0.67568004	0.1368884	0.6337104	0.06688017	0.75798273	0.09849761	0.9454807	0.06612403	0.8226965	0.10204823	1.0472124	0.09112999	1.4740908	0.101867184	33.29167	2.1900332	0.27409673	6.0	25.0	9.425316E-11	1.623982E-7
32333	AM864465	0	3	female gonad	#N/A	0.73687017	0.06854753	0.7500983	0.031055568	0.7237127	0.06299901	0.8153721	0.029825786	0.78814536	0.09697523	1.0973989	0.18868233	1.4479849	0.042603485	40.557865	1.8574289	0.19082087	6.0	25.0	1.0662804E-11	2.1453562E-8
32515	AM864621	0	3		#N/A	1.0295798	0.07380181	1.0220344	0.07735096	1.1132038	0.119943365	1.2728032	0.09525596	1.176153	0.084468536	1.7291763	0.18209557	2.008949	0.05612409	62.38927	3.8449917	0.25678775	6.0	25.0	7.871481E-14	1.8686896E-10
32585	CU998901	(sp:Q9JJT9) Phosphorylated adapter RNA export protein OS=Mus musculus GN=Phax PE=1 SV=1	3		#N/A	0.818227	0.08985525	0.8988198	0.04011875	0.9067043	0.12706977	0.9727931	0.052100085	0.91073596	0.0782622	1.1533355	0.08877032	1.4227073	0.027840124	30.269886	1.1788574	0.16227038	6.0	25.0	2.6431224E-10	4.0254753E-7
32712	AM860111	0	3		#N/A	1.0617808	0.09609477	1.0695813	0.025489958	1.175501	0.11732585	1.3060396	0.01845311	1.0792797	0.1498872	1.449414	0.08029658	1.6204724	0.077043764	24.54674	1.2575078	0.21345465	6.0	25.0	2.4361357E-9	2.4434441E-6
32985	AM861855	(sp:Q7ZTY7) Vesicle transport protein USE1 OS=Danio rerio GN=use1 PE=2 SV=1	3		#N/A	0.26899534	0.20052701	0.2767657	0.18007669	0.24506268	0.08342209	0.36518216	0.14548019	0.39466608	0.23174241	0.6881677	0.24626935	1.3310087	0.08372477	19.61508	3.8942392	0.82722056	6.0	25.0	2.4061778E-8	5.558271E-6
32989	AM865122	0	3		#N/A	1.4840472	0.054330084	1.4013866	0.073152624	1.41815	0.0659282	1.5987114	0.029062465	1.4870204	0.03321855	1.7991391	0.07312701	2.022529	0.08544463	58.613873	1.3159302	0.09354514	6.0	25.0	1.6220358E-13	3.805296E-10
33075	AM864316	0	3		#N/A	1.0428753	0.07390891	0.9486792	0.078334786	1.0258235	0.061849054	0.9937551	0.06313762	1.0511696	0.014724651	1.1231354	0.15324293	1.5256524	0.054285478	23.960016	0.9201973	0.16002306	6.0	25.0	3.133032E-9	2.923119E-6
33225	AM861629	(sp:Q60809) CCR4-NOT transcription complex subunit 7 OS=Mus musculus GN=Cnot7 PE=1 SV=1	3	female gonad	#N/A	0.15805179	0.14793845	0.102856025	0.1270575	0.1684469	0.1723195	0.31371558	0.05743611	0.32150066	0.10959359	0.8300659	0.15253673	1.199168	0.074713275	43.159657	4.383546	0.4231909	6.0	25.0	5.3137494E-12	1.1100423E-8
33361	AM861096	hypothetical protein [Trichomonas vaginalis G3]	3		#N/A	-0.68984985	0.20437428	-0.16753268	0.35299388	-0.44192305	0.42530948	0.1476742	0.33431163	-0.17541173	0.20599799	0.012270149	0.39603052	1.2081318	0.1758658	19.451397	10.432635	2.2347655	6.0	25.0	2.61611E-8	5.1275756E-6
33379	CU997418	(sp:Q5ZIE8) Activating transcription factor 7-interacting protein 1 OS=Gallus gallus GN=ATF7IP PE=2 SV=1	3	female gonad	#N/A	0.90158355	0.26151386	1.0121691	0.060359374	1.075631	0.07057873	1.3436441	0.006946563	1.1115819	0.107648835	1.6534199	0.24687712	1.9344974	0.11766778	21.565575	3.953705	0.76389205	6.0	25.0	9.247948E-9	5.493281E-6
33543	AM857416	conserved hypothetical protein [Culex quinquefasciatus]	3		#N/A	-0.6823045	0.1358027	-0.5818392	0.095307365	-0.44905373	0.14966409	-0.23470362	0.07890552	-0.46201652	0.11563982	-0.09229898	0.29953557	0.72881556	0.06368619	45.111507	6.10276	0.5636736	6.0	25.0	3.2288616E-12	6.9291373E-9
33640	CU990335	0	3		#N/A	1.5347624	0.08328666	1.5659239	0.07998127	1.6220213	0.022103526	1.7331527	0.019618604	1.6285923	0.03545382	1.8715006	0.10554242	1.9488823	0.052367914	24.902878	0.6920038	0.11578377	6.0	25.0	2.0961923E-9	2.1779438E-6
33781	DV736650	0	3	female gonad	#N/A	1.0867608	0.04420522	1.0887225	0.026450494	1.0316191	0.021943333	1.0742829	0.061258703	1.1067507	0.044851378	1.3357518	0.18222252	1.6562209	0.054235823	36.75196	1.2609273	0.14295466	6.0	25.0	3.1843972E-11	5.967561E-8
33787	CX739615	0	3		#N/A	0.9325694	0.07842243	0.93517077	0.034281675	0.99208885	0.028882215	1.0755818	0.020396437	0.9854877	0.07655755	1.0717417	0.073999174	1.448751	0.105442695	29.501541	0.8333037	0.11769212	6.0	25.0	3.4842607E-10	5.1183787E-7
33888	CU984132	0	3	female gonad	#N/A	0.67867625	0.1116099	0.7415431	0.04683827	0.6752681	0.07785016	0.6532612	0.03979119	0.71944535	0.039905272	0.8367294	0.1804661	1.3273909	0.13209108	21.785627	1.4197414	0.27153632	6.0	25.0	8.339023E-9	5.3036183E-6
34131	AM859533	0	3		#N/A	0.7349228	0.055154428	0.6859222	0.08056792	0.70898664	0.07743271	0.6953718	0.034471516	0.69654644	0.06292708	0.99416435	0.10359248	1.3118623	0.03734139	52.423748	1.3912436	0.11057677	6.0	25.0	5.854206E-13	1.3335881E-9
34143	AM855073	0	3	female gonad	#N/A	1.212143	0.062724076	1.2617399	0.07883497	1.260936	0.04104928	1.3242086	0.03729938	1.2684971	0.062112726	1.4995178	0.13019457	1.7361537	0.050887994	30.841007	0.92973423	0.1256085	6.0	25.0	2.1607627E-10	3.3794328E-7
34178	AM867229	(sp:A6NNP5) UPF0594 protein C13orf38 OS=Homo sapiens GN=C13orf38 PE=3 SV=3	3		#N/A	-0.71570873	0.2756103	-0.72711444	0.11444914	-0.8899188	0.19502757	-0.60273504	0.16734633	-0.9097529	0.2303327	-0.31406713	0.29352334	0.69204164	0.14712624	25.6513	7.7059197	1.2517103	6.0	25.0	1.5373055E-9	1.7125583E-6
34596	AM865625	0	3		#N/A	1.0901186	0.122312434	1.1082875	0.099717855	1.2553132	0.05127979	1.2501868	0.11231434	1.2202147	0.04483108	1.5441413	0.11831773	1.6713097	0.063822076	22.83466	1.3181928	0.24053216	6.0	25.0	5.15068E-9	4.074188E-6
34600	CU988229	(sp:Q505G8) Zinc finger protein 827 OS=Mus musculus GN=Znf827 PE=2 SV=2	3		#N/A	0.37644368	0.06480181	0.42348203	0.09745259	0.42816198	0.07410872	0.49476334	0.055399008	0.49138248	0.09826384	0.68281066	0.06751159	0.99838495	0.056906633	38.528225	1.2568704	0.13592528	6.0	25.0	1.8883894E-11	3.6634756E-8
34807	AM857764	hypothetical protein BRAFLDRAFT_75428 [Branchiostoma floridae]	3		#N/A	0.111279935	0.11454113	0.123776734	0.18976879	0.2982351	0.16206397	-0.060262885	0.15186462	0.0043945797	0.16688228	0.7079044	0.26001117	0.8885839	0.14624533	19.724255	3.3060374	0.6983866	6.0	25.0	2.2763057E-8	5.6907643E-6
34877	AM863712	(sp:Q8TBF5) Phosphatidylinositol-glycan biosynthesis class X protein OS=Homo sapiens GN=PIGX PE=2 SV=3	3		#N/A	0.2496534	0.060473878	0.27146938	0.0694923	0.42022324	0.051706888	0.35135484	0.10645768	0.31778997	0.09771358	0.5597018	0.13295195	0.76113653	0.09230043	19.9943	0.9085648	0.1893383	6.0	25.0	1.986452E-8	6.0785433E-6
34995	AM857428	0	3		#N/A	0.9452589	0.067275174	0.9376058	0.06839306	0.9374652	0.07043466	0.9101308	0.06416419	0.9528154	0.050732806	1.0958536	0.072238095	1.3777106	0.06854966	26.360874	0.69859934	0.11042238	6.0	25.0	1.1536665E-9	1.3809388E-6
35140	AM860667	(sp:Q5BKU9) Uncharacterized protein C17orf90 OS=Homo sapiens GN=C17orf90 PE=2 SV=1	3		#N/A	0.16275313	0.18053953	0.26086238	0.04083465	0.2579853	0.1432053	0.7687244	0.08107042	0.2937062	0.1146227	0.99523675	0.13914971	1.236341	0.055540495	49.19183	4.972253	0.42116183	6.0	25.0	1.2100321E-12	2.6983715E-9
35203	AM869101	0	3		#N/A	1.4419577	0.059378188	1.4145403	0.05606275	1.4295814	0.0704432	1.5593318	0.033819664	1.5454261	0.09767998	1.8185147	0.09664344	1.9526253	0.015901504	43.29608	1.141251	0.1098301	6.0	25.0	5.1285642E-12	1.0728956E-8
35320	AM853943	0	3	female gonad	#N/A	-0.15229237	0.11871172	-0.071098655	0.09934935	-0.06314901	0.09431619	-0.03577252	0.01483416	-0.18708876	0.0650525	0.095785946	0.1940347	0.5185582	0.059380572	21.10314	1.4780319	0.291827	6.0	25.0	1.1526219E-8	5.901424E-6
35379	AM861678	(sp:Q91W53) Golgin subfamily A member 7 OS=Mus musculus GN=Golga7 PE=2 SV=1	3		#N/A	0.19695978	0.0926552	0.082617804	0.031862248	0.19136935	0.07598454	0.12626554	0.027424442	0.18812253	0.0836335	0.19922988	0.09682291	0.67656446	0.052975014	28.312155	0.9529499	0.14024453	6.0	25.0	5.410463E-10	7.4285657E-7
35540	FP001699	0	3		#N/A	0.7367596	0.082419716	0.79219484	0.09076352	0.95643604	0.09486894	1.0612109	0.045837484	0.89816135	0.070682615	1.2686294	0.17831269	1.4897313	0.0663015	37.04847	2.0373461	0.2291307	6.0	25.0	2.9139358E-11	5.5015107E-8
35688	CU997057	0	3		#N/A	1.7487421	0.038005862	1.7785254	0.050314948	1.9041393	0.023302115	1.9343916	0.06718235	1.83571	0.063741155	2.0472465	0.09193913	2.2360072	0.045156408	43.613316	0.80115694	0.07653979	6.0	25.0	4.724443E-12	9.940228E-9
35738	AM864680	(sp:Q08876) Protein suppressor of hairy wing OS=Drosophila virilis GN=su(Hw) PE=2 SV=1	3		#N/A	0.7968367	0.11623184	0.787318	0.12467665	0.9544135	0.15915042	1.0312619	0.044408247	0.9307578	0.12377877	1.0938568	0.049734507	1.5147629	0.080205955	23.007536	1.6332827	0.29578763	6.0	25.0	4.7658224E-9	3.8555504E-6
35829	CU996722	(sp:Q6ZUK4) Transmembrane protein 26 OS=Homo sapiens GN=TMEM26 PE=1 SV=1	3		#N/A	-0.0108609935	0.08433915	-0.029930715	0.07763751	0.014180526	0.065315634	0.023223916	0.040090345	-0.0010801107	0.11418372	0.11116243	0.011121897	0.57862484	0.1536615	24.868322	1.1687013	0.19581492	6.0	25.0	2.126817E-9	2.2055092E-6
35884	AM867308	(sp:Q5ZKN1) Cell division protein kinase 9 OS=Gallus gallus GN=CDK9 PE=2 SV=1	3		#N/A	0.54047036	0.0670955	0.49189854	0.13692148	0.55704993	0.12980895	0.7199527	0.03830618	0.65956	0.09849419	0.78674316	0.12608677	1.1164725	0.06992933	20.871698	1.173034	0.23417556	6.0	25.0	1.2888136E-8	6.0316474E-6
36209	AM854458	(sp:Q4R6Y6) snRNA-activating protein complex subunit 3 OS=Macaca fascicularis GN=SNAPC3 PE=2 SV=1	3		#N/A	0.02375149	0.08778962	0.015418631	0.10880583	0.16368861	0.10558512	0.33494636	0.12904093	0.12158014	0.15509962	0.21659084	0.15274078	0.7325438	0.06878689	20.534824	1.6224962	0.32921642	6.0	25.0	1.5190333E-8	6.121704E-6
36291	AM863056	0	3	female gonad	#N/A	1.073144	0.043044917	1.0233697	0.058995657	1.1401439	0.030964265	1.2018832	0.055926967	1.1495689	0.06566334	1.8649658	0.12764543	2.051949	0.03710062	183.35532	4.471632	0.10161582	6.0	25.0	0.0	0.0
36559	CU685529	0	3		#N/A	0.049722873	0.08465046	-0.08647733	0.018004984	-0.046076942	0.13415837	0.018953742	0.0587558	0.02768802	0.08025751	0.1731205	0.05249297	0.5512997	0.065233395	30.105682	1.1260086	0.1558411	6.0	25.0	2.8024638E-10	4.2401277E-7
36702	AM858149	(sp:Q9WV89) Syntaxin-binding protein 4 OS=Mus musculus GN=Stxbp4 PE=1 SV=1	3		#N/A	0.1717042	0.047753923	0.14540794	0.09269121	0.094134234	0.082356915	0.2497803	0.0746073	0.1697278	0.10504056	0.4891075	0.18991838	0.8836236	0.09684306	33.235104	1.9799724	0.24822804	6.0	25.0	9.6017305E-11	1.6514977E-7
37385	CU998076	0	3		#N/A	-0.57102543	0.09909688	-0.42661092	0.17933717	-0.5068896	0.040089082	-0.30567735	0.09350136	-0.5431756	0.1266545	-0.48044598	0.17677628	0.52665627	0.10859774	42.488686	3.8089895	0.3735298	6.0	25.0	6.3359318E-12	1.3071027E-8
37427	AM860924	0	3	female gonad	#N/A	0.56374305	0.037564524	0.5447027	0.070523135	0.49210346	0.05473016	0.49997544	0.016807286	0.6288765	0.07384052	1.1331751	0.1677179	1.4415586	0.048227236	102.80885	3.5124743	0.14235456	6.0	25.0	2.220446E-16	5.506706E-13
37600	AM868059	0	3		#N/A	1.017565	0.14354186	1.0226803	0.09223642	1.0181149	0.11798791	0.96921366	0.04181399	1.1174349	0.09767459	1.340614	0.07452892	1.577491	0.035598855	20.044603	1.2789148	0.2658477	6.0	25.0	1.9370011E-8	6.1984038E-6
37644	AM866253	(sp:Q9UBD5) Origin recognition complex subunit 3 OS=Homo sapiens GN=ORC3L PE=1 SV=1	3		#N/A	-0.3111153	0.055350896	-0.24414892	0.082511656	-0.08642039	0.015304105	-0.14358902	0.06686791	-0.22582741	0.049683623	-0.011472508	0.103588976	0.21256198	0.05633965	34.960705	0.881908	0.105107054	6.0	25.0	5.5193072E-11	9.868521E-8
37662	AM865234	0	3	female gonad	#N/A	0.9032045	0.09888467	0.8954129	0.098449655	1.0600698	0.10641957	1.3933175	0.055743456	1.0900905	0.041916747	1.5749643	0.30732447	1.9675919	0.05676114	40.36124	4.2534595	0.43910316	6.0	25.0	1.1257217E-11	2.261575E-8
37687	AM860896	0	3	female gonad	#N/A	1.0610917	0.035997763	1.0650301	0.07437618	0.99195886	0.11964382	1.0144197	0.03818466	1.1300789	0.057663746	1.6391549	0.077067025	1.9560543	0.033395067	142.64838	3.56473	0.10412344	6.0	25.0	0.0	0.0
37809	AJ565672	(sp:Q8MJK1) Protein chibby homolog 1 OS=Bos taurus GN=CBY1 PE=2 SV=1	3		#N/A	1.0128746	0.06982888	1.015127	0.077583574	0.95065534	0.03174814	1.3212336	0.0610791	1.0188837	0.04429364	1.300174	0.13709961	1.6826155	0.05303164	54.28946	1.786571	0.1371177	6.0	25.0	3.9201975E-13	9.012534E-10
37925	AM861996	(sp:B2GUV7) Eukaryotic translation initiation factor 5B OS=Rattus norvegicus GN=Eif5b PE=1 SV=1	3		#N/A	1.1761585	0.109270856	1.1871282	0.059694927	1.2582829	0.04669071	1.3956902	0.042659454	1.2806041	0.109332114	1.4920142	0.08688298	1.658809	0.037897952	21.091862	0.85592175	0.1690861	6.0	25.0	1.1588853E-8	5.9103154E-6
38010	AM861245	(sp:Q5RD67) Solute carrier family 25 member 44 OS=Pongo abelii GN=SLC25A44 PE=2 SV=2	3		#N/A	0.065315425	0.11250289	0.037556194	0.107248954	0.1374759	0.17401025	0.1140848	0.08456053	0.13326237	0.07487339	0.6244219	0.20370992	0.9238422	0.11699597	29.96397	3.004338	0.4177709	6.0	25.0	2.9483316E-10	4.4401872E-7
38028	CU989389	0	3		#N/A	0.7222873	0.065084174	0.76422554	0.07029991	0.7943081	0.06973129	0.94919884	0.056004576	0.7222419	0.13291615	0.91032803	0.04176847	1.1988943	0.07172749	22.814575	0.7783048	0.14214319	6.0	25.0	5.197523E-9	4.0904506E-6
38134	EW777982	0	3		#N/A	1.27914	0.05679828	1.2260579	0.09573572	1.1625062	0.016877614	1.2884957	0.038100805	1.240574	0.029512204	1.3657991	0.13316412	1.6841154	0.09318077	21.728674	0.7152044	0.1371468	6.0	25.0	8.564627E-9	5.3700214E-6
38283	AM862358	0	3	female gonad	#N/A	0.3140983	0.07809335	0.38167745	0.05319515	0.48328364	0.09147537	0.5279411	0.036626626	0.48638546	0.08255399	1.0562952	0.12603536	1.2754459	0.020716146	100.99536	3.628431	0.14969462	6.0	25.0	2.220446E-16	5.506706E-13
38301	AM862477	0	3		#N/A	0.78584933	0.055678662	0.7961144	0.04895229	0.82578564	0.019750196	0.7564898	0.0121426815	0.78893197	0.017451568	0.96633285	0.03971763	1.0787824	0.07533274	28.221231	0.36014935	0.053173523	6.0	25.0	5.5991833E-10	7.6260875E-7
38974	AM860033	0	3		#N/A	0.49084005	0.053820055	0.4301993	0.07225238	0.39798272	0.03393407	0.5043664	0.039008964	0.49109033	0.04856635	1.020849	0.20835422	1.1346035	0.088292845	46.758984	2.2966642	0.20465446	6.0	25.0	2.1523894E-12	4.709428E-9
39267	AM866851	0	3		#N/A	1.4135295	0.064040184	1.415371	0.03809581	1.4665601	0.046671994	1.5013876	0.03682603	1.4837708	0.0555268	1.5655823	0.036025915	1.7709419	0.051036667	26.072598	0.4043715	0.064622685	6.0	25.0	1.2953592E-9	1.5155703E-6
39545	AM854916	(sp:Q2KI52) Hydrolethalus syndrome protein 1 homolog OS=Bos taurus GN=HYLS1 PE=2 SV=1	3		#N/A	0.8702744	0.08295078	0.9512449	0.083520256	0.9667508	0.027099129	1.1003035	0.10361304	0.99091125	0.042682383	1.0953555	0.13240598	1.5557685	0.1343197	26.671787	1.3806653	0.21568753	6.0	25.0	1.0193781E-9	1.2558738E-6
39633	CU999150	0	3		#N/A	1.4799237	0.096252084	1.3855324	0.0673939	1.3883884	0.13434345	1.5473654	0.09207771	1.4879246	0.10966897	1.8527613	0.11801298	1.9339237	0.08688738	19.52289	1.2115176	0.25856775	6.0	25.0	2.5220803E-8	5.4476936E-6
39681	AM861438	0	3		#N/A	1.7713269	0.03662321	1.7703764	0.0366523	1.8028846	0.024478832	1.9585913	0.06783144	1.7962849	0.06664103	2.1058526	0.15330413	2.261012	0.031552006	35.404163	0.98425907	0.11583608	6.0	25.0	4.8058224E-11	8.70815E-8
39790	BQ426942	0	3		#N/A	1.799543	0.041508	1.7382761	0.076134086	1.69685	0.07727281	1.9202011	0.03953652	1.7916691	0.07178795	2.066578	0.088350624	2.3095665	0.0738024	45.754715	1.1779535	0.10727068	6.0	25.0	2.7516878E-12	5.932639E-9
39812	AM863906	0	3	female gonad	#N/A	1.1443099	0.088230394	1.0753288	0.054256037	1.0993235	0.07338669	1.1206974	0.09599857	1.1333537	0.03599677	1.3068203	0.106574416	1.6279588	0.06476316	25.03428	0.947328	0.1576718	6.0	25.0	1.984013E-9	2.0832135E-6
40079	AM865151	(sp:A8CG34) Nuclear envelope pore membrane protein POM 121C OS=Homo sapiens GN=POM121C PE=1 SV=2	3	female gonad	#N/A	1.1557008	0.12248023	1.1741867	0.17581168	1.3600006	0.061479744	1.4182695	0.066853635	1.2168818	0.11075076	1.7731998	0.19377951	1.8335068	0.030083233	23.641811	2.1257787	0.37465027	6.0	25.0	3.5987462E-9	3.2100816E-6
40122	CU992292	0	3		#N/A	0.89640903	0.09897758	0.9264421	0.05805451	0.993269	0.071668364	1.1872935	0.06272294	0.99436414	0.04325514	1.1889832	0.06917966	1.5039802	0.13932253	27.941725	1.2345856	0.18410127	6.0	25.0	6.225227E-10	8.366705E-7
40375	AM858892	(sp:Q4R7X8) Zinc finger protein 322A OS=Macaca fascicularis GN=ZNF322A PE=2 SV=1	3		#N/A	0.452267	0.108994156	0.49304867	0.11921225	0.45845947	0.15689161	0.64433235	0.06873463	0.58705294	0.044100408	1.0106103	0.22389063	1.4459295	0.061050735	39.01049	3.5690684	0.3812082	6.0	25.0	1.6446733E-11	3.2202703E-8
40413	AM860468	0	3	female gonad	#N/A	0.22051431	0.097820565	0.27037254	0.02798141	0.16238028	0.09636166	0.3181682	0.03020282	0.31740868	0.03215937	0.49210125	0.11298729	0.73141086	0.05103721	27.072374	0.9690159	0.14913972	6.0	25.0	8.7068563E-10	1.1040294E-6
40602	AM868708	0	3		#N/A	-0.17588615	0.064722255	-0.13842498	0.08554144	-0.1411576	0.035400093	0.016958699	0.09141361	-0.095844105	0.06826734	0.22581182	0.14424783	0.549384	0.042684928	47.612686	1.8508756	0.16197325	6.0	25.0	1.7531532E-12	3.8674557E-9
40613	AM864133	(sp:Q9UBB5) Methyl-CpG-binding domain protein 2 OS=Homo sapiens GN=MBD2 PE=1 SV=1	3		#N/A	1.1804055	0.052047182	1.0787519	0.055125214	1.06371	0.066766806	1.1571326	0.055700615	1.0904992	0.03573285	1.2913029	0.084448926	1.6314232	0.08288791	41.695236	0.96662647	0.09659641	6.0	25.0	7.826628E-12	1.5966322E-8
40666	CU998593	(sp:Q3TXT3) SOSS complex subunit C OS=Mus musculus GN=Ssbip1 PE=2 SV=1	3		#N/A	1.1950023	0.054660894	1.1606702	0.026989758	1.3100506	0.13313177	1.3383222	0.04754298	1.2263906	0.10050919	1.5758317	0.07816321	1.6145078	0.077349976	24.239538	0.870512	0.14963706	6.0	25.0	2.7773934E-9	2.67463E-6
40688	AM857926	(sp:Q80W71) Pleckstrin homology domain-containing family A member 8 OS=Mus musculus GN=Plekha8 PE=2 SV=2	3		#N/A	0.25867704	0.11605355	0.24204102	0.10086524	0.3279616	0.121085934	0.5731292	0.05459572	0.41229343	0.14814994	0.6682652	0.12179492	0.9736941	0.09948691	24.555723	1.8727256	0.317768	6.0	25.0	2.4268636E-9	2.436571E-6
40720	CU997764	(sp:Q58CR3) Ligatin OS=Bos taurus GN=LGTN PE=2 SV=1	3		#N/A	1.0122753	0.05702773	1.0244107	0.02934867	1.1263436	0.061078385	1.1902949	0.068310544	1.1302685	0.11943506	1.3109362	0.112185374	1.4372194	0.05941257	19.343393	0.6577387	0.1416803	6.0	25.0	2.7654096E-8	4.673542E-6
41066	CU992538	0	3		#N/A	-0.36439428	0.20785432	-0.17579733	0.03678424	0.06727663	0.22563297	0.29325017	0.1251823	-0.014979484	0.126376	0.5192712	0.2828347	1.1334608	0.093702465	36.40358	7.168289	0.8204652	6.0	25.0	3.5372705E-11	6.551025E-8
41267	AM864763	0	3		#N/A	1.0174536	0.11041751	1.0233316	0.13417043	1.2520258	0.09226905	1.5064588	0.035865583	1.2261596	0.043708194	1.7688252	0.2147089	2.190024	0.05736528	64.73783	5.013075	0.3226523	6.0	25.0	5.1292304E-14	1.2253731E-10
41338	BQ426885	0	3		#N/A	0.92740333	0.035112847	0.87320024	0.037783284	0.9058236	0.062286228	1.0603861	0.07448326	0.97920805	0.04709038	1.1580706	0.07966677	1.3636627	0.067592345	39.713947	0.7681711	0.080594175	6.0	25.0	1.3480661E-11	2.671867E-8
41404	CU987953	0	3		#N/A	1.0719194	0.034455188	1.0164707	0.043115117	0.99968886	0.04736554	1.0138104	0.01926958	1.0704516	0.06397103	1.2513843	0.12310648	1.4841685	0.046164393	37.534546	0.773517	0.08586724	6.0	25.0	2.5227598E-11	4.8235165E-8
41862	CU991111	0	3		#N/A	-1.1032813	0.15316145	-1.119763	0.122496255	-1.3111081	0.44533503	-1.1436124	0.1703487	-1.0229259	0.15811957	-0.6993179	0.12941207	0.39507645	0.12407271	32.792114	8.363412	1.0626808	6.0	25.0	1.1113066E-10	1.8858873E-7
41893	ES789581	0	3		#N/A	0.6079393	0.10722514	0.5282929	0.076273724	0.5884789	0.11147969	0.67851806	0.067959614	0.7183398	0.103961326	0.8351872	0.08425719	1.2509046	0.07578884	28.453424	1.5025176	0.2200259	6.0	25.0	5.130735E-10	7.100937E-7
42010	AM860225	0	3		#N/A	0.2886728	0.09961705	0.35103944	0.027187588	0.32750675	0.070001565	0.7233369	0.12625003	0.4114103	0.068526484	0.9538576	0.26042807	1.341972	0.04929783	48.97166	4.219951	0.35904706	6.0	25.0	1.2734258E-12	2.8359193E-9
42361	FP010213	0	3	female gonad	#N/A	0.96792656	0.065570235	0.88585716	0.076577604	0.8983799	0.024906607	1.0219048	0.066869795	0.99184334	0.030340925	1.0036235	0.041881565	1.3471183	0.067494415	28.659372	0.58227617	0.084654704	6.0	25.0	4.750542E-10	6.6792626E-7
42554	FP004536	(sp:A2BIL7) Tyrosine-protein kinase BAZ1B OS=Danio rerio GN=baz1b PE=1 SV=2	3	female gonad	#N/A	0.41635785	0.069368616	0.4004799	0.05025334	0.47842675	0.04238028	0.44995424	0.07630142	0.44723666	0.060004566	0.6393456	0.19983344	1.112542	0.06933777	32.515186	1.6320482	0.20913923	6.0	25.0	1.2187074E-10	2.0388974E-7
42634	CU993381	(sp:Q9NZS9) Bifunctional apoptosis regulator OS=Homo sapiens GN=BFAR PE=1 SV=1	3		#N/A	0.14007571	0.073340096	0.13362172	0.093005545	0.18557125	0.07198552	0.18061654	0.030785434	0.115734905	0.086110756	0.40896204	0.10824158	0.64047676	0.1391166	20.433372	0.9682704	0.19744465	6.0	25.0	1.5967867E-8	6.1955325E-6
42711	CU998200	0	3		#N/A	1.002453	0.07507701	0.97344387	0.07288708	0.9652133	0.06493209	1.0989794	0.03682539	1.0862434	0.12486186	1.3365493	0.13936396	1.4701535	0.06844421	21.275824	0.97631806	0.19120257	6.0	25.0	1.061148E-8	5.8044793E-6
42731	AM866429	0	3		#N/A	1.6449503	0.074936636	1.645123	0.09571164	1.7513224	0.053681113	1.9173157	0.117549844	1.6861116	0.08116548	2.2019455	0.05943204	2.237712	0.13689317	36.10359	1.7630285	0.20346875	6.0	25.0	3.875067E-11	7.133998E-8
42734	CU993877	0	3		#N/A	0.41828406	0.14884533	0.53085285	0.12307455	0.502674	0.12232624	0.6164087	0.05163412	0.6452815	0.21294188	1.0492313	0.0638924	1.3662152	0.14795932	28.589508	3.2068598	0.46737128	6.0	25.0	4.875992E-10	6.8215127E-7
42817	AM865393	(sp:B4HQ29) F-box/SPRY domain-containing protein 1 OS=Drosophila sechellia GN=Fsn PE=3 SV=1	3		#N/A	0.302394	0.08537438	0.25112695	0.1011626	0.20332626	0.056514077	0.29120174	0.04526664	0.2834934	0.10526661	0.24387194	0.05534086	0.7529414	0.10300997	20.746113	0.8549855	0.171716	6.0	25.0	1.3699049E-8	6.123475E-6
42855	AM866509	(sp:Q6XPS3) Phosphatidylinositol-3,4,5-trisphosphate 3-phosphatase TPTE2 OS=Homo sapiens GN=TPTE2 PE=1 SV=2	3		#N/A	0.56232893	0.12229237	0.40134096	0.05799238	0.2766237	0.08796063	0.46397644	0.07333577	0.48019394	0.09108172	0.9521052	0.2135021	1.3548867	0.050442792	44.605778	3.4620516	0.32339343	6.0	25.0	3.6668446E-12	7.810379E-9
43031	AM862632	0	3		#N/A	0.20505306	0.10966423	0.1966538	0.12088339	0.14574414	0.096544646	0.2287378	0.03613999	0.23918584	0.09800849	0.18895338	0.11018899	0.7682935	0.08404984	19.39973	1.1469336	0.24633795	6.0	25.0	2.6864159E-8	4.9161413E-6
43060	ES789885	hypothetical protein BRAFLDRAFT_127065 [Branchiostoma floridae]	3		#N/A	0.6021063	0.25443128	0.8633615	0.16548567	0.9099565	0.09030713	0.93223405	0.12392907	0.9077142	0.079035796	1.6416663	0.26408777	1.9068174	0.06904538	30.928205	6.295352	0.84811366	6.0	25.0	2.0958923E-10	3.2968387E-7
43129	FP000189	(sp:O11780) Transforming growth factor-beta-induced protein ig-h3 OS=Sus scrofa GN=TGFBI PE=1 SV=1	3		#N/A	0.13761005	0.22484401	0.3424194	0.27108964	0.4052233	0.22174907	0.49263173	0.11279378	0.42540276	0.1698662	1.1241046	0.28420353	1.5973665	0.11381043	27.206446	7.363858	1.1277748	6.0	25.0	8.262946E-10	1.0576571E-6
43141	AM857264	(sp:Q5RD79) Coenzyme Q-binding protein COQ10 homolog B, mitochondrial OS=Pongo abelii GN=COQ10B PE=2 SV=1	3		#N/A	-0.051811546	0.111196674	-0.07962616	0.071073264	-0.014502837	0.08010954	-0.0036774892	0.09821367	-0.10920474	0.032962304	0.14771257	0.06260346	0.4230389	0.05943991	20.528475	0.8647281	0.17551395	6.0	25.0	1.5237777E-8	6.095111E-6
43408	ES789956	0	3		#N/A	0.7507847	0.11089389	0.77349114	0.060167197	0.77401054	0.104150236	0.80234164	0.0395989	0.9073035	0.08444312	1.0958538	0.09895019	1.3407757	0.073476344	26.401335	1.2745519	0.20115016	6.0	25.0	1.1351574E-9	1.3655944E-6
43418	BQ426356	0	3		#N/A	0.76066005	0.14068665	0.69118786	0.0353303	0.87194276	0.11856589	1.1113023	0.13189217	0.6993362	0.05580601	1.0949817	0.07605723	1.4751455	0.12739997	28.209396	2.1126132	0.31204337	6.0	25.0	5.6242666E-10	7.654627E-7
43538	CU991230	0	3		#N/A	0.33640087	0.12666038	0.246279	0.12977506	0.34653318	0.09684774	0.42754835	0.109458365	0.45146787	0.074381225	0.71472967	0.17916782	1.0905089	0.103619576	24.35165	2.174224	0.37201858	6.0	25.0	2.6472193E-9	2.5810389E-6
43763	AM861216	(sp:Q9I9M5) Frizzled-1 OS=Xenopus laevis GN=fzd1 PE=2 SV=1	3		#N/A	1.4437585	0.10134227	1.3860879	0.10514187	1.3845	0.02512432	1.3862542	0.0938337	1.3360527	0.035556592	1.6567606	0.09722456	1.9158396	0.05041061	25.95991	1.0787187	0.17313856	6.0	25.0	1.3557618E-9	1.5659049E-6
44139	AM864483	(sp:Q9H4L7) SWI/SNF-related matrix-associated actin-dependent regulator of chromatin subfamily A containing DEAD/H box 1 OS=Homo sapiens GN=SMARCAD1 PE=1 SV=1	3		#N/A	0.5834826	0.10220569	0.56213623	0.094040394	0.8497447	0.07366443	0.7862628	0.12769464	0.7040117	0.094275646	0.9509573	0.1187254	1.4478159	0.061719	41.056473	2.4163718	0.24522847	6.0	25.0	9.302337E-12	1.8818627E-8
44340	FP000451	0	3		#N/A	-0.03716385	0.045925982	-0.09928959	0.03427875	-0.13357046	0.21977893	-0.13481718	0.11885613	-0.07299745	0.053810306	0.46326637	0.14856921	0.73743796	0.050240863	43.60403	3.0144928	0.28805563	6.0	25.0	4.7357673E-12	9.959319E-9
44729	AM858975	(sp:Q32KN0) Zinc finger protein 572 OS=Bos taurus GN=ZNF572 PE=2 SV=1	3		#N/A	1.3118389	0.07586689	1.2809995	0.035630897	1.3693707	0.037307814	1.357727	0.046480987	1.2911152	0.07450354	1.4738085	0.058733646	1.6578343	0.03644826	22.075323	0.45427266	0.08574293	6.0	25.0	7.286575E-9	5.0277367E-6
32219	AM861088	0	4		Adductor muscle	1.3435161	0.05460295	1.2835088	0.04957856	1.2732157	0.07131275	1.077525	0.06334915	1.4561728	0.15209666	1.6516509	0.03291864	1.4934772	0.07230945	23.818539	0.8224679	0.1438774	6.0	25.0	3.3315202E-9	3.0583356E-6
1328	EW778474	(sp:P42929) Heat shock protein beta-1 OS=Canis familiaris GN=HSPB1 PE=2 SV=1	4		Adductor muscle	1.0340014	0.11208661	0.91780806	0.17152394	0.8446304	0.07849027	0.63484323	0.04291944	1.0916445	0.18132614	1.6507697	0.122715645	1.5703626	0.08250761	38.783802	3.3923516	0.36445108	6.0	25.0	1.7547075E-11	3.419925E-8
15699	AM857755	0	4		Visceral ganglion	0.9167571	0.1288863	0.98334414	0.049089737	1.0338755	0.09681034	0.80814254	0.06764588	1.027438	0.077305265	1.3507872	0.07242101	1.3779641	0.096676864	21.816732	1.1888779	0.22705774	6.0	25.0	8.218525E-9	5.259856E-6
43	AM857422	hypothetical protein BRAFLDRAFT_127145 [Branchiostoma floridae]	4		#N/A	-0.8058737	0.21224497	-0.8535414	0.14694968	-0.7736692	0.035334427	-0.7256395	0.14136918	-0.31325406	0.09850629	0.06980862	0.09579289	0.21373694	0.1632569	37.527294	5.2275567	0.5804172	6.0	25.0	2.5281555E-11	4.831305E-8
1313	AM864323	0	4		#N/A	-0.0614195	0.113563776	-0.25725293	0.13406207	-0.27557558	0.05084365	-0.25831282	0.08867732	0.022332279	0.061699867	0.27417487	0.06529168	0.27772972	0.1339293	23.318905	1.4190695	0.2535621	6.0	25.0	4.148711E-9	3.4973634E-6
1451	AM865639	0	4		#N/A	0.8685883	0.044958506	0.92301935	0.040136527	0.8893544	0.066098854	0.8115344	0.052713282	0.9724954	0.09072465	1.2048421	0.12942442	1.372987	0.1006444	30.768047	1.0763235	0.14575775	6.0	25.0	2.2167079E-10	3.4580643E-7
1567	DV736337	(sp:A3KPQ7) Transmembrane protein 2 OS=Danio rerio GN=tmem2 PE=3 SV=1	4		#N/A	0.20297885	0.37832537	0.15855311	0.18920438	0.1260175	0.5627262	0.5272026	0.33427918	1.3279631	0.26354766	2.2850897	0.21727034	2.1415815	0.0948299	35.457054	23.584486	2.771485	6.0	25.0	4.7276072E-11	8.571152E-8
1763	FP089838	0	4		#N/A	-0.23556082	0.9421004	-0.26925516	0.35442653	-0.4959972	0.1515317	0.01944224	0.1264521	1.9520992	0.21777663	2.6248696	0.12251681	2.503061	0.0689576	31.602303	52.395294	6.908159	6.0	25.0	1.6599788E-10	2.662606E-7
1843	FP010673	0	4		#N/A	1.1349105	0.101356745	0.97293085	0.15973786	1.0130823	0.09909932	0.896763	0.0611757	0.9850521	0.04852042	1.5143614	0.16378403	1.4099011	0.068723254	19.472118	1.3592658	0.2908573	6.0	25.0	2.588473E-8	5.2546E-6
1891	AM868373	(sp:O35678) Monoglyceride lipase OS=Mus musculus GN=Mgll PE=1 SV=1	4		#N/A	-0.8303176	0.23665929	-0.87827766	0.10217544	-0.8151785	0.11585546	-0.8486042	0.15989363	-0.44744688	0.29967332	0.09160795	0.1985422	0.3959885	0.08752062	30.397024	6.9377217	0.95098704	6.0	25.0	2.5264724E-10	3.8705556E-7
2146	AM866826	0	4		#N/A	1.0316042	0.05301377	1.0776255	0.051682875	1.0276718	0.033349168	0.8835369	0.035775412	1.0953742	0.041150622	1.323812	0.075559646	1.2423489	0.12215173	21.503521	0.5255482	0.10183375	6.0	25.0	9.523192E-9	5.5710675E-6
2430	FP008277	0	4		#N/A	1.0543183	0.04954495	0.9805466	0.041829713	1.1057315	0.1429663	1.0818594	0.14886439	1.1829549	0.15821962	1.68139	0.15078637	1.6737864	0.11990809	27.928814	2.256709	0.33667576	6.0	25.0	6.2559147E-10	8.3891814E-7
2520	CU990395	(sp:Q9UHN6) Transmembrane protein 2 OS=Homo sapiens GN=TMEM2 PE=1 SV=1	4		#N/A	-0.12304255	0.39570192	-0.13941756	0.19094333	-0.19547522	0.5867698	0.18436003	0.3322935	0.9899155	0.35056517	1.9505002	0.17099537	1.7400951	0.13229452	30.535744	22.561052	3.0785031	6.0	25.0	2.4055047E-10	3.716505E-7
2562	AM864561	0	4		#N/A	-1.1140896	0.16180952	-1.0609831	0.324303	-0.91107225	0.033070263	-1.035605	0.25870356	-0.66427374	0.122643925	0.0671805	0.31673923	0.49725989	0.23075515	36.47139	10.579885	1.2086967	6.0	25.0	3.4654057E-11	6.4352584E-8
2730	AM860547	(sp:Q05733) Histidine decarboxylase OS=Drosophila melanogaster GN=Hdc PE=1 SV=2	4	visceral ganglion	#N/A	-0.40914977	0.11352955	-0.36119106	0.072591804	-0.28884077	0.16321379	-0.18947092	0.056275498	-0.060985975	0.16876052	0.32585618	0.3294223	0.4982429	0.09717622	22.12549	3.370733	0.6347756	6.0	25.0	7.119353E-9	4.983547E-6
3852	BQ426946	(sp:P60755) MAM domain-containing glycosylphosphatidylinositol anchor protein 2 OS=Mus musculus GN=Mdga2 PE=2 SV=1	4		#N/A	0.46204364	0.28276902	0.3658314	0.121922165	0.56299585	0.49631572	0.77356225	0.1377658	1.6437601	0.24671407	2.6032422	0.09358393	2.5031586	0.0699042	63.952312	24.922472	1.6237665	6.0	25.0	5.9063865E-14	1.4074919E-10
4007	FP001859	0	4		#N/A	0.15602085	0.23616938	0.17104313	0.32935652	0.4228425	0.26756838	0.30644143	0.14015783	1.4965588	0.3880743	2.15969	0.1219999	1.9298272	0.15182625	55.743454	20.805874	1.5551807	6.0	25.0	2.8943514E-13	6.712001E-10
4060	AM855485	0	4		#N/A	1.0479467	0.1757742	0.9628859	0.06883379	0.79737294	0.14529938	0.707812	0.1342944	1.1590168	0.19582681	2.0360103	0.15895344	1.684723	0.1680522	38.474216	5.7572684	0.62349856	6.0	25.0	1.9180324E-11	3.7152287E-8
4144	AM856518	(sp:Q2YDC9) Programmed cell death protein 2 OS=Bos taurus GN=PDCD2 PE=2 SV=1	4	female gonad	#N/A	-0.09294613	0.10052303	0.01803286	0.078983136	-0.05079738	0.061874155	-0.06754236	0.0329729	0.11273006	0.08861607	0.49963704	0.12287352	0.31238636	0.07740284	29.115967	1.334828	0.19102177	6.0	25.0	4.011783E-10	5.789003E-7
4685	CU987956	(sp:P91753) Mitotic apparatus protein p62 OS=Lytechinus pictus PE=2 SV=1	4		#N/A	1.2829214	0.24493994	1.2247815	0.44792095	1.0718302	0.11128179	1.0111163	0.17512345	2.2475576	0.14407788	2.6603322	0.048273526	2.497606	0.06662044	44.426113	13.15303	1.2336054	6.0	25.0	3.837486E-12	8.146983E-9
4969	FP000833	(sp:P11602) Lipoprotein lipase OS=Gallus gallus GN=LPL PE=1 SV=1	4		#N/A	-0.01732383	0.38884825	-0.019842261	0.0241442	-0.036993038	0.2563155	-0.18119968	0.04893665	1.4024884	0.2286975	2.2818146	0.30039677	2.369935	0.10775855	83.45511	34.588566	1.7269047	6.0	25.0	2.553513E-15	6.2944094E-12
5117	FP006202	0	4		#N/A	1.1128966	0.047207642	1.0649204	0.086648524	1.1060178	0.04977849	1.020647	0.022747967	1.1278145	0.09103315	1.3823702	0.088465504	1.449045	0.10756003	21.599007	0.6747026	0.13015695	6.0	25.0	9.1032275E-9	5.489246E-6
5215	AM868368	0	4	female gonad	#N/A	0.26353553	0.27210474	0.32591918	0.074263826	0.3101121	0.2983574	0.1330581	0.16743502	0.88690084	0.21731839	1.8749171	0.10613359	1.7497399	0.26034948	46.203304	14.025189	1.2648076	6.0	25.0	2.464251E-12	5.3474247E-9
5375	AM863478	0	4		#N/A	0.76849127	0.042262092	0.88101196	0.039237626	0.9611972	0.0690356	1.0475138	0.038902704	1.0158975	0.1502016	1.40679	0.081013575	1.3567777	0.075577274	48.982304	1.6512872	0.14046632	6.0	25.0	1.2703172E-12	2.8302667E-9
5585	FP012002	(sp:Q01112) Cell division control protein 42 homolog OS=Schizosaccharomyces pombe GN=cdc42 PE=1 SV=1	4	female gonad	#N/A	-0.35222083	0.118264854	-0.44588295	0.16501419	-0.35355753	0.14906362	-0.4252464	0.14670585	-0.1029428	0.2676491	0.54043305	0.30577183	0.4055425	0.16890231	20.042656	4.289789	0.8918041	6.0	25.0	1.9388906E-8	6.1656724E-6
5674	AB084783	(sp:P18948) Vitellogenin-6 OS=Caenorhabditis elegans GN=vit-6 PE=1 SV=5	4		#N/A	-0.4354101	0.19697021	-0.17922023	0.22831272	-0.16693947	0.16223034	0.077545926	0.15067565	1.2339033	0.3708993	2.691231	0.033356752	2.5051336	0.07103142	198.55215	47.94795	1.0061997	6.0	25.0	0.0	0.0
5860	FP001053	0	4		#N/A	0.9235478	0.07595454	0.9536463	0.045518223	0.8319871	0.06970948	0.83500063	0.08183796	0.99806273	0.03157076	1.2491574	0.08135038	1.1610976	0.075897776	21.336205	0.6216269	0.12139516	6.0	25.0	1.0310382E-8	5.7841244E-6
6254	CU991090	(sp:Q1JQ19) DEP domain-containing protein 7 OS=Danio rerio GN=depdc7 PE=2 SV=1	4	female gonad	#N/A	0.008871123	0.15608306	-0.021845782	0.059471205	-0.030694071	0.09247495	-0.006191544	0.05274573	1.0233765	0.38183314	1.6887774	0.14056191	1.893435	0.17150111	101.69282	19.526134	0.8000456	6.0	25.0	2.220446E-16	5.506706E-13
6328	AY551096	(sp:Q4R502) Isocitrate dehydrogenase [NADP], mitochondrial OS=Macaca fascicularis GN=IDH2 PE=2 SV=1	4		#N/A	1.8679727	0.10446914	1.9753202	0.068135805	2.026049	0.07596632	1.8383505	0.084668875	2.020451	0.0197648	2.457803	0.09820838	2.3744175	0.052078407	38.78622	1.5581473	0.16738625	6.0	25.0	1.7534973E-11	3.41932E-8
6496	DV736667	0	4	female gonad	#N/A	0.89450973	0.07824696	0.80375624	0.14167789	0.7414167	0.090025626	0.61011606	0.18869583	0.81596255	0.03509537	1.559753	0.31725976	1.4967372	0.2435688	20.185202	3.4775472	0.71784174	6.0	25.0	1.805697E-8	6.1935402E-6
6514	CU987036	(sp:Q78PB6) Nuclear distribution protein nudE-like 1 OS=Rattus norvegicus GN=Ndel1 PE=1 SV=1	4	female gonad	#N/A	0.049836505	0.2714311	-0.13330474	0.27831668	-0.04199794	0.07995729	-0.00552739	0.06257848	1.0867909	0.34301597	1.8501714	0.189548	1.8896866	0.21122631	65.3338	21.538939	1.373647	6.0	25.0	4.6074256E-14	1.1025569E-10
6611	CU999373	hypothetical protein BRAFLDRAFT_82913 [Branchiostoma floridae]	4	female gonad	#N/A	-0.7475701	0.13059106	-0.81868654	0.14034852	-0.7955258	0.111267895	-0.83080995	0.097777486	-0.38128456	0.16484347	0.48508185	0.20008647	0.35047263	0.16579306	66.10325	8.382635	0.52838016	6.0	25.0	4.0190073E-14	9.6415986E-11
7000	FP089841	0	4		#N/A	-0.6973961	0.35080653	-0.49224442	0.2032187	-0.38597053	0.21538337	-0.2141954	0.104502074	0.9934937	0.40615696	2.6394296	0.09463596	2.5028327	0.06876637	137.44641	55.854706	1.6932269	6.0	25.0	0.0	0.0
7104	AM857574	(sp:P55043) GTP-binding protein RAD OS=Rattus norvegicus GN=Rrad PE=2 SV=2	4	adductor muscle	#N/A	0.06653502	0.11460587	0.29332078	0.21804464	-0.06468049	0.08046643	-0.3957702	0.12785216	0.5284407	0.20930119	0.97107124	0.1027577	1.281923	0.13850175	69.309135	8.71102	0.5236816	6.0	25.0	2.3092639E-14	5.5884186E-11
7130	CU992468	(sp:P18102) Protein tailless OS=Drosophila melanogaster GN=tll PE=1 SV=1	4	female gonad	#N/A	-0.5046815	0.2956024	-0.67829955	0.064301334	-0.6764395	0.32936472	-0.52812344	0.15026434	0.5129963	0.25092658	0.6752925	0.18306543	0.8307322	0.15976444	36.387234	12.079889	1.3832563	6.0	25.0	3.5548342E-11	6.576443E-8
7135	DV736924	0	4		#N/A	0.7047633	0.74895644	-0.0585773	0.4407905	-0.3667241	0.166412	-0.26955363	0.09523623	1.9284422	0.39894092	2.1901853	0.10556323	1.9089434	0.16564998	24.559387	30.726385	5.21294	6.0	25.0	2.4230928E-9	2.4352082E-6
7275	AM860211	(sp:Q6VFT5) Forkhead box protein L2 OS=Oryctolagus cuniculus GN=FOXL2 PE=4 SV=1	4	female gonad	#N/A	0.1435572	0.30384034	0.41489664	0.26453975	0.28952637	0.32823896	-0.05569853	0.19020614	1.0592875	0.19868599	1.4727904	0.16074973	1.458115	0.0994438	29.559198	10.737446	1.5135511	6.0	25.0	3.4120384E-10	5.0259325E-7
7292	AM860498	(sp:Q4R6T7) IQ and ubiquitin-like domain-containing protein OS=Macaca fascicularis GN=IQUB PE=2 SV=2	4	female gonad	#N/A	-0.34017336	0.0917747	-0.40705115	0.011465316	-0.37549376	0.10642153	-0.33192036	0.05596783	0.29957092	0.29288796	1.0764927	0.22766562	0.9541529	0.3531847	51.91205	11.085792	0.8897896	6.0	25.0	6.5492056E-13	1.4879795E-9
7880	AM857978	(sp:O70273) ETS homologous factor OS=Mus musculus GN=Ehf PE=2 SV=1	4	female gonad	#N/A	-0.013151848	0.081217416	-0.09257083	0.05841541	-0.020666152	0.08606723	-0.038236693	0.024987133	-0.005777493	0.04791517	0.5923889	0.20499869	0.61947346	0.12757204	38.97271	2.4533312	0.26229158	6.0	25.0	1.6624813E-11	3.2534757E-8
8217	AM864938	0	4		#N/A	-0.5380753	0.28331247	-0.19517216	0.253794	-0.21008661	0.24559161	-0.03807635	0.28535944	0.15011197	0.14788826	0.8926116	0.42778963	0.7871556	0.09498579	19.114178	8.358355	1.8220233	6.0	25.0	3.1136427E-8	3.7363711E-6
8310	AM863784	0	4		#N/A	0.75452805	0.2988944	0.72438586	0.39138475	0.6569141	0.2594437	1.0018908	0.1492258	1.194753	0.17746519	2.0956516	0.25171992	2.2291539	0.07715307	28.322334	11.256955	1.6560775	6.0	25.0	5.3897653E-10	7.4055373E-7
8327	CU989217	(sp:Q499P8) UPF0420 protein C16orf58 homolog OS=Rattus norvegicus PE=2 SV=1	4	female gonad	#N/A	-0.12750462	0.13334101	-0.2030946	0.068664	-0.23200291	0.06003733	-0.15875722	0.075156696	0.5840933	0.29514983	1.4610307	0.16179143	1.4092417	0.10358722	116.573524	15.063798	0.53842264	6.0	25.0	0.0	0.0
8623	AM855680	(sp:Q13889) General transcription factor IIH subunit 3 OS=Homo sapiens GN=GTF2H3 PE=1 SV=2	4	female gonad	#N/A	0.21984296	0.14498849	0.26273993	0.15367466	0.5340762	0.24024285	0.6559512	0.15865584	0.7476547	0.22018825	1.4004557	0.23641723	1.149581	0.26735085	22.728056	5.423214	0.9942216	6.0	25.0	5.4046354E-9	4.2210204E-6
8911	AM862974	(sp:P56839) Phosphoenolpyruvate phosphomutase OS=Mytilus edulis PE=1 SV=3	4		#N/A	0.33051375	0.084549405	0.36073896	0.044296756	0.39733076	0.1423539	0.63602686	0.13238536	0.62824667	0.018063381	0.96196705	0.13143125	1.0315137	0.16790393	30.4878	2.2439628	0.30667493	6.0	25.0	2.4465896E-10	3.7750877E-7
9058	AJ563467	(sp:Q24800) Severin OS=Echinococcus granulosus GN=AG8 PE=2 SV=3	4		#N/A	0.34486696	0.13510107	0.340411	0.04228653	0.06938759	0.07340845	0.21262199	0.18422623	0.710054	0.12996879	1.5322034	0.18361089	1.3766263	0.32627103	48.717903	8.445202	0.7222877	6.0	25.0	1.3509194E-12	2.999041E-9
9197	AM867258	(sp:O95834) Echinoderm microtubule-associated protein-like 2 OS=Homo sapiens GN=EML2 PE=1 SV=1	4		#N/A	0.7156427	0.052025102	0.7527504	0.05617749	0.76538974	0.074248046	0.5304993	0.06012219	0.7300734	0.054593537	0.9788283	0.065056086	0.909891	0.05304912	24.82076	0.51156914	0.08587723	6.0	25.0	2.1697604E-9	2.2413624E-6
9327	AM860522	0	4		#N/A	-0.6649523	0.35191247	-0.8348986	0.10739007	-0.7035383	0.2314354	-0.6560637	0.13523525	0.66665363	0.2701612	2.0419822	0.24370548	2.2675543	0.029914761	131.84192	47.996902	1.5168704	6.0	25.0	0.0	0.0
9383	AM863199	0	4	female gonad	#N/A	0.5522924	0.15825756	0.60348284	0.12182915	0.6028527	0.085314386	0.551815	0.10810292	0.7618178	0.05215488	1.3916793	0.16127445	1.6193222	0.09412646	54.67138	5.1107817	0.38950768	6.0	25.0	3.6171066E-13	8.341048E-10
9762	CU998383	0	4	female gonad	#N/A	-0.40950084	0.091545925	-0.4402969	0.06266938	-0.48461077	0.06691008	-0.42678115	0.09756143	0.30965424	0.30823827	1.2378473	0.22363847	1.0530673	0.1381158	100.87707	14.6409445	0.60473543	6.0	25.0	2.220446E-16	5.506706E-13
9867	AM859157	0	4		#N/A	1.8093935	0.111056246	1.7681735	0.117223814	1.827225	0.059027158	1.7583659	0.08517596	1.9032785	0.12638597	2.3584309	0.13785028	2.389627	0.07905625	28.61121	1.9463918	0.28345415	6.0	25.0	4.8366444E-10	6.7761385E-7
9973	AM863247	(sp:Q7QH73) Chorion peroxidase OS=Anopheles gambiae GN=pxt PE=2 SV=3	4		#N/A	-0.55510336	0.16776034	-0.5347962	0.10614471	-0.54241467	0.073796935	-0.57217085	0.047620777	0.23906982	0.36939687	1.2471572	0.32953048	1.1734871	0.31444126	58.49295	18.04904	1.2856991	6.0	25.0	1.6620039E-13	3.897399E-10
11208	FP089774	0	4		#N/A	0.12032214	0.76700276	-0.12406784	0.312879	-0.16366993	0.20518272	0.29194754	0.0967206	2.231843	0.12286392	2.6562445	0.06217953	2.5048957	0.07078645	40.159275	44.702236	4.638015	6.0	25.0	1.19051435E-11	2.3798382E-8
11396	AM863383	0	4		#N/A	1.3743718	0.08007023	1.5670791	0.08164658	1.7619877	0.10305645	1.414888	0.028930938	1.6338018	0.15211888	1.8541315	0.068940625	1.807867	0.1024544	21.16752	1.0892959	0.21441968	6.0	25.0	1.1175599E-8	5.856014E-6
11913	AM857802	(sp:P18142) cAMP-regulated D2 protein OS=Dictyostelium discoideum GN=D2 PE=2 SV=3	4		#N/A	0.008983791	0.1603306	-0.82081175	0.48693252	-0.21042924	0.55439353	-0.42728987	0.45445698	0.4074052	0.52401453	1.3457737	0.28441852	1.3999147	0.29301733	19.834446	17.88401	3.756934	6.0	25.0	2.1528626E-8	5.7912002E-6
11951	FP003526	0	4		#N/A	0.49100825	0.25002152	0.67846614	0.17869614	0.39992326	0.28392187	0.4273423	0.34029663	1.0483612	0.23095833	2.016913	0.16408615	1.6344947	0.32337192	26.494608	10.664306	1.6771188	6.0	25.0	1.093699E-9	1.326657E-6
12095	FP003867	0	4		#N/A	0.83931077	0.39016283	0.5870187	0.1726367	0.81515855	0.26293936	0.60507023	0.14234966	1.3617927	0.25555724	2.1943748	0.31564954	2.133142	0.33313024	22.341412	12.069513	2.2509606	6.0	25.0	6.4454717E-9	4.718085E-6
12315	AM862314	(sp:P17892) Pancreatic lipase-related protein 2 OS=Mus musculus GN=Pnliprp2 PE=2 SV=1	4		#N/A	-0.5741076	0.5322625	-0.4603712	0.13512151	-0.67044735	0.23865739	-0.6172138	0.10311539	1.1374332	0.21086098	1.8794922	0.46756205	2.15015	0.06981858	57.51535	42.025604	3.044521	6.0	25.0	2.0183855E-13	4.7109117E-10
12405	FP004546	0	4		#N/A	0.9638678	0.16606691	1.0201529	0.17684083	0.95355237	0.27125096	0.778	0.0707022	1.4817612	0.5965236	2.2563298	0.30545694	2.214504	0.20899399	20.605606	9.895942	2.0010617	6.0	25.0	1.4672105E-8	6.147612E-6
13856	FP005218	(sp:P33005) Anosmin-1 OS=Gallus gallus GN=KAL1 PE=2 SV=2	4	female gonad	#N/A	0.23897368	0.15461746	0.2827635	0.14705372	0.2197003	0.13017528	0.15330714	0.14964393	0.76175666	0.19562325	1.4603989	0.24486014	1.8935015	0.040079985	80.02892	12.479346	0.64973104	6.0	25.0	4.32987E-15	1.065148E-11
14133	CX069168	(sp:P05690) Vitellogenin-2 OS=Caenorhabditis elegans GN=vit-2 PE=1 SV=5	4		#N/A	-1.3203228	0.20654118	-1.2216657	0.38791767	-0.9782211	0.072000034	-1.0197735	0.04936331	0.09370367	0.46715644	1.9328067	0.3059772	2.0613353	0.14243543	137.30777	58.307	1.7693524	6.0	25.0	0.0	0.0
14240	AM868454	0	4		#N/A	0.17489792	0.6756676	-0.071774885	0.41322204	-0.38165367	0.3082705	-0.031892944	0.10137396	1.5565958	0.38243997	2.160067	0.18134764	2.061594	0.07388146	27.56855	30.288023	4.5776834	6.0	25.0	7.181644E-10	9.443862E-7
14411	CU686151	(sp:Q5RFA3) Alanine--glyoxylate aminotransferase 2, mitochondrial OS=Pongo abelii GN=AGXT2 PE=2 SV=1	4		#N/A	0.61537266	0.096772745	0.63104457	0.07629255	0.7234351	0.055699278	0.47257322	0.089741394	0.6492884	0.051272165	0.9726393	0.052911874	0.895857	0.04445002	22.415743	0.74615973	0.1386971	6.0	25.0	6.2296923E-9	4.616202E-6
14600	FP089884	(sp:P05690) Vitellogenin-2 OS=Caenorhabditis elegans GN=vit-2 PE=1 SV=5	4		#N/A	-1.4865364	0.2567955	-1.4499354	0.13257074	-1.3820565	0.12451862	-1.1342818	0.16183105	-0.09520563	0.39622068	1.7583324	0.31643072	1.7999171	0.12424097	166.41138	58.19393	1.4570801	6.0	25.0	0.0	0.0
14727	AM863513	0	4		#N/A	0.38024473	0.17774335	0.54751116	0.18160364	0.31820324	0.16214897	0.14144877	0.289195	1.0286323	0.22126934	1.3622556	0.06756573	1.5099916	0.03235112	38.66786	7.550275	0.8135822	6.0	25.0	1.8140489E-11	3.526511E-8
14733	AM860121	(sp:Q810T2) G2/mitotic-specific cyclin-B3 OS=Mus musculus GN=Ccnb3 PE=2 SV=2	4		#N/A	0.14761336	0.3438425	0.45729518	0.11757716	0.35761443	0.072602995	0.117817275	0.23088837	1.0493033	0.30125177	1.3946466	0.13147426	1.4943348	0.052497473	28.286177	9.349313	1.3771911	6.0	25.0	5.463672E-10	7.48523E-7
14801	FP003042	(sp:P35611) Alpha-adducin OS=Homo sapiens GN=ADD1 PE=1 SV=2	4	female gonad	#N/A	1.1037743	0.14087568	1.1525488	0.14042157	1.284007	0.20077658	0.893051	0.026376724	1.4724786	0.26540565	1.9696381	0.23990972	2.0037913	0.0879483	27.360918	4.7824206	0.7282925	6.0	25.0	7.781569E-10	1.006935E-6
14970	CU990625	(sp:B7QIN3) UPF0608 protein ISCW013552 OS=Ixodes scapularis GN=ISCW013552 PE=3 SV=1	4	female gonad	#N/A	0.5670471	0.07120018	0.5509947	0.08808124	0.5782142	0.058891684	0.70372915	0.04563092	0.9980775	0.30299458	1.6765317	0.23712875	1.4993593	0.20449698	37.650074	5.828021	0.64497674	6.0	25.0	2.4383828E-11	4.6695032E-8
15158	CU684866	(sp:P58295) Sodium- and chloride-dependent glycine transporter 2 OS=Rattus norvegicus GN=Slc6a5 PE=2 SV=1	4		#N/A	-0.07389597	0.15688367	-0.30126524	0.19377095	-0.38326836	0.08275792	-0.31971955	0.039454736	-0.016171278	0.19020727	0.6865356	0.14591195	0.6158517	0.32057738	25.276476	4.797652	0.79086244	6.0	25.0	1.7938669E-9	1.91585E-6
15173	AM867417	0	4		#N/A	-0.76388425	0.30098456	-0.45943627	0.13946669	-0.6475097	0.14901921	-0.5315077	0.084686615	0.41462842	0.3227665	1.7779197	0.25478142	2.1567633	0.06094593	126.88088	39.557877	1.2990491	6.0	25.0	0.0	0.0
15211	CU991496	(sp:P16889) Late histone H2B.L3 OS=Strongylocentrotus purpuratus PE=1 SV=3	4		#N/A	0.6290484	0.53416604	0.8790223	0.13194509	0.58693993	0.13541992	0.6680099	0.25487638	1.8830473	0.27763677	2.6175125	0.11901624	2.505127	0.071030796	35.502502	22.054218	2.5883408	6.0	25.0	4.6614934E-11	8.455949E-8
15235	CU990029	0	4		#N/A	1.7041732	0.124954164	1.6992626	0.040070213	1.801759	0.031905666	1.8089521	0.07694363	1.9079418	0.08932279	2.2943425	0.09771423	2.1526544	0.079128854	28.465376	1.4093133	0.20629057	6.0	25.0	5.1077964E-10	7.0794056E-7
15474	AM866691	0	4		#N/A	-0.16400385	0.404635	-0.25832543	0.09694693	-0.3160765	0.14470099	0.11276535	0.09148107	1.9090483	0.24049416	2.6814888	0.03085126	2.4913971	0.060926385	141.70407	49.30376	1.4497278	6.0	25.0	0.0	0.0
15534	AM855592	(sp:Q17M80) Probable methylmalonate-semialdehyde dehydrogenase [acylating], mitochondrial OS=Aedes aegypti GN=AAEL001134 PE=3 SV=1	4		#N/A	0.9963366	0.0965301	1.1893923	0.070179544	1.3550869	0.123521015	0.88908887	0.055680815	1.3421152	0.05978124	1.4537237	0.09115107	1.418431	0.10409252	27.544363	1.3434687	0.20322801	6.0	25.0	7.248887E-10	9.51054E-7
15552	EW779006	0	4	female gonad	#N/A	0.98363227	0.07100252	1.0129435	0.11377107	0.8979553	0.07314851	0.7903893	0.13049589	1.1516037	0.13940091	1.6817613	0.182231	1.8077173	0.05717236	52.90639	3.9233985	0.30898902	6.0	25.0	5.2702287E-13	1.2042473E-9
15696	CU989553	0	4		#N/A	0.7529819	0.0561212	0.71652865	0.04286562	0.7712444	0.07133094	0.84981227	0.036455475	0.8584004	0.1062947	1.1569439	0.13935246	1.1726553	0.080052964	24.710049	0.9381274	0.15818925	6.0	25.0	2.2733924E-9	2.3279538E-6
15795	AM860128	0	4		#N/A	1.1285144	0.08452695	1.2308314	0.11227141	1.096019	0.12163633	0.91788095	0.03331285	1.3262805	0.22708654	1.711962	0.2001508	1.6473619	0.09154009	20.53386	2.146536	0.43556836	6.0	25.0	1.5197534E-8	6.109409E-6
15871	AM857623	0	4		#N/A	0.020262834	0.32151443	0.3050058	0.3030845	0.07247494	0.35985047	0.10366829	0.12659845	0.88205516	0.18722658	1.3649964	0.23780817	1.3152475	0.17508508	22.155113	9.584429	1.8025239	6.0	25.0	7.0225603E-9	4.9438822E-6
15873	CU990685	0	4		#N/A	0.9170175	0.13527732	0.8619078	0.0888101	0.96556747	0.062040728	1.0391521	0.048229363	1.1389354	0.11497008	1.4127915	0.08109746	1.5514272	0.052658282	31.413544	1.7942677	0.23799019	6.0	25.0	1.7712076E-10	2.8215337E-7
16270	AM864306	0	4		#N/A	1.5957617	0.15028821	1.6615503	0.06535514	1.7358861	0.06675821	1.4465939	0.051640198	1.7801726	0.06680718	2.044532	0.068736464	2.049075	0.018253943	24.430601	1.294938	0.22085313	6.0	25.0	2.559508E-9	2.518556E-6
16466	AM857524	(sp:Q91XQ5) Carbohydrate sulfotransferase 15 OS=Mus musculus GN=Chst15 PE=2 SV=1	4		#N/A	-0.052887823	0.2238247	-0.17821455	0.07998799	-0.22118874	0.23107779	-0.089750275	0.21114	0.012094272	0.104482144	0.83708227	0.17224844	0.9569346	0.112515606	30.913921	6.1101627	0.8235452	6.0	25.0	2.106374E-10	3.3091135E-7
16749	CU683775	0	4		#N/A	-0.37717	0.17021821	-0.33831662	0.19643462	-0.21410558	0.1467778	-0.35966498	0.11738557	-0.25351155	0.184306	0.49034035	0.1955497	0.45125085	0.102854654	23.848034	3.8514252	0.67291105	6.0	25.0	3.289046E-9	3.0292113E-6
16951	AM857861	0	4		#N/A	0.18403813	0.21706407	0.16905358	0.22686419	0.16429257	0.11152029	-0.041806757	0.023671094	0.5821588	0.14931707	1.9071922	0.2547099	2.2704384	0.09338	114.79169	22.339989	0.8108887	6.0	25.0	1.110223E-16	2.7544633E-13
17023	AM866384	(sp:P49327) Fatty acid synthase OS=Homo sapiens GN=FASN PE=1 SV=3	4		#N/A	-0.436814	0.13147672	-0.5774133	0.24668416	-0.5243721	0.22028518	-0.457257	0.24225692	-0.29811594	0.20710035	0.6619388	0.34619617	0.8560184	0.15141013	32.072853	9.100015	1.1822062	6.0	25.0	1.4142099E-10	2.3292037E-7
17298	AM858504	0	4	female gonad	#N/A	1.1346917	0.13076371	1.198562	0.086877786	1.088277	0.094646275	1.1119852	0.07867063	1.3320832	0.13458602	2.049315	0.21443343	2.1454816	0.039848637	58.1837	5.373762	0.3848273	6.0	25.0	1.7663648E-13	4.1332937E-10
17317	CU989296	(sp:Q9M2Z4) Membrane steroid-binding protein 2 OS=Arabidopsis thaliana GN=MSBP2 PE=1 SV=1	4	female gonad	#N/A	0.04702229	0.11783976	0.024577742	0.09783162	-0.07167357	0.06285216	-0.017053816	0.0365096	0.6769274	0.30657375	1.5343324	0.20146741	1.3841556	0.20149682	77.32383	12.383553	0.6672993	6.0	25.0	6.4392935E-15	1.5782708E-11
17372	FP089743	0	4		#N/A	0.4861885	0.7916985	0.38342646	0.39279276	0.17686892	0.30723727	0.77244216	0.1126268	2.393592	0.12067753	2.6910896	0.033468246	2.5045104	0.07039699	26.286896	33.017513	5.233519	6.0	25.0	1.1883564E-9	1.4141441E-6
17440	FP089813	(sp:P06857) Pancreatic lipase-related protein 1 OS=Canis familiaris GN=PNLIPRP1 PE=1 SV=2	4	female gonad	#N/A	-0.764894	0.3729417	-0.77904135	0.22340144	-0.8348983	0.15973255	-0.92105657	0.21521509	0.12784632	0.2655101	1.0229944	0.56244946	0.69325626	0.21151039	26.893	16.997868	2.6335642	6.0	25.0	9.341493E-10	1.1714233E-6
17462	AM860952	(sp:O75897) Sulfotransferase 1C4 OS=Homo sapiens GN=SULT1C4 PE=1 SV=2	4		#N/A	-0.37230444	0.20041136	0.18873475	0.1777611	0.015792971	0.17809461	-0.10571221	0.14595762	0.4612137	0.072011866	0.8255821	0.16679339	0.89019275	0.30270866	31.50125	6.8717747	0.9089288	6.0	25.0	1.7185564E-10	2.7479717E-7
17630	FP008205	(sp:Q6NRQ2) Nucleolar complex protein 4 homolog A OS=Xenopus laevis GN=noc4l-A PE=2 SV=1	4		#N/A	1.2284019	0.11171912	1.3365026	0.08058315	1.3489828	0.039572097	1.3680842	0.07497311	1.5716567	0.12432091	1.9231474	0.08827955	1.7456771	0.06614252	35.596867	1.8050276	0.2112812	6.0	25.0	4.5274007E-11	8.226287E-8
17811	BQ426950	0	4		#N/A	1.3222698	0.15849744	1.3453699	0.07493075	1.457218	0.07233799	1.4993334	0.07764428	1.6155101	0.12176716	1.9578415	0.075345166	1.8243014	0.06856868	22.1921	1.6089925	0.30209556	6.0	25.0	6.9036936E-9	4.91543E-6
18384	AM862874	0	4		#N/A	0.48284084	0.17572306	0.61323893	0.056719683	0.67003125	0.05669101	0.5935756	0.0383755	0.8818956	0.24156821	1.2002738	0.18716589	1.5161959	0.08032767	30.133991	3.900864	0.53937757	6.0	25.0	2.7742697E-10	4.2030186E-7
18410	BQ427315	(sp:P80467) Alcohol dehydrogenase class-3 OS=Uromastyx hardwickii PE=1 SV=1	4		#N/A	1.9852349	0.1339531	2.2580667	0.106018625	2.3698566	0.070454694	2.1677854	0.02103658	2.327573	0.032021474	2.5099058	0.0627435	2.4037957	0.088181704	20.163492	1.0344234	0.21375749	6.0	25.0	1.8253278E-8	6.1878613E-6
19269	FP003956	0	4	female gonad	#N/A	1.0647409	0.103424795	1.0641733	0.09744424	1.0924894	0.15828286	1.20627	0.06043868	1.2145671	0.1178939	1.9046304	0.14549574	2.0407975	0.12261913	55.516674	4.527391	0.33979213	6.0	25.0	3.0331293E-13	7.0247275E-10
19271	DV736482	(sp:Q8TCA0) Leucine-rich repeat-containing protein 20 OS=Homo sapiens GN=LRRC20 PE=2 SV=1	4		#N/A	0.73540527	0.12680733	0.8135247	0.3091602	1.1663723	0.07444052	0.82775563	0.030440358	1.3041967	0.12164982	1.5256124	0.16116673	1.6347449	0.11478365	26.837656	3.7393496	0.58055085	6.0	25.0	9.54725E-10	1.1895874E-6
19398	AM857104	(sp:P82890) Low molecular weight phosphotyrosine protein phosphatase 1 OS=Drosophila melanogaster GN=primo-1 PE=2 SV=1	4		#N/A	1.0421827	0.072949275	1.1742296	0.084115274	1.2747134	0.020452274	1.1262453	0.05743242	1.273091	0.097920254	1.3715333	0.064726956	1.439311	0.0826887	19.136992	0.603843	0.13147378	6.0	25.0	3.076949E-8	3.9384945E-6
19736	CU993910	0	4	female gonad	#N/A	-0.05670042	0.20068309	-0.17480731	0.11410165	-0.17031117	0.027635043	-0.06340179	0.020796984	1.0582335	0.32371908	1.8608838	0.08913737	1.9471219	0.08825364	147.8038	24.339622	0.68614674	6.0	25.0	0.0	0.0
20204	CU990610	(sp:Q9HBW1) Leucine-rich repeat-containing protein 4 OS=Homo sapiens GN=LRRC4 PE=1 SV=2	4	female gonad	#N/A	0.48741287	0.053258825	0.5054807	0.06780035	0.49195704	0.047573596	0.540841	0.08384149	0.93130755	0.24928309	1.7312707	0.15420802	1.625183	0.10839232	93.52866	7.958256	0.3545373	6.0	25.0	6.661338E-16	1.6493473E-12
20423	CU991121	0	4	female gonad	#N/A	-0.23215073	0.3588444	-0.3851483	0.09236898	-0.49347168	0.105109215	-0.2376182	0.06836063	1.3174387	0.36461756	2.1074195	0.14623502	2.078077	0.07339417	104.68408	36.512886	1.4532967	6.0	25.0	2.220446E-16	5.506706E-13
21130	FP089789	0	4		#N/A	1.6001376	0.08806682	1.5837833	0.02332166	1.7150128	0.09968076	1.6405723	0.042214334	1.857084	0.16029754	2.198175	0.061268847	2.1030116	0.041036014	37.185883	1.6463798	0.18447635	6.0	25.0	2.797107E-11	5.2977207E-8
21407	CU991962	0	4		#N/A	0.3377105	0.17400599	0.3670225	0.19995014	0.04766942	0.07293276	0.06636163	0.14443143	0.70433015	0.13079764	0.8887221	0.12140398	0.8342254	0.13079791	22.30758	2.983634	0.55729073	6.0	25.0	6.54634E-9	4.7460962E-6
21730	FP007041	0	4	female gonad	#N/A	0.69259846	0.084849045	0.5115044	0.12010912	0.6428616	0.072357655	0.50605047	0.11895726	0.6658565	0.12899613	1.0745072	0.21758926	1.1694883	0.07639155	19.493153	1.6902703	0.36129576	6.0	25.0	2.5607411E-8	5.403164E-6
21821	AM865235	0	4		#N/A	-0.08794504	0.34132978	-0.11855681	0.22445787	-0.29330274	0.1842652	-0.3365679	0.099382944	1.0406696	0.21978515	2.1654103	0.2206899	2.1790133	0.053033073	98.51825	33.046432	1.3976443	6.0	25.0	3.330669E-16	8.2567286E-13
21866	CU993231	0	4	female gonad	#N/A	-0.25095162	0.09348066	-0.24378338	0.06791138	-0.21989517	0.023353925	-0.17654398	0.045531243	0.009390526	0.23595202	0.8992694	0.30684283	0.5915028	0.18753341	36.77824	5.630123	0.6378458	6.0	25.0	3.1593617E-11	5.923803E-8
21926	AM863555	0	4		#N/A	-0.96732557	0.2963238	-1.0067356	0.12196619	-0.69394606	0.2558059	-0.9717171	0.09846172	-0.14264141	0.23244685	0.38601702	0.099509574	0.49438146	0.2056559	39.5156	11.412359	1.2033601	6.0	25.0	1.4253598E-11	2.8179365E-8
23054	AM858435	0	4	female gonad	#N/A	1.9226811	0.04495714	1.9528687	0.12465411	1.8954723	0.11509504	1.8469683	0.04451708	1.9576073	0.10892274	2.5617366	0.24595462	2.4956274	0.06460314	28.415031	2.2916887	0.33604407	6.0	25.0	5.2051774E-10	7.18835E-7
23561	AM859393	0	4		#N/A	0.58293045	0.029843483	0.6003809	0.053118616	0.56761855	0.04662908	0.58427656	0.012936071	0.5947813	0.037694234	0.74268013	0.041802846	0.7959556	0.03937586	24.503717	0.21100882	0.03588041	6.0	25.0	2.4810722E-9	2.4637047E-6
23789	AM868375	0	4		#N/A	-0.900815	0.3714812	-1.1864719	0.21532561	-1.5360582	0.17888778	-1.1958439	0.40029123	0.2165676	0.1818087	0.94603646	0.12068486	0.88857365	0.14521024	60.64127	27.476328	1.8879008	6.0	25.0	1.0946799E-13	2.5845392E-10
23892	CU993497	0	4		#N/A	1.457314	0.03214193	1.3884473	0.014499486	1.4920249	0.029157495	1.5117279	0.029844558	1.5641265	0.104111575	1.8457149	0.07584926	1.8145529	0.079262085	41.527073	0.81435674	0.08170942	6.0	25.0	8.188894E-12	1.6631644E-8
24195	AM863501	axis inhibitor 1 [Saccoglossus kowalevskii]	4	female gonad	#N/A	0.20298281	0.039928213	0.19455451	0.12181913	0.25200313	0.026849736	0.19926988	0.07134652	0.28287882	0.08228661	0.7686984	0.15192157	0.87644005	0.06170758	52.905983	2.2105026	0.17409047	6.0	25.0	5.271339E-13	1.2039738E-9
24345	CU989281	0	4		#N/A	1.3427823	0.08604006	1.3039614	0.14393143	1.4322456	0.04196896	1.5208739	0.018450357	1.476695	0.071265414	1.8509295	0.069268435	1.7317474	0.045834273	28.839146	1.0811732	0.15620741	6.0	25.0	4.44348E-10	6.291968E-7
24394	AM865539	0	4		#N/A	1.3513335	0.06260587	1.2650045	0.082352534	1.2305777	0.07552388	1.151682	0.082454264	1.3780841	0.14100628	1.8005941	0.107432276	1.8877511	0.08232162	42.216713	2.0253274	0.19989392	6.0	25.0	6.809109E-12	1.3999528E-8
24427	AM862423	(sp:Q27972) Chondroadherin OS=Bos taurus GN=CHAD PE=1 SV=1	4		#N/A	0.07777977	0.09652109	0.15352356	0.22196233	0.08746021	0.09734522	-0.05348595	0.07214974	0.2947066	0.21467951	0.7065638	0.15594548	0.711859	0.14977603	18.998722	2.4420738	0.53557855	6.0	25.0	3.3067305E-8	3.1083266E-6
24809	FP011985	(sp:O60583) Cyclin-T2 OS=Homo sapiens GN=CCNT2 PE=1 SV=2	4		#N/A	1.7272803	0.08633148	1.6810808	0.12047044	1.763843	0.051536024	1.7466103	0.052986965	1.9242637	0.09888186	2.2451892	0.10435981	2.0862079	0.017288787	27.899845	1.1718235	0.17500448	6.0	25.0	6.325367E-10	8.469666E-7
24867	AM861118	PREDICTED: coiled-coil domain containing 45 [Taeniopygia guttata]	4		#N/A	-0.859174	0.5021725	-0.8210759	0.26825318	-1.0126643	0.15340164	-0.7641592	0.12971872	0.19887148	0.25192836	1.0885882	0.2116956	1.298027	0.055314895	43.06499	25.179844	2.436225	6.0	25.0	5.446532E-12	1.1350573E-8
25257	AM858441	0	4		#N/A	0.6974951	0.061038632	0.69242775	0.05705256	0.5794766	0.07877918	0.56220704	0.022733966	0.7006401	0.05003495	1.1569924	0.1521751	1.2314861	0.1880435	32.097195	1.8416905	0.23907731	6.0	25.0	1.4026136E-10	2.3129098E-7
25292	FP004996	0	4		#N/A	1.0607828	0.1779915	0.9946292	0.2987611	0.986461	0.07439705	0.8890176	0.11486158	1.7485095	0.2544363	2.5461512	0.123600766	2.2503614	0.20051327	54.624275	11.882581	0.9063874	6.0	25.0	3.653744E-13	8.42188E-10
25516	AM866953	(sp:A4IF62) DNA-directed RNA polymerase III subunit RPC1 OS=Bos taurus GN=POLR3A PE=2 SV=1	4		#N/A	1.224086	0.09919499	1.3294663	0.031931877	1.3250308	0.059989937	1.4575415	0.032392032	1.4991075	0.15785843	1.834645	0.14446132	1.7889229	0.18369941	20.373508	1.5866011	0.32448205	6.0	25.0	1.6446746E-8	6.2004233E-6
26109	AM859658	0	4		#N/A	0.9180788	0.045692146	0.9012083	0.102048084	0.84485674	0.032288954	0.7586504	0.056989986	1.0751467	0.050478317	1.2916328	0.18425325	1.4825643	0.09457643	36.27585	1.6981729	0.1950532	6.0	25.0	3.6770476E-11	6.78783E-8
27018	AM860997	Toxoplasma gondii ME49 hypothetical protein, mRNA	4		#N/A	0.24376337	0.9344608	0.23921718	0.3423836	-0.008911952	0.306313	0.6282569	0.1657986	2.3157392	0.13923214	2.6894927	0.03191144	2.5046883	0.07184583	23.26077	38.546886	6.9048457	6.0	25.0	4.257034E-9	3.5631374E-6
27525	AM859957	0	4		#N/A	1.2815876	0.10889439	1.3203385	0.17739621	1.2957076	0.24464574	1.0411413	0.031908404	1.8394458	0.43455827	2.463016	0.20560312	2.3921502	0.08459505	32.778446	8.4555235	1.0748328	6.0	25.0	1.11636034E-10	1.889998E-7
27763	CU681562	0	4	female gonad	#N/A	1.3831174	0.06345077	1.3870274	0.08131914	1.3415588	0.08836632	1.2157576	0.06358126	1.5672925	0.14520948	2.0811405	0.11130326	2.228624	0.06389678	82.886566	3.9038575	0.19624498	6.0	25.0	2.7755576E-15	6.8361983E-12
27777	FP007720	0	4		#N/A	1.5463274	0.058711488	1.5716448	0.060118463	1.561211	0.031985193	1.5115492	0.032858863	1.5937637	0.078584164	1.8247304	0.07736948	1.8826399	0.032931976	28.641598	0.55691844	0.0810183	6.0	25.0	4.7821247E-10	6.714103E-7
27858	CU989426	0	4		#N/A	1.8733671	0.0881731	1.8733716	0.03430208	1.9245281	0.020853596	2.0056267	0.037084416	2.093743	0.18461885	2.3969424	0.058372058	2.2655883	0.039283462	25.761705	1.1159078	0.18048556	6.0	25.0	1.4695098E-9	1.6620156E-6
28079	AM866382	(sp:P12276) Fatty acid synthase OS=Gallus gallus GN=FASN PE=1 SV=5	4		#N/A	0.6736456	0.25751138	0.53485924	0.14146027	0.49880588	0.19077152	0.53557795	0.25404033	0.6242034	0.2216124	1.6322943	0.2823541	1.7651135	0.1115344	25.072956	7.526918	1.250836	6.0	25.0	1.9522433E-9	2.05376E-6
28176	AM855887	(sp:Q8H124) Uncharacterized protein At2g34460, chloroplastic OS=Arabidopsis thaliana GN=At2g34460 PE=1 SV=1	4		#N/A	1.3289752	0.07582854	1.3613569	0.10271327	1.329465	0.030453075	1.0762552	0.071636975	1.531981	0.12518437	1.6469295	0.08072823	1.5184987	0.051661335	21.566248	0.85220546	0.16464876	6.0	25.0	9.245009E-9	5.5007804E-6
28569	AM864378	0	4		#N/A	0.12886488	0.3186793	0.21984643	0.14421387	0.2972964	0.27163658	0.5043686	0.7116937	1.3471051	0.26431763	2.2926536	0.23853602	2.4044719	0.061005615	37.700428	26.290403	2.9056263	6.0	25.0	2.402556E-11	4.6056996E-8
28607	AM863445	0	4		#N/A	1.009658	0.07313468	1.0514266	0.09886202	0.8549129	0.037730675	0.65717447	0.07988882	1.1295933	0.08222447	1.3453662	0.16866739	1.30773	0.13408375	23.72304	1.4219211	0.24974336	6.0	25.0	3.473155E-9	3.153625E-6
28806	CX068763	0	4	female gonad	#N/A	-0.23409298	0.055640563	-0.25951388	0.05189426	-0.27991873	0.07817632	-0.38820696	0.034532752	-0.2169393	0.03541466	0.027941875	0.06523891	0.008072687	0.07114214	28.61437	0.5725862	0.08337684	6.0	25.0	4.8309434E-10	6.777814E-7
29033	AM868083	(sp:P51637) Caveolin-3 OS=Mus musculus GN=Cav3 PE=1 SV=1	4	female gonad	#N/A	0.36073565	0.19959329	0.3736441	0.08541754	0.31374332	0.076568335	0.42250925	0.11361051	1.3777032	0.19169958	2.2757788	0.18486555	2.2185278	0.1355041	140.23637	21.032667	0.6249171	6.0	25.0	0.0	0.0
29273	AM868677	(sp:P35224) Catenin beta OS=Urechis caupo PE=2 SV=1	4		#N/A	1.9674928	0.04374866	1.901933	0.04085786	1.8681147	0.041008376	1.7345743	0.034075703	1.9841002	0.114632055	2.4295716	0.17020284	2.5032716	0.070661396	51.686592	2.087004	0.16824187	6.0	25.0	6.883383E-13	1.5618395E-9
29540	AM237774	0	4		#N/A	0.94010454	0.05535226	0.8509008	0.037920434	0.84156543	0.03922251	0.60746896	0.056790456	0.9952835	0.10665057	1.3169065	0.1156477	1.2804961	0.10206802	43.657722	1.5250676	0.14555152	6.0	25.0	4.6705972E-12	9.836278E-9
29771	AM856370	(sp:Q8NFP4) MAM domain-containing glycosylphosphatidylinositol anchor protein 1 OS=Homo sapiens GN=MDGA1 PE=1 SV=1	4	female gonad	#N/A	-0.04421253	0.13541211	-0.08577388	0.09956412	-0.124132514	0.16353591	-0.23567845	0.13198896	0.6013821	0.21267389	1.6097363	0.15326452	1.539184	0.20190606	110.68475	16.444605	0.6190481	6.0	25.0	1.110223E-16	2.7544633E-13
30383	FP007046	(sp:Q6NVR9) ATPase family AAA domain-containing protein 3 OS=Xenopus tropicalis GN=atad3 PE=2 SV=1	4		#N/A	0.65528184	0.17132933	0.67517483	0.09122007	0.7018427	0.038585074	0.79331505	0.060515933	0.86668265	0.045401014	1.1955183	0.17884673	1.2542939	0.05347134	19.380142	1.658687	0.35661224	6.0	25.0	2.7136023E-8	4.803076E-6
30529	AM868099	0	4		#N/A	1.2450923	0.06538829	1.270561	0.034475584	1.3247287	0.09910315	1.0642052	0.038520306	1.3640431	0.0657304	1.5428271	0.081310265	1.6443738	0.05801242	35.27377	0.93378997	0.110302694	6.0	25.0	5.0046745E-11	9.0134186E-8
30785	FP002787	(sp:Q8BGN2) UPF0462 protein C4orf33 homolog OS=Mus musculus GN=D3Ertd751e PE=2 SV=1	4		#N/A	0.5123804	0.078287296	0.58188474	0.08299672	0.61406195	0.048782054	0.54661345	0.033216245	0.7332891	0.06730484	0.86421514	0.043689657	0.96995777	0.09056605	29.312439	0.8297027	0.11793951	6.0	25.0	3.7329562E-10	5.438917E-7
31244	AM861162	hydrolase [gamma proteobacterium NOR5-3]	4	female gonad	#N/A	0.13741952	0.15120335	0.21124685	0.19403477	0.1416343	0.10504799	0.013179895	0.17828023	1.0594153	0.16906817	1.9128796	0.23730905	2.1048903	0.05544551	130.94583	20.91039	0.6653639	6.0	25.0	0.0	0.0
31406	AM865748	0	4		#N/A	-0.36709124	0.3377913	-0.27669755	0.23175211	-0.09526939	0.16100562	-0.4023051	0.19992068	0.54217935	0.10587951	1.1444861	0.14490828	1.0493052	0.2214739	36.079575	12.133992	1.4012998	6.0	25.0	3.9035775E-11	7.1747756E-8
31821	FP006373	0	4		#N/A	0.7526611	0.102814704	0.7536385	0.058696903	0.89616513	0.11000684	1.031765	0.14738971	1.1497748	0.1894614	1.6012303	0.06926337	1.5610006	0.0802972	43.92212	3.4494298	0.32722974	6.0	25.0	4.3637316E-12	9.224928E-9
31918	AM859023	0	4		#N/A	0.6184162	0.23857589	1.089572	0.15139186	1.1931742	0.22651207	0.61104906	0.16233163	1.4841099	0.15689413	2.6743083	0.036334954	2.505122	0.07103249	101.18338	19.259901	0.7931103	6.0	25.0	2.220446E-16	5.506706E-13
31997	AM867755	0	4		#N/A	0.85634285	0.067955	0.95021665	0.10439249	0.9360043	0.1753274	1.125024	0.14777933	1.2246065	0.1119225	1.5234183	0.123653986	1.4940157	0.11498929	24.831339	2.0612335	0.34587234	6.0	25.0	2.160129E-9	2.2335732E-6
32806	AM858715	0	4		#N/A	-0.57353777	0.49507922	-0.69218665	0.08438299	-0.5640753	0.2965625	-0.55192983	0.07395301	0.8285951	0.2845903	2.2000866	0.20829453	2.3689084	0.047759596	84.48942	48.611523	2.3973181	6.0	25.0	2.220446E-15	5.4778404E-12
32807	AM855991	(sp:O08918) Cyclin-G2 OS=Mus musculus GN=Ccng2 PE=2 SV=3	4	female gonad	#N/A	-0.44763398	0.19956563	-0.52560115	0.038698155	-0.5446036	0.073668286	-0.46374425	0.09966893	0.3348709	0.39255628	1.3182619	0.22523497	1.1365943	0.27613077	61.319836	17.256857	1.1725988	6.0	25.0	9.6256336E-14	2.2774249E-10
32963	CU988313	0	4		#N/A	0.0647122	0.09268649	-0.08418153	0.25124285	0.120386615	0.083396144	0.217022	0.17998038	0.45028555	0.12495191	1.080109	0.06859951	1.1003933	0.09770191	55.497368	6.088837	0.45714158	6.0	25.0	3.0453418E-13	7.049966E-10
33459	AM237660	(sp:P91753) Mitotic apparatus protein p62 OS=Lytechinus pictus PE=2 SV=1	4		#N/A	1.6143966	0.335154	1.6110439	0.3607039	1.4018421	0.14636676	1.317961	0.20856512	2.4097965	0.09458317	2.6911893	0.033317417	2.505057	0.0709632	24.534006	8.341537	1.4166626	6.0	25.0	2.4493434E-9	2.4444448E-6
33915	AM858509	0	4		#N/A	-0.78826886	0.10790425	-0.7372252	0.09256558	-0.7729124	0.1629203	-0.7317348	0.14238898	-0.46967843	0.14113072	-0.029499201	0.11068719	0.051186703	0.07457513	40.084587	3.4715273	0.36085433	6.0	25.0	1.2154833E-11	2.4224581E-8
34105	FP000752	0	4	female gonad	#N/A	1.4684577	0.07783541	1.4662857	0.030255238	1.3907862	0.06368719	1.3201344	0.0425748	1.693605	0.16409858	2.1503124	0.15607262	2.3005161	0.048170988	70.86302	3.8025033	0.22358295	6.0	25.0	1.787459E-14	4.338163E-11
34128	CU988662	(sp:P60323) Nanos homolog 3 OS=Homo sapiens GN=NANOS3 PE=2 SV=1	4		#N/A	-0.774926	0.24219777	-0.52726537	0.08692337	-0.6706456	0.22608967	-0.60981786	0.12744395	0.10944121	0.23278101	1.47259	0.23590651	1.9008555	0.09865618	135.67802	32.369843	0.99407655	6.0	25.0	0.0	0.0
34674	BQ427074	(sp:Q863Y7) Endogenous retrovirus A receptor OS=Sus scrofa PE=1 SV=1	4		#N/A	0.009521743	0.12257787	-0.10731301	0.11936969	-0.05113309	0.14484839	-0.069331564	0.079132915	0.16978393	0.14690597	0.64491636	0.10446072	0.42496786	0.10824933	23.535938	2.0464284	0.3622879	6.0	25.0	3.7698538E-9	3.3023919E-6
34699	AM866105	0	4		#N/A	-0.32268703	0.4254048	-0.39400986	0.16079329	-0.13842797	0.92887396	-0.7627644	0.15221745	0.68824536	0.36297134	2.052814	0.34064993	1.7711796	0.41711563	25.193579	31.850368	5.2676067	6.0	25.0	1.8566357E-9	1.9736037E-6
34843	FP003515	0	4		#N/A	1.5634288	0.06804785	1.5513271	0.14439411	1.5001738	0.046910107	1.6904035	0.037100703	1.696343	0.062329803	1.9656692	0.06944516	1.9689612	0.10405743	24.457914	0.96442664	0.16430037	6.0	25.0	2.5298987E-9	2.50207E-6
34994	AM865990	0	4	female gonad	#N/A	0.61834526	0.13411623	0.6910419	0.10041322	0.825471	0.07148225	0.5902253	0.05372277	0.8876498	0.03975217	1.2229986	0.1659911	1.4759519	0.0785497	42.586506	2.9237118	0.28605613	6.0	25.0	6.1746164E-12	1.2769107E-8
36011	CU989082	0	4	female gonad	#N/A	0.26978943	0.2850536	0.100088164	0.036019314	0.08265937	0.045289055	0.24274178	0.053785928	1.6124144	0.331485	2.1111479	0.37948304	2.3225887	0.067756124	79.82584	26.111767	1.3629549	6.0	25.0	4.440892E-15	1.0920154E-11
36261	EE677697	(sp:Q7QC84) Probable methylmalonate-semialdehyde dehydrogenase [acylating], mitochondrial OS=Anopheles gambiae GN=AGAP002499 PE=3 SV=2	4		#N/A	1.8001301	0.09792555	2.0447764	0.091428004	2.1765652	0.13280901	1.7152218	0.06191145	2.1598551	0.08630463	2.231011	0.06755848	2.2697642	0.083694614	26.598251	1.3639745	0.2136692	6.0	25.0	1.0495402E-9	1.2877858E-6
36375	AM867748	0	4		#N/A	-0.61901	0.33120677	-0.6529425	0.08044413	-0.581756	0.06876221	-0.5034313	0.037191983	0.7064829	0.20034267	1.723153	0.18091808	1.7151678	0.1541496	122.07261	32.09608	1.0955256	6.0	25.0	0.0	0.0
36436	AM859885	(sp:Q28J76) Uncharacterized protein CXorf39 homolog OS=Xenopus tropicalis GN=TNeu080p02.1 PE=2 SV=1	4	female gonad	#N/A	0.6971394	0.13746214	0.74574053	0.12720145	0.85343206	0.106688805	0.98284656	0.039966654	0.864035	0.07922526	1.474364	0.15604748	1.3715057	0.017715335	34.07658	2.5563557	0.31257486	6.0	25.0	7.307366E-11	1.2773276E-7
36615	AM861291	(sp:P21783) Neurogenic locus notch protein homolog OS=Xenopus laevis GN=notch1 PE=1 SV=3	4		#N/A	-0.5566104	0.16385269	-0.56317466	0.37245208	-0.5930331	0.2363057	-0.70079863	0.084802896	-0.07919592	0.11792467	1.2005525	0.2440796	1.774599	0.08765667	102.50155	25.502851	1.0366856	6.0	25.0	2.220446E-16	5.506706E-13
37203	CU683293	0	4	female gonad	#N/A	0.5620085	0.097059205	0.5150607	0.08502794	0.50663733	0.08516827	0.41128096	0.07574671	0.5389171	0.06659741	0.96174955	0.07345895	1.0423169	0.05638489	37.57408	1.49369	0.16563834	6.0	25.0	2.4935387E-11	4.7701395E-8
37248	CU686221	0	4		#N/A	-0.035172172	0.084394656	-0.062453307	0.080677085	-0.07543942	0.1923885	-0.11140753	0.036112975	0.030099627	0.14461458	0.5299631	0.078692876	0.33928126	0.10035436	21.369385	1.5173982	0.29586685	6.0	25.0	1.0148862E-8	5.7138095E-6
37322	AM867773	0	4		#N/A	1.4964988	0.07975243	1.4607366	0.08430539	1.5388436	0.01002974	1.4955139	0.046622958	1.5465897	0.05835323	1.8766719	0.06889664	1.6729424	0.04827778	21.511465	0.53752506	0.10411601	6.0	25.0	9.487467E-9	5.5596556E-6
37412	CU987512	0	4		#N/A	0.9371043	0.34677354	0.63572615	0.13693927	0.5623094	0.20326144	0.4973718	0.07755687	1.8304379	0.38321805	2.609865	0.112086765	2.4918313	0.06323636	57.825718	21.237297	1.530266	6.0	25.0	1.8962609E-13	4.4296655E-10
37472	CU986324	(sp:Q7SZ59) Ras-like protein family member 12 OS=Danio rerio GN=RASL12 PE=2 SV=1	4	female gonad	#N/A	0.24318855	0.10359494	0.07057904	0.13958198	0.15238734	0.07243592	0.6336084	0.058321044	0.9327836	0.3335606	1.7918854	0.1920492	1.606913	0.17732722	76.043236	12.7440405	0.6982892	6.0	25.0	7.771561E-15	1.9009239E-11
37610	AM862260	0	4		#N/A	0.04575181	0.69819385	-0.14045963	0.44558394	-0.5995806	0.45683944	-0.2152565	0.044861004	1.4512296	0.39370844	2.0971758	0.20911986	1.9851347	0.078155406	25.846699	32.595615	5.2546387	6.0	25.0	1.4195185E-9	1.6225097E-6
37623	CU991832	PREDICTED: hypothetical protein [Strongylocentrotus purpuratus]	4		#N/A	0.46621153	0.32638657	0.47823492	0.18930629	0.33867714	0.21820493	0.71357083	0.4320102	1.2655843	0.21609223	1.6897932	0.10656371	1.7733867	0.12757987	22.712988	9.697164	1.7789315	6.0	25.0	5.441608E-9	4.233571E-6
37891	EW779447	(sp:Q9XSK2) CD63 antigen OS=Bos taurus GN=CD63 PE=2 SV=4	4	female gonad	#N/A	0.30141202	0.31927067	0.16400628	0.066322066	-0.053608567	0.116519086	0.100251585	0.06396413	1.5903276	0.33603132	2.4520905	0.14430787	2.3315926	0.120587446	105.37227	30.968975	1.224586	6.0	25.0	1.110223E-16	2.7544633E-13
38194	BQ426231	0	4		#N/A	1.073856	0.06246476	1.0184226	0.074545346	1.0208044	0.049862355	0.91303563	0.017122649	1.0652925	0.061901636	1.3791201	0.10998121	1.262644	0.083415255	21.327162	0.6192364	0.12097961	6.0	25.0	1.0354881E-8	5.7883785E-6
38564	FP089790	0	4		#N/A	-0.96317947	0.041843772	-0.9142414	0.03513924	-0.9284713	0.16298686	-0.7688225	0.14832768	-0.53148395	0.259965	0.25919387	0.14030048	0.041801155	0.079080895	62.323517	6.6145325	0.44221753	6.0	25.0	7.971401E-14	1.8916135E-10
38606	FP000062	0	4		#N/A	0.91701555	0.24196398	0.9119672	0.047072206	0.9532295	0.074279144	0.7082485	0.061360646	1.2475407	0.2041319	2.1194434	0.3853327	1.7473068	0.32834142	21.076273	6.769017	1.3381985	6.0	25.0	1.16760335E-8	5.931425E-6
38619	CU681768	0	4		#N/A	-0.112054035	0.3173344	0.1268467	0.23003142	0.16440693	0.23767939	0.35841447	0.10847391	1.4767812	0.4413242	2.6912496	0.03336893	2.504311	0.070842914	95.68861	38.377792	1.6711234	6.0	25.0	5.551115E-16	1.3750112E-12
38757	AM863960	(sp:P33450) Cadherin-related tumor suppressor OS=Drosophila melanogaster GN=ft PE=1 SV=3	4	female gonad	#N/A	-0.14342678	0.21653105	-0.12804104	0.20105857	-0.17169745	0.11598236	-0.058644332	0.08437823	0.09260507	0.16669036	0.93682176	0.19747414	1.1541361	0.14188248	43.460396	8.051563	0.77192533	6.0	25.0	4.9147353E-12	1.0311115E-8
39134	AM868002	PREDICTED: hypothetical protein [Strongylocentrotus purpuratus]	4		#N/A	-0.20439978	0.10834306	-0.14784753	0.13146037	-0.3851812	0.15938608	-0.45383382	0.13311894	0.010965195	0.107959785	0.33851868	0.103555344	0.3686154	0.10705818	29.822712	2.6118126	0.36490822	6.0	25.0	3.1019232E-10	4.6280692E-7
39471	AM868901	0	4		#N/A	-0.64052826	0.33317575	-0.74984527	0.31576282	-0.78964245	0.5312327	-0.7282312	0.21760714	0.01154582	0.15464675	0.7120349	0.08176206	0.56484044	0.046682578	20.98911	10.896793	2.163184	6.0	25.0	1.2176714E-8	5.954413E-6
39502	AM867601	0	4		#N/A	-0.5432406	0.32644263	-0.5332603	0.20099977	-0.34239075	0.29532963	-0.8245328	0.28539437	-0.23376505	0.23890597	0.59290224	0.21551934	0.6414502	0.1838296	19.518322	8.3622055	1.7851188	6.0	25.0	2.527978E-8	5.4098728E-6
39536	CU987950	0	4	female gonad	#N/A	-0.22895494	0.3120327	-0.30275697	0.046869718	-0.39748913	0.112057805	-0.28164878	0.07021288	1.1838903	0.3521257	2.0591571	0.1632369	1.9814639	0.14871387	108.712296	32.844997	1.2588655	6.0	25.0	1.110223E-16	2.7544633E-13
39731	AM867243	0	4		#N/A	0.96944654	0.17244938	0.96717817	0.14402077	1.1630269	0.1625752	1.0394647	0.09993251	1.4750103	0.25393978	1.7780308	0.10891972	1.7772851	0.03974261	24.299335	3.5774505	0.6134342	6.0	25.0	2.7071234E-9	2.6232026E-6
39968	AM867928	(sp:Q61103) Zinc finger protein ubi-d4 OS=Mus musculus GN=Dpf2 PE=1 SV=1	4	female gonad	#N/A	0.19167829	0.1357902	0.17141217	0.06481953	0.14058433	0.04944357	0.2419737	0.039528713	0.6666595	0.2874573	1.5816786	0.22989759	1.3567963	0.27854845	50.21462	9.55589	0.79292065	6.0	25.0	9.572343E-13	2.1518627E-9
40277	FP010320	0	4		#N/A	0.6693806	0.30380747	0.6392144	0.23915735	0.49644184	0.096733324	0.09934143	0.07553527	1.4120184	0.28795773	1.8753319	0.135594	1.6865298	0.13928019	38.031136	11.181002	1.2249835	6.0	25.0	2.1809776E-11	4.2114678E-8
40368	CU984027	(sp:P15308) Protein B4 OS=Xenopus laevis GN=b4 PE=1 SV=1	4		#N/A	0.1873324	0.22641633	0.5329708	0.23403	0.6152439	0.23538211	-0.014815979	0.16065934	0.9329678	0.081924364	2.4391046	0.20769148	2.50361	0.06989969	125.41498	28.022995	0.93100905	6.0	25.0	0.0	0.0
40415	ES789818	0	4	female gonad	#N/A	-0.6836983	0.14914759	-0.7968927	0.056701265	-0.79763955	0.13658626	-0.77911204	0.12513644	-0.59947264	0.09074442	-0.2668094	0.07464808	-0.16442418	0.051453073	22.274988	1.6982512	0.3176678	6.0	25.0	6.6451307E-9	4.7712037E-6
40569	AM861806	0	4		#N/A	-1.0806772	0.27603132	-0.829596	0.085260205	-0.56176484	0.10501988	-0.69220716	0.07412851	-0.64854324	0.21151213	0.04844923	0.16645545	-0.19207671	0.09617648	21.710482	4.427988	0.8498177	6.0	25.0	8.6380725E-9	5.3815193E-6
40719	CX068843	0	4	female gonad	#N/A	0.31182006	0.49056157	0.19021598	0.10084717	0.17591158	0.1658102	0.4157812	0.22843276	1.9373782	0.31546676	2.6391249	0.040564764	2.2050595	0.5567066	39.93165	30.54627	3.1873498	6.0	25.0	1.2683965E-11	2.5253774E-8
41022	AM855907	0	4		#N/A	1.3356681	0.07501636	1.4171243	0.07673219	1.4946482	0.043584984	1.2408887	0.029723732	1.4557498	0.11952323	1.7338066	0.074834645	1.7736185	0.05998396	31.14471	1.0154976	0.13585742	6.0	25.0	1.9437418E-10	3.0730558E-7
41025	CU994694	(sp:P60323) Nanos homolog 3 OS=Homo sapiens GN=NANOS3 PE=2 SV=1	4		#N/A	-0.8310954	0.25621268	-0.57871825	0.21237916	-0.71729296	0.1071513	-0.70328057	0.05332546	0.29682443	0.31094602	1.6771016	0.2821171	2.0944078	0.04803188	141.906	39.96838	1.1735579	6.0	25.0	0.0	0.0
41057	CU999191	(sp:P50096) Inosine-5'-monophosphate dehydrogenase 1 OS=Mus musculus GN=Impdh1 PE=2 SV=1	4		#N/A	0.6426877	0.08819328	0.4933641	0.10688553	0.68365407	0.07171943	0.7958915	0.104041725	0.73484814	0.060539607	1.0263009	0.08916932	1.0167716	0.058059357	22.301308	0.97190684	0.18158631	6.0	25.0	6.5652306E-9	4.753227E-6
41409	AM865339	0	4		#N/A	0.086762704	0.1255888	0.056586027	0.10280641	-0.1884584	0.0948183	-0.031797897	0.13683246	0.28605154	0.08359447	0.65106046	0.20633961	0.8179931	0.12986085	32.985416	3.3608701	0.42453992	6.0	25.0	1.04241615E-10	1.7762771E-7
41559	ES789152	0	4		#N/A	-0.9216866	0.21078128	-0.8946879	0.10699227	-0.9706407	0.1156582	-1.1244531	0.069876805	-0.39508104	0.18129289	0.05444705	0.16604526	0.8447111	0.19502303	77.54168	12.943972	0.6955384	6.0	25.0	6.217249E-15	1.5244694E-11
41624	AM855747	(sp:Q5R4R4) Protein LSM14 homolog A OS=Pongo abelii GN=LSM14A PE=2 SV=1	4		#N/A	1.3475865	0.06953598	1.2302729	0.077146664	1.3658696	0.033502486	1.4746772	0.07642486	1.3875879	0.05022852	1.9095722	0.10590746	1.7982533	0.04992089	55.6243	1.6191381	0.12128529	6.0	25.0	2.9654057E-13	6.8738104E-10
42016	AM866525	Hypothetical protein CBG03513 [Caenorhabditis briggsae]	4		#N/A	0.15878014	0.18272296	0.47023875	0.19384131	0.43481046	0.34881613	0.6043362	0.16352004	0.65140796	0.15485102	1.2537212	0.09591694	1.2510097	0.15598889	22.179083	5.1324487	0.96420586	6.0	25.0	6.945279E-9	4.924203E-6
42088	FP089778	0	4	female gonad	#N/A	-0.18324748	0.31542438	-0.26045635	0.050495286	-0.2934409	0.2283265	-0.065908924	0.27896115	-0.20385236	0.26608548	1.0586044	0.11606347	0.9594015	0.04415865	27.384264	8.889724	1.3526205	6.0	25.0	7.7114903E-10	1.0001803E-6
42105	AM868529	0	4		#N/A	0.29040825	0.15754323	0.29975006	0.16736653	-0.052388262	0.17033212	-0.029003492	0.124364786	0.6540954	0.13832572	0.8500837	0.12439086	0.7504233	0.15919124	23.641249	3.240134	0.57105947	6.0	25.0	3.599633E-9	3.207273E-6
42951	FP089925	(sp:O35161) Cadherin EGF LAG seven-pass G-type receptor 1 OS=Mus musculus GN=Celsr1 PE=2 SV=2	4	female gonad	#N/A	-0.44114769	0.18298301	-0.4546947	0.26825878	-0.55025977	0.20134744	-0.368986	0.07140742	-0.24506088	0.1419449	0.631892	0.14969493	0.7586516	0.13587731	41.449512	7.6623173	0.77024597	6.0	25.0	8.361978E-12	1.6974814E-8
43030	AM860516	0	4		#N/A	0.5913421	0.10147677	0.50311196	0.057358608	0.45237857	0.0615369	0.36129755	0.042363994	0.74937385	0.09283382	0.85124457	0.07875547	0.85101426	0.09569636	22.846262	0.9355943	0.17063227	6.0	25.0	5.1238276E-9	4.058071E-6
43588	CU998635	0	4		#N/A	1.1042538	0.03657054	1.0953468	0.027764766	1.1256632	0.07394366	1.0731269	0.067126654	1.2545217	0.06303555	1.4132417	0.03573849	1.4066055	0.09646771	27.75135	0.56789684	0.08526565	6.0	25.0	6.694699E-10	8.883866E-7
43740	AM857075	(sp:Q17RR3) Pancreatic lipase-related protein 3 OS=Homo sapiens GN=PNLIPRP3 PE=2 SV=2	4		#N/A	0.4644066	0.49839956	0.49405184	0.114084184	0.38438907	0.19003059	0.26546562	0.08608701	2.0638208	0.3030429	2.4585326	0.45168662	2.5043435	0.071064845	42.20825	28.476854	2.8111463	6.0	25.0	6.82443E-12	1.4024203E-8
43883	AM865152	0	4	female gonad	#N/A	-0.43169653	0.35078588	-0.56062615	0.14740653	-0.5714168	0.15543653	-0.51001656	0.07153298	0.72419155	0.2542227	1.5170134	0.14077109	1.5576236	0.15649998	78.49427	25.266127	1.3411874	6.0	25.0	5.3290705E-15	1.3082868E-11
44021	AM864788	(sp:Q9JK72) Copper chaperone for superoxide dismutase OS=Rattus norvegicus GN=Ccs PE=1 SV=1	4		#N/A	0.6968121	0.09920024	0.84369326	0.07022757	0.7972417	0.05909403	0.62201464	0.035145205	0.8248196	0.068220995	1.0280963	0.019489847	1.2590377	0.044562276	42.223026	1.2050959	0.11892168	6.0	25.0	6.7977846E-12	1.3983043E-8
45040	FP002862	0	4		#N/A	1.027846	0.19600849	0.9255285	0.07042888	1.0349889	0.084426336	0.76786023	0.119391344	1.3168601	0.10964245	2.1862392	0.33144698	1.890589	0.33679834	27.99283	7.080376	1.0538973	6.0	25.0	6.1053385E-10	8.2177854E-7
45076	FP010348	0	4		#N/A	0.46448618	0.18943074	0.28867733	0.24602513	0.20252465	0.11718246	-0.048379403	0.040410526	0.5221324	0.07811729	1.375627	0.0607915	1.039597	0.15034203	42.900574	5.9312887	0.5760693	6.0	25.0	5.685674E-12	1.1826202E-8
20178	AM863859	0	5		Adductor muscle	1.8151984	0.035961796	1.7948741	0.057463642	1.8887517	0.027872415	2.2286105	0.07923949	1.8239491	0.05907586	1.8383528	0.04201409	1.728734	0.01984297	47.773697	0.65438026	0.05707292	6.0	25.0	1.687317E-12	3.7289705E-9
37830	CU686086	0	5		Adductor muscle	0.3535246	0.08816058	0.35804242	0.09156361	0.5311202	0.1275963	1.075059	0.07698336	0.3696453	0.07572768	0.44884983	0.06303251	0.33569217	0.06466415	38.81889	1.7500843	0.18784715	6.0	25.0	1.737166E-11	3.390948E-8
17253	AJ560757	(sp:Q9W734) Mothers against decapentaplegic homolog 6 OS=Gallus gallus GN=SMAD6 PE=2 SV=1	5		AJ560757	1.497513	0.061408993	1.4606333	0.029611299	1.4925784	0.11484436	1.7878785	0.09178597	1.4243791	0.09154423	1.2655101	0.08905265	1.2632568	0.031844173	21.618181	0.75669134	0.14584394	6.0	25.0	9.0213295E-9	5.466926E-6
5064	AJ565739	(sp:Q9ESN6) Tripartite motif-containing protein 2 OS=Mus musculus GN=Trim2 PE=1 SV=1	5		AJ565739	1.0084261	0.07409759	0.9192026	0.09644689	0.9821798	0.06511945	1.229251	0.08184511	0.9592416	0.08642217	0.8666837	0.053869005	0.46819872	0.11040301	32.248993	1.2912635	0.16683513	6.0	25.0	1.3325763E-10	2.210744E-7
18533	AM853802	hypothetical protein IscW_ISCW013676 [Ixodes scapularis]	5		all somatic tissues	1.025865	0.06153118	0.9865447	0.09276183	1.0130341	0.07802659	1.2740254	0.07695696	0.9994615	0.03541692	0.84474844	0.025216112	0.74723	0.08607802	23.500036	0.6556361	0.11624735	6.0	25.0	3.829855E-9	3.3434635E-6
20499	AM865983	(sp:O02485) Uncharacterized protein ZK1073.1 OS=Caenorhabditis elegans GN=ZK1073.1 PE=2 SV=1	5		all somatic tissues	0.7109171	0.08668225	0.7342583	0.1917713	0.79289925	0.19385463	1.161271	0.07196893	0.7115261	0.16159059	0.30106032	0.06527628	0.40275463	0.06171882	19.884203	1.8790476	0.393748	6.0	25.0	2.0995072E-8	5.8786204E-6
11897	CU684984	0	5		all somatic tissues	0.972062	0.2199251	0.8939518	0.1587159	0.56753135	0.12935348	1.7212965	0.10976831	0.76765186	0.20498753	0.4285252	0.22988115	0.14515541	0.41066352	19.857061	6.1525836	1.291015	6.0	25.0	2.1284324E-8	5.7893362E-6
26163	DW714017	0	5		all somatic tissues	0.17581004	0.2191194	0.3081137	0.15546788	0.047389816	0.077408	1.2122064	0.09799836	0.2854122	0.20939462	0.057999376	0.17539781	0.028421635	0.14789493	23.67161	4.231582	0.7448413	6.0	25.0	3.5521128E-9	3.2004536E-6
33222	FP004754	0	5		all somatic tissues	0.7955615	0.07991665	0.59877837	0.06647244	0.77782834	0.06846511	1.0366687	0.06832232	0.6063606	0.08680047	0.5419244	0.10583097	0.46091193	0.1017533	22.967697	0.95523626	0.17329343	6.0	25.0	4.8516737E-9	3.9007455E-6
11800	AM853671	0	5	male gonad	Labial palps and gills	0.0044360133	0.106153466	-0.022699298	0.060956527	0.050760802	0.11956754	0.54728144	0.045588233	0.04854832	0.15517172	-0.17403294	0.106757306	-0.17952646	0.035794258	23.90725	1.4311123	0.24942091	6.0	25.0	3.2055276E-9	2.9747296E-6
3284	AM854073	(sp:Q4G0U5) Uncharacterized protein MGC33657 OS=Homo sapiens PE=2 SV=1	5		Labial palps and gills	-0.078459725	0.10910408	-0.027517252	0.1209899	-0.06872462	0.11017651	0.668908	0.08549276	-0.060463786	0.1545608	-0.28121853	0.07075867	-0.05263239	0.02458742	33.48596	2.2027302	0.2740863	6.0	25.0	8.845569E-11	1.5302834E-7
33636	AM854208	(sp:Q28G94) Dynein light chain 1, axonemal OS=Xenopus tropicalis GN=dnal1 PE=2 SV=1	5		Labial palps and gills	1.0368985	0.11569931	1.0821449	0.10923885	1.2586097	0.1345046	1.8583379	0.11465967	1.1296159	0.16994706	0.96644497	0.12502651	1.1193783	0.0763047	25.31356	2.273523	0.3742268	6.0	25.0	1.766532E-9	1.899022E-6
35625	AM854817	(sp:Q95J53) BTB/POZ domain-containing protein 16 OS=Macaca fascicularis GN=BTBD16 PE=2 SV=1	5	male gonad	Labial palps and gills	0.26971477	0.1874124	0.47304738	0.11940118	0.44579953	0.17015126	1.2332795	0.07692148	0.30029398	0.11589711	0.35622603	0.24713685	0.0986478	0.10581334	21.290901	3.3231924	0.65035456	6.0	25.0	1.0535414E-8	5.794478E-6
2205	AM855102	(sp:Q9DAK2) Parkin coregulated gene protein homolog OS=Mus musculus GN=Pacrg PE=2 SV=1	5		Labial palps and gills	0.45416656	0.24270082	0.456395	0.06192591	0.44709426	0.20428029	1.409453	0.06843384	0.48580018	0.1918487	0.26299378	0.1455903	0.3511399	0.11867032	19.28252	3.6065707	0.77932644	6.0	25.0	2.8535903E-8	4.365993E-6
9371	AM855501	(sp:Q26630) 33 kDa inner dynein arm light chain, axonemal OS=Strongylocentrotus purpuratus PE=1 SV=1	5		Labial palps and gills	1.3284128	0.19824234	1.4786541	0.116489	1.4158716	0.058560155	2.336201	0.06519808	1.52511	0.10834831	1.2477598	0.09547286	1.3878522	0.15446576	29.676023	3.3687637	0.4729918	6.0	25.0	3.2706093E-10	4.8601254E-7
30039	AM855580	(sp:Q5R7A8) C-Myc-binding protein OS=Pongo abelii GN=MYCBP PE=3 SV=3	5		Labial palps and gills	1.741709	0.07340204	1.8041794	0.075060494	1.9738007	0.055068992	2.3439505	0.07710904	1.952618	0.062852	1.8834832	0.021455716	1.8805062	0.023705496	45.50522	1.0535783	0.09647046	6.0	25.0	2.927103E-12	6.2961987E-9
2887	AM855648	0	5	male gonad	Labial palps and gills	0.6097087	0.10999436	0.58398205	0.099961996	0.461966	0.07944172	1.5991127	0.07498687	0.6115908	0.09350866	0.42805612	0.12833239	0.49217713	0.060147103	71.361595	4.05841	0.23696278	6.0	25.0	1.64313E-14	3.992806E-11
26592	AM856385	(sp:Q3S8M4) Elongation of very long chain fatty acids protein 4 OS=Macaca mulatta GN=ELOVL4 PE=3 SV=1	5		Labial palps and gills	-1.1593142	0.30181393	-1.0860605	0.13768236	-0.838798	0.19472529	-0.057205185	0.17600015	-1.0837338	0.07532407	-1.2774416	0.046406258	-1.3453813	0.15855166	19.602953	4.705134	1.0000904	6.0	25.0	2.42109E-8	5.5200853E-6
35818	AM856684	0	5		Labial palps and gills	0.9975137	0.12625203	1.089196	0.14172073	0.9854162	0.10414913	1.8276274	0.028205654	1.0632418	0.13015951	0.7928958	0.2071898	0.7847382	0.047560453	31.801819	3.000711	0.39315242	6.0	25.0	1.5505575E-10	2.515004E-7
21525	AM856706	(sp:Q53HC0) Coiled-coil domain-containing protein 92 OS=Homo sapiens GN=CCDC92 PE=2 SV=2	5	male gonad	Labial palps and gills	0.33959255	0.0980165	0.38024732	0.08940009	0.42858464	0.07939748	1.1085666	0.07619028	0.32778984	0.12076801	0.38942185	0.036042716	0.50271124	0.05660415	43.18989	1.9157507	0.1848186	6.0	25.0	5.272116E-12	1.1018723E-8
37696	AM856886	(sp:Q0VFN8) Uncharacterized protein C9orf117 homolog OS=Xenopus tropicalis PE=2 SV=1	5		Labial palps and gills	1.1223	0.088736504	1.143401	0.09561665	1.117347	0.1645414	1.8590862	0.069499485	1.0848619	0.1673184	1.0464325	0.0900127	0.8564849	0.07323219	33.244648	2.4146867	0.30264103	6.0	25.0	9.571721E-11	1.6472933E-7
28975	AM857083	(sp:A4IFD0) Adenylate kinase isoenzyme 5 OS=Bos taurus GN=Ak5 PE=2 SV=1	5		Labial palps and gills	0.96710336	0.13734242	1.1204456	0.082156844	1.0852222	0.13101962	1.762151	0.06618909	1.0900464	0.14925146	0.811419	0.11840659	0.7576687	0.14095806	28.87886	2.671367	0.38542712	6.0	25.0	4.3785775E-10	6.2350944E-7
39849	AM857403	(sp:Q2IA00) Sperm flagellar protein 2 OS=Sus scrofa GN=SPEF2 PE=2 SV=1	5		Labial palps and gills	0.57742286	0.10869617	0.59595966	0.080959655	0.5582365	0.15757294	1.3486944	0.091068506	0.6106903	0.19687186	0.34919855	0.16489114	0.38333002	0.0938154	26.144941	2.6729481	0.42598236	6.0	25.0	1.2581172E-9	1.4808039E-6
41355	AM857430	(sp:Q0VC09) RIB43A-like with coiled-coils protein 1 OS=Bos taurus GN=RIBC1 PE=2 SV=1	5		Labial palps and gills	0.33488372	0.1531547	0.28039786	0.115828104	0.2563208	0.14091794	1.0099963	0.0625812	0.40640116	0.21398209	0.13493447	0.1917081	-0.2154201	0.18509796	21.573242	3.2420468	0.6261705	6.0	25.0	9.2145385E-9	5.5010796E-6
23296	AM857587	(sp:Q5JRC9) Protein FAM47A OS=Homo sapiens GN=FAM47A PE=1 SV=3	5	male gonad	Labial palps and gills	-0.36142108	0.16219738	-0.22886813	0.09957889	-0.3370001	0.20800199	0.7085818	0.09098885	-0.2622041	0.11550767	-0.58724004	0.26739597	-0.5313576	0.15767738	27.343603	4.5783005	0.69764954	6.0	25.0	7.833988E-10	1.0121512E-6
39394	AM857596	(sp:Q96M34) Uncharacterized protein C3orf30 OS=Homo sapiens GN=C3orf30 PE=2 SV=1	5	male gonad	Labial palps and gills	0.22127523	0.14482118	0.28452837	0.09630099	0.33598953	0.15564491	1.1803699	0.074507385	0.26066253	0.14318228	0.16535075	0.1122257	0.110606	0.07595829	36.195465	3.305893	0.38056022	6.0	25.0	3.7680525E-11	6.940753E-8
1014	AM857793	0	5		Labial palps and gills	0.7645426	0.109215096	0.7262278	0.101513505	0.55352676	0.20025809	1.5168982	0.096353464	0.7047052	0.02756814	0.59310925	0.13168019	0.6635667	0.29041973	19.054583	2.60622	0.56990224	6.0	25.0	3.211743E-8	3.5008E-6
17212	AM857827	0	5		Labial palps and gills	-0.023216065	0.05260089	-0.008962447	0.048562612	-0.070438705	0.08557866	0.588207	0.05326421	0.06493778	0.094316065	-0.044747006	0.08491856	-0.023505162	0.030591413	51.292362	1.3301486	0.10805285	6.0	25.0	7.511769E-13	1.698411E-9
44637	AM857837	(sp:A7MBF6) Uncharacterized protein C1orf228 homolog OS=Bos taurus PE=2 SV=1	5		Labial palps and gills	0.64234644	0.1761789	0.60727215	0.1321466	0.65233016	0.10727221	1.6395433	0.1941381	0.70809925	0.10462767	0.66334546	0.13207088	1.1077876	0.07230662	29.810362	3.7067807	0.51810575	6.0	25.0	3.1157565E-10	4.645593E-7
18649	AM857935	(sp:Q66IS6) Bardet-Biedl syndrome 5 protein homolog OS=Xenopus laevis GN=bbs5 PE=2 SV=1	5	male gonad	Labial palps and gills	1.0550448	0.12507857	1.1779726	0.08555699	1.3234956	0.18761685	1.8764522	0.13269019	1.1837224	0.02209195	0.91340727	0.094481975	1.217241	0.113118075	27.717848	2.371703	0.35652465	6.0	25.0	6.7812045E-10	8.9783146E-7
43784	AM858229	(sp:Q4R642) T-complex-associated testis-expressed protein 1 OS=Macaca fascicularis GN=TCTE1 PE=2 SV=1	5		Labial palps and gills	0.32393116	0.1654858	0.3695532	0.07513658	0.30894423	0.16808748	1.1146694	0.09718935	0.38736886	0.09725862	0.13255504	0.010804503	0.2171328	0.14315297	25.75665	2.546441	0.41193908	6.0	25.0	1.4725421E-9	1.6639725E-6
28996	AM858510	(sp:Q9H5F2) UPF0686 protein C11orf1 OS=Homo sapiens GN=C11orf1 PE=2 SV=1	5		Labial palps and gills	1.0550568	0.14843535	1.1587038	0.09242387	1.0117677	0.10848997	1.9969544	0.09145392	1.1377199	0.11535057	0.83729804	0.16760267	1.1969724	0.096814394	35.955585	3.3876019	0.39256787	6.0	25.0	4.0544124E-11	7.423629E-8
27379	AM858517	(sp:B0WYR6) WD repeat-containing protein on Y chromosome OS=Culex quinquefasciatus GN=WDY PE=4 SV=2	5		Labial palps and gills	0.16616446	0.07175578	0.12605238	0.08870713	0.08992768	0.13676165	0.640641	0.07928708	0.11327798	0.105848074	-0.028539184	0.10849191	-0.04068664	0.057766847	24.57488	1.2595333	0.21355364	6.0	25.0	2.4072184E-9	2.4216617E-6
9588	AM858736	(sp:Q5JVL4) EF-hand domain-containing protein 1 OS=Homo sapiens GN=EFHC1 PE=1 SV=1	5		Labial palps and gills	1.4654788	0.20150396	1.5116403	0.1587481	1.4055417	0.13557309	2.4145148	0.04293568	1.5756707	0.12888394	1.171554	0.16526271	1.2785156	0.067664884	29.447367	4.000162	0.5660045	6.0	25.0	3.5536263E-10	5.2096163E-7
43744	AM858918	(sp:Q9D3N2) EF-hand calcium-binding domain-containing protein 1 OS=Mus musculus GN=Efcab1 PE=2 SV=1	5	male gonad	Labial palps and gills	0.6504677	0.13811813	0.67959756	0.071296416	0.97491634	0.1901888	1.7908232	0.07380053	0.75337577	0.07566414	0.7664237	0.031690728	0.9968013	0.09278938	53.208157	4.082025	0.31965846	6.0	25.0	4.938272E-13	1.1308643E-9
32916	AM859132	(sp:Q4R6X9) Leucine-rich repeat-containing protein 48 OS=Macaca fascicularis GN=LRRC48 PE=2 SV=1	5		Labial palps and gills	1.0581056	0.15612835	1.1432616	0.091267824	1.1743072	0.14595589	2.0292447	0.08986481	1.1493747	0.11350304	0.794244	0.15136552	1.1343188	0.07315158	36.954975	3.6114926	0.40719512	6.0	25.0	2.9964364E-11	5.64229E-8
5880	AM859143	0	5		Labial palps and gills	0.62301344	0.072185665	0.5852473	0.11006338	0.64945436	0.07814959	1.3286026	0.117639646	0.5806687	0.15101366	0.69115317	0.064825036	0.7170792	0.056681544	32.272182	1.729664	0.22331718	6.0	25.0	1.3222134E-10	2.1961965E-7
12170	AM859254	(sp:Q99932) Sperm-associated antigen 8 OS=Homo sapiens GN=SPAG8 PE=1 SV=2	5		Labial palps and gills	1.0196875	0.15489498	1.0889331	0.12786923	1.1016394	0.11728235	1.856029	0.10263052	1.1043158	0.13554694	0.9595449	0.11297481	1.2104123	0.05132335	24.597187	2.3092299	0.39117444	6.0	25.0	2.3845597E-9	2.4107899E-6
241	AM859302	(sp:Q9UG01) Intraflagellar transport protein 172 homolog OS=Homo sapiens GN=IFT172 PE=1 SV=2	5		Labial palps and gills	0.65828866	0.11097566	0.6950824	0.20204975	0.6988268	0.1306785	1.2424004	0.05878228	0.6643479	0.0773242	0.47230554	0.018524934	0.6609447	0.061886244	19.370012	1.3980554	0.3007345	6.0	25.0	2.7277776E-8	4.7736107E-6
26946	AM859436	0	5		Labial palps and gills	0.32711408	0.1356897	0.4294356	0.038096935	0.44193363	0.17833361	1.0384104	0.10951221	0.41740027	0.077596396	0.24160272	0.07262377	0.39693218	0.11881525	20.740395	1.6967012	0.34086084	6.0	25.0	1.3737259E-8	6.126818E-6
17384	AM859590	(sp:Q9UHP6) Rhabdoid tumor deletion region protein 1 OS=Homo sapiens GN=RTDR1 PE=2 SV=1	5		Labial palps and gills	0.4094898	0.20168003	0.42523882	0.18552805	0.3983157	0.19108462	1.553581	0.08368565	0.54725707	0.0663348	0.29522485	0.16203795	0.62098676	0.024320778	31.215797	4.5870743	0.6122801	6.0	25.0	1.8964208E-10	3.0020342E-7
39956	AM860025	(sp:Q7TSV9) Uncharacterized protein C16orf48 homolog OS=Mus musculus PE=2 SV=1	5		Labial palps and gills	0.2202403	0.11443266	0.123360634	0.10824438	0.5062239	0.17909479	1.241612	0.11159245	0.23851062	0.10097147	0.27594692	0.107914075	0.35806203	0.16454268	37.00365	3.6157844	0.4071428	6.0	25.0	2.953182E-11	5.5697015E-8
18645	AM860112	(sp:A9JS51) UPF0605 protein FAM166B OS=Xenopus laevis GN=fam166b PE=2 SV=1	5	male gonad	Labial palps and gills	-0.7349978	0.26077437	-0.6601795	0.24896196	-0.9535787	0.23783766	0.7883693	0.10655717	-0.92119205	0.2008377	-1.0751067	0.08325952	-1.1608032	0.049339503	44.06002	10.731324	1.0148395	6.0	25.0	4.212408E-12	8.909243E-9
3923	AM860311	(sp:Q9JLI7) Sperm-associated antigen 6 OS=Mus musculus GN=Spag6 PE=1 SV=1	5		Labial palps and gills	-0.3220943	0.1526828	-0.29938477	0.105763294	-0.2881043	0.081890784	0.44670358	0.07254578	-0.31429425	0.1678882	-0.34266898	0.10018617	-0.33140165	0.032773778	24.372112	2.0504298	0.35054237	6.0	25.0	2.6241795E-9	2.5664476E-6
13754	AM860434	0	5		Labial palps and gills	0.6948819	0.16507603	0.6546418	0.08288251	0.590403	0.16920877	1.634273	0.07333941	0.734068	0.17482819	0.39009702	0.15358193	0.4027782	0.11605851	34.47017	4.270901	0.5162557	6.0	25.0	6.4441785E-11	1.13997515E-7
40314	AM860593	(sp:Q2TBS4) Uncharacterized protein C1orf88 homolog OS=Bos taurus PE=2 SV=1	5		Labial palps and gills	0.3099182	0.113123976	0.4060249	0.054938003	0.47567633	0.115712635	1.2025931	0.13016838	0.33520973	0.11115663	0.2586366	0.11159639	0.26376668	0.07626314	41.00099	2.7701283	0.2815103	6.0	25.0	9.444001E-12	1.9086325E-8
40954	AM860707	0	5		Labial palps and gills	0.62942326	0.14721724	0.7372939	0.09860547	0.6938952	0.13639073	1.9100707	0.11729534	0.598841	0.09482741	0.52432054	0.100575864	0.8208661	0.17037994	56.03041	5.6797705	0.42237264	6.0	25.0	2.727818E-13	6.3339933E-10
14324	AM860858	(sp:Q3UFY4) Radial spoke head protein 3 homolog A OS=Mus musculus GN=Rsph3a PE=2 SV=1	5		Labial palps and gills	0.22365184	0.14474966	0.19822	0.136126	0.24688242	0.17377584	1.1962489	0.04527496	0.29855463	0.102727205	0.05842656	0.0734773	0.30326575	0.04248191	41.22084	3.4850192	0.35227117	6.0	25.0	8.895884E-12	1.8014164E-8
24496	AM861730	(sp:Q8CDU5) EF-hand domain-containing family member B OS=Mus musculus GN=Efhb PE=2 SV=1	5		Labial palps and gills	0.63292414	0.17365506	0.581453	0.116895966	0.35787117	0.024516016	1.397801	0.117835835	0.6059645	0.27628875	0.37119028	0.10908414	0.33296284	0.06696924	23.813778	3.278898	0.5737046	6.0	25.0	3.3384313E-9	3.0613414E-6
28163	AM861826	(sp:Q4V7T8) Ropporin-1-like protein OS=Xenopus laevis GN=ropn1l PE=2 SV=1	5		Labial palps and gills	1.2528055	0.18447849	1.3675904	0.13900681	1.5914139	0.1677183	2.4565034	0.04148808	1.413315	0.13067548	1.3414909	0.05939135	1.5072125	0.03594332	40.297478	4.3659863	0.45143297	6.0	25.0	1.1457502E-11	2.2983748E-8
4603	AM861884	(sp:A3KMX7) Putative malate dehydrogenase 1B OS=Bos taurus GN=MDH1B PE=2 SV=1	5		Labial palps and gills	-0.020526508	0.14185722	-0.034640364	0.106300995	-0.13902329	0.20885006	0.9051427	0.16752481	-0.04588721	0.20488076	-0.13468975	0.15711224	0.13834998	0.055783387	23.0201	3.3100836	0.59912926	6.0	25.0	4.739089E-9	3.8528797E-6
38517	AM862455	(sp:A9JS51) UPF0605 protein FAM166B OS=Xenopus laevis GN=fam166b PE=2 SV=1	5		Labial palps and gills	-0.34534833	0.19098859	-0.3049008	0.16744815	-0.13477558	0.13999772	0.5970633	0.04677677	-0.29294848	0.20054545	-0.39085433	0.14400296	-0.18810795	0.11047051	19.576406	2.9331377	0.6242926	6.0	25.0	2.454083E-8	5.5216865E-6
25361	AM863619	0	5		Labial palps and gills	0.9759598	0.102150194	1.0875725	0.09138465	1.2424793	0.1491731	1.8417418	0.071609154	1.1904135	0.036965944	1.1783562	0.020254472	1.2979383	0.06857063	44.429592	2.129139	0.1996735	6.0	25.0	3.834155E-12	8.143745E-9
17475	AM864034	(sp:Q95230) Sperm surface protein Sp17 OS=Papio hamadryas GN=SPA17 PE=2 SV=1	5		Labial palps and gills	0.6212833	0.12246241	0.69550973	0.09143201	1.0192205	0.191066	1.7888297	0.064068384	0.7460263	0.14866222	0.6055745	0.09892706	0.7556244	0.03215027	53.121376	4.4705286	0.35065362	6.0	25.0	5.031531E-13	1.1512142E-9
41308	AM864669	(sp:Q6NZQ0) Coiled-coil domain-containing protein C16orf93 homolog OS=Mus musculus GN=Gm166 PE=2 SV=2	5		Labial palps and gills	-0.18822941	0.12643197	-0.16663855	0.08627852	-0.13301264	0.124279745	0.5967691	0.109548315	-0.21899162	0.12853438	-0.3301006	0.086847484	-0.22994053	0.06811764	32.49618	2.3606021	0.30267686	6.0	25.0	1.2264789E-10	2.0494463E-7
44022	AM864833	(sp:Q99NH0) Ankyrin repeat domain-containing protein 17 OS=Mus musculus GN=Ankrd17 PE=1 SV=2	5	male gonad	Labial palps and gills	0.25094748	0.0917018	0.37493518	0.0066644433	0.35002977	0.13569622	1.2883496	0.08696476	0.35152054	0.13631013	0.22513892	0.053875566	0.4286448	0.04691364	68.72741	3.4305184	0.20797855	6.0	25.0	2.553513E-14	6.171841E-11
34019	AM864858	0	5		Labial palps and gills	0.2705615	0.10250731	0.37600872	0.12170612	0.3272824	0.11620669	0.72841614	0.09809249	0.31836253	0.09996581	0.04195808	0.17507115	-0.019165993	0.037959	19.113276	1.4386408	0.31362164	6.0	25.0	3.1151036E-8	3.7069733E-6
38854	AM864903	(sp:Q96M60) Uncharacterized protein C15orf33 OS=Homo sapiens GN=C15orf33 PE=2 SV=2	5	male gonad	Labial palps and gills	-0.05115226	0.10241488	-0.012448702	0.023190243	-0.04548351	0.14190522	0.4908765	0.0727815	-0.009872015	0.106128745	-0.063191816	0.07229924	-0.03326648	0.056161862	19.60357	0.98929816	0.21027167	6.0	25.0	2.4203278E-8	5.5425508E-6
39539	AM865207	(sp:Q9UPR5) Sodium/calcium exchanger 2 OS=Homo sapiens GN=SLC8A2 PE=2 SV=2	5	male gonad	Labial palps and gills	-0.008760873	0.25946477	-0.049210105	0.2509439	0.16998027	0.2671322	1.2239217	0.09799545	-0.01567732	0.087919615	0.07331005	0.11861255	0.3817352	0.11069339	21.400253	5.16285	1.0052159	6.0	25.0	1.0001045E-8	5.6905947E-6
32265	AM866114	(sp:Q8IWZ6) Bardet-Biedl syndrome 7 protein OS=Homo sapiens GN=BBS7 PE=1 SV=2	5		Labial palps and gills	0.32061204	0.106673144	0.38893864	0.01845257	0.44425234	0.19182602	0.9868709	0.09849014	0.39957118	0.1158863	0.21391885	0.03642001	0.5572353	0.037608486	24.510183	1.5804924	0.26867956	6.0	25.0	2.4742617E-9	2.4618903E-6
11973	AM866946	(sp:Q5PPV3) MORN repeat-containing protein 3 OS=Xenopus laevis GN=morn3 PE=2 SV=1	5	male gonad	Labial palps and gills	0.46406627	0.19707474	0.5413529	0.2642747	0.5544507	0.23832436	1.5871445	0.11345678	0.5666429	0.14898227	0.4471693	0.0601523	0.72309285	0.18579872	19.489658	4.0760403	0.8714109	6.0	25.0	2.5653257E-8	5.387184E-6
5322	AM867566	(sp:Q58DA1) Sperm flagellar protein 1 OS=Bos taurus GN=SPEF1 PE=2 SV=1	5		Labial palps and gills	-0.3713373	0.1245324	-0.30118385	0.12357513	-0.28142214	0.08248452	0.09888376	0.05103166	-0.4141342	0.15205221	-0.6023373	0.053757526	-0.640836	0.09115662	21.069712	1.4439609	0.28555226	6.0	25.0	1.1712938E-8	5.903321E-6
8590	AM867587	PREDICTED: similar to predicted protein [Ciona intestinalis]	5		Labial palps and gills	0.54524684	0.13573287	0.525554	0.07504393	0.3793628	0.13783163	1.4225157	0.1335677	0.57891905	0.15235628	0.33334875	0.09082487	0.4086548	0.0531483	39.178272	3.3777754	0.35923135	6.0	25.0	1.5680235E-11	3.079598E-8
36023	AM867948	(sp:Q8N7U6) EF-hand domain-containing family member B OS=Homo sapiens GN=EFHB PE=2 SV=3	5		Labial palps and gills	-0.29004687	0.21627876	-0.33036864	0.16246061	-0.5067196	0.1059816	0.56567556	0.08012363	-0.27076596	0.2731602	-0.6600479	0.17228045	-0.56427944	0.049135186	21.230747	3.9728954	0.7797055	6.0	25.0	1.0842444E-8	5.8440774E-6
41595	AM869258	(sp:Q96M34) Uncharacterized protein C3orf30 OS=Homo sapiens GN=C3orf30 PE=2 SV=1	5	male gonad	Labial palps and gills	-0.29983166	0.17335406	-0.2931674	0.081145026	-0.27644703	0.2123992	0.8139414	0.13375913	-0.19281666	0.17061381	-0.31779805	0.037902255	-0.37178499	0.033253774	35.32392	4.3582716	0.5140841	6.0	25.0	4.9271587E-11	8.888594E-8
34614	BQ426960	(sp:A1A5Q4) UPF0704 protein C6orf165 homolog OS=Rattus norvegicus PE=2 SV=1	5		Labial palps and gills	1.4508291	0.12307136	1.3966179	0.0096518975	1.4832833	0.16322732	2.2172775	0.04409961	1.5060043	0.057343267	1.3906916	0.09447339	1.4211289	0.08547113	35.641537	2.1438432	0.25062555	6.0	25.0	4.4653836E-11	8.126998E-8
27596	CU682555	(sp:Q4R7Y8) Uncharacterized protein C14orf45 homolog OS=Macaca fascicularis GN=QtsA-11302 PE=2 SV=2	5		Labial palps and gills	-0.32492945	0.08312309	-0.31974795	0.058004	-0.38768876	0.07096142	0.058934256	0.05930428	-0.33178985	0.06781826	-0.5249847	0.0714834	-0.4478053	0.06354876	27.45201	0.82593215	0.12536001	6.0	25.0	7.5119644E-10	9.795601E-7
31625	CU684060	PREDICTED: Pan troglodytes hypothetical protein LOC452271 (LOC452271), mRNA	5		Labial palps and gills	0.9543138	0.10759514	0.9651127	0.08602911	0.9070765	0.15566605	1.8321999	0.090248205	0.9806973	0.12959976	0.8558731	0.048872475	1.1027753	0.08627215	41.63822	2.800612	0.28025252	6.0	25.0	7.9474205E-12	1.6173E-8
8406	CU684841	(sp:Q9JLI7) Sperm-associated antigen 6 OS=Mus musculus GN=Spag6 PE=1 SV=1	5		Labial palps and gills	-0.74724334	0.1291662	-0.71648663	0.12902407	-0.6408558	0.16299225	0.03726668	0.068985775	-0.5591799	0.12390153	-0.856803	0.17872156	-0.7894613	0.07118799	22.426369	2.2486706	0.41778767	6.0	25.0	6.1994885E-9	4.6000205E-6
7215	CU684909	(sp:Q8TD57) Dynein heavy chain 3, axonemal OS=Homo sapiens GN=DNAH3 PE=2 SV=1	5		Labial palps and gills	0.6953754	0.16288915	0.6698536	0.11244854	0.56957877	0.22662406	1.5353312	0.054753996	0.69943017	0.12402607	0.46174932	0.14668243	0.6353276	0.019534567	25.415985	3.0412135	0.49857295	6.0	25.0	1.6933446E-9	1.8389723E-6
17804	CU685144	(sp:P70414) Sodium/calcium exchanger 1 OS=Mus musculus GN=Slc8a1 PE=1 SV=1	5		Labial palps and gills	0.061621867	0.25465465	-0.058120713	0.2887477	0.26555184	0.19945078	1.1542947	0.072634056	-0.022307359	0.1334971	0.17572099	0.03665868	0.1568096	0.084105514	19.372988	4.2680464	0.91795474	6.0	25.0	2.7236057E-8	4.793546E-6
36420	CU685202	(sp:Q5T655) Coiled-coil domain-containing protein 147 OS=Homo sapiens GN=CCDC147 PE=2 SV=1	5		Labial palps and gills	-0.5496334	0.075563565	-0.57369494	0.037249908	-0.6144827	0.017040567	-0.11992153	0.02224482	-0.6342238	0.08562326	-0.6204963	0.051628273	-0.4783064	0.09570528	31.818851	0.7938643	0.10395623	6.0	25.0	1.5415835E-10	2.5035317E-7
43561	CU685363	0	5		Labial palps and gills	-0.19809796	0.17401323	-0.20973282	0.10615612	-0.19825941	0.13367437	0.5332898	0.09269535	-0.10383451	0.18605629	-0.36275813	0.073670745	-0.50031304	0.07008218	23.45342	2.5893862	0.46002287	6.0	25.0	3.9093044E-9	3.3815484E-6
35306	CU685474	0	5	male gonad	Labial palps and gills	0.24111515	0.081122406	0.31069714	0.07177934	0.65810883	0.13161568	1.3080301	0.05310492	0.38278568	0.05312253	0.30742726	0.15846448	0.46553448	0.027153494	72.03985	3.5955744	0.20796211	6.0	25.0	1.4765966E-14	3.5940362E-11
31923	CU685498	0	5		Labial palps and gills	1.0181668	0.16708049	1.1266427	0.05024673	0.9203099	0.16085006	1.9471532	0.03885158	1.179863	0.15381649	0.76720697	0.12774968	0.6758699	0.11869754	39.43287	4.233555	0.4473378	6.0	25.0	1.4589996E-11	2.8800653E-8
38753	CU983935	(sp:Q567I9) Cytochrome b5 domain-containing protein 1 OS=Danio rerio GN=cyb5d1 PE=2 SV=1	5		Labial palps and gills	1.1981287	0.13783525	1.2637944	0.083370335	1.2378693	0.15372807	2.0771022	0.07325192	1.2876968	0.082303435	1.1544919	0.09394519	1.2295616	0.034374014	37.118427	2.593951	0.2911796	6.0	25.0	2.8538172E-11	5.402276E-8
37324	CU986522	(sp:A2BFC9) Uncharacterized protein FLJ46082 homolog OS=Danio rerio GN=si:ch211-215c18.4 PE=4 SV=1	5		Labial palps and gills	0.32895318	0.10686776	0.42987433	0.13102229	0.35282588	0.15316977	1.1950595	0.16994858	0.22645268	0.35275915	0.043814603	0.115650155	0.13699412	0.12530455	19.323156	3.473631	0.7490216	6.0	25.0	2.794394E-8	4.6107502E-6
10585	CU986736	(sp:Q9NQC8) UPF0360 protein C11orf60 OS=Homo sapiens GN=C11orf60 PE=2 SV=1	5		Labial palps and gills	1.7470733	0.108022	1.8222944	0.07996816	1.8993394	0.11591293	2.3050408	0.044623487	1.8687129	0.0303565	1.7177331	0.083833	1.836508	0.031267043	23.658667	0.9875801	0.17392853	6.0	25.0	3.5722878E-9	3.20077E-6
6085	CU987259	0	5		Labial palps and gills	-0.46992064	0.057432562	-0.44019318	0.04418465	-0.4760387	0.02829165	0.23648536	0.05155257	-0.39522633	0.056983594	-0.41534293	0.07005685	-0.28421408	0.07527848	83.85772	1.6258957	0.08078643	6.0	25.0	2.4424907E-15	6.023182E-12
3026	CU987302	(sp:Q9R1K9) Centrin-2 OS=Mus musculus GN=Cetn2 PE=1 SV=1	5		Labial palps and gills	1.1372367	0.12268583	1.2032931	0.07887961	1.4374629	0.15735576	1.8642163	0.08226185	1.3028486	0.07315938	1.2978354	0.046450347	1.4340429	0.044011835	26.733145	1.5844401	0.24695313	6.0	25.0	9.949271E-10	1.22973E-6
40878	CU987413	(sp:Q28FE4) MORN repeat-containing protein 5 OS=Xenopus tropicalis GN=morn5 PE=2 SV=1	5	male gonad	Labial palps and gills	0.94461745	0.15270837	0.9844159	0.061389703	1.3651175	0.1625746	2.1042933	0.099483505	1.0467513	0.085058644	1.1618806	0.03021728	1.320215	0.14340015	47.434063	4.2083015	0.3696624	6.0	25.0	1.8295365E-12	4.02681E-9
24910	CU987581	0	5	male gonad	Labial palps and gills	0.61994064	0.10057025	0.5924582	0.07665459	0.5086195	0.09430349	1.5797255	0.078433804	0.62504894	0.10694044	0.4566825	0.1361706	0.43397564	0.04109142	70.52491	3.8686867	0.22856502	6.0	25.0	1.8873791E-14	4.5787818E-11
34711	CU987688	(sp:P09480) Neuronal acetylcholine receptor subunit alpha-2 OS=Gallus gallus GN=CHRNA2 PE=2 SV=1	5		Labial palps and gills	0.18059292	0.058265787	0.2234903	0.06462899	0.1729199	0.08637182	0.6698889	0.045460973	0.16263758	0.13487962	0.2341047	0.11577091	0.27326688	0.050205033	19.915844	0.7992943	0.16722327	6.0	25.0	2.0663215E-8	6.054322E-6
1462	CU987737	(sp:Q3SZR5) UPF0573 protein C2orf70 homolog OS=Bos taurus PE=2 SV=1	5		Labial palps and gills	0.6321907	0.17535171	0.7301374	0.15059137	0.6731843	0.112623416	1.5756662	0.11071319	0.78748834	0.12635632	0.36913776	0.20215352	0.5175356	0.0815585	27.81378	3.661716	0.5485465	6.0	25.0	6.5366645E-10	8.706837E-7
10205	CU987797	PREDICTED: similar to predicted protein [Ciona intestinalis]	5		Labial palps and gills	0.9530267	0.17411685	0.9596995	0.18501107	0.87026215	0.11871881	1.877477	0.13296317	1.0129987	0.15349853	0.7123916	0.19150715	0.53709877	0.19694827	25.639214	4.3523097	0.70730036	6.0	25.0	1.5449302E-9	1.7179624E-6
36100	CU987810	0	5		Labial palps and gills	1.2344222	0.12654683	1.3239393	0.07506484	1.2311146	0.12519354	2.0016212	0.021042444	1.3309674	0.15607364	1.134505	0.16650096	0.9256321	0.08258608	31.758297	2.6986237	0.35405755	6.0	25.0	1.5737434E-10	2.546317E-7
2489	CU988181	0	5		Labial palps and gills	0.9936254	0.18740873	1.0887963	0.14855115	1.0150571	0.09640454	1.7308234	0.053726133	1.114012	0.0901485	0.74991095	0.10689017	1.2048808	0.10626125	21.182014	2.2425587	0.4411287	6.0	25.0	1.1098263E-8	5.8598825E-6
6388	CU988530	PREDICTED: similar to coiled-coil domain containing 108 [Strongylocentrotus purpuratus]	5		Labial palps and gills	0.8564392	0.1926093	0.8855166	0.07987616	0.9604891	0.15538886	1.7264841	0.06654208	0.8937191	0.10873163	0.7162029	0.124585666	0.80422294	0.071031936	25.359764	2.8101785	0.46171868	6.0	25.0	1.7331031E-9	1.8752175E-6
5580	CU988970	0	5		Labial palps and gills	0.91839004	0.20552279	1.203073	0.10757804	1.0407012	0.2179918	1.9299947	0.15821795	1.0255704	0.11623225	0.805234	0.15675189	1.0147817	0.045940652	21.643486	3.4731631	0.6686314	6.0	25.0	8.914463E-9	5.4378224E-6
28170	CU989003	(sp:Q50JE5) Angiotensin-converting enzyme OS=Mesocricetus auratus GN=Ace PE=2 SV=1	5		Labial palps and gills	1.617518	0.1464451	1.5732296	0.113723494	1.4426031	0.14014275	2.311952	0.07952575	1.5176245	0.12549463	1.6480556	0.044572823	1.6613619	0.16959165	20.606295	2.0093915	0.40630618	6.0	25.0	1.4667158E-8	6.1748738E-6
29895	CU989416	PREDICTED: hypothetical protein [Strongylocentrotus purpuratus]	5		Labial palps and gills	0.8954364	0.1755072	0.9811187	0.11781796	0.9427273	0.13001783	1.8211088	0.05834348	1.0252507	0.049396582	0.84013534	0.067826435	0.75755966	0.102824084	35.107132	3.1261766	0.37102818	6.0	25.0	5.2718274E-11	9.46293E-8
13766	CU989634	0	5	male gonad	Labial palps and gills	1.0101275	0.11012421	1.0851008	0.11814083	1.1613388	0.16699074	2.0479925	0.11443105	1.0962776	0.094053686	0.9513521	0.116106756	0.93940586	0.023652697	48.962055	3.7410529	0.31836325	6.0	25.0	1.2763124E-12	2.8410714E-9
28960	CU989658	(sp:Q9D180) Uncharacterized protein ENSP00000361571 homolog OS=Mus musculus PE=2 SV=2	5		Labial palps and gills	1.3396064	0.21784244	1.3899479	0.12645331	1.2030864	0.20573603	2.2302518	0.051481925	1.4412843	0.14263171	1.1339209	0.14324115	1.3613348	0.14269169	19.137327	3.2093759	0.69876003	6.0	25.0	3.0764124E-8	3.968572E-6
42635	CU990254	(sp:Q9JLI7) Sperm-associated antigen 6 OS=Mus musculus GN=Spag6 PE=1 SV=1	5		Labial palps and gills	0.78031504	0.16909288	0.7940036	0.096235044	0.8074535	0.21134833	1.6843045	0.05109431	0.84912205	0.13158615	0.5476761	0.1945423	0.6101162	0.06289592	26.176844	3.4372447	0.5471192	6.0	25.0	1.2420628E-9	1.464392E-6
6802	CU990822	(sp:Q4R8T1) EF-hand calcium-binding domain-containing protein 6 (Fragment) OS=Macaca fascicularis GN=EFCAB6 PE=2 SV=2	5		Labial palps and gills	0.5997371	0.2115647	0.678394	0.24863844	0.5461191	0.131437	1.4694057	0.0374578	0.7393075	0.052841306	0.4281106	0.14478669	0.32674962	0.18239367	19.41032	3.3815203	0.7258854	6.0	25.0	2.6718414E-8	4.9963433E-6
23070	CU991208	0	5		Labial palps and gills	1.0007293	0.1043471	1.0406327	0.11570349	1.0041192	0.058104765	1.8836269	0.09800889	1.0490578	0.14408989	0.94172204	0.111397244	0.9765727	0.049730707	43.735313	2.752795	0.262259	6.0	25.0	4.5782267E-12	9.6600585E-9
36513	CU991647	(sp:A7RHB3) UPF0732 protein v1g81173 OS=Nematostella vectensis GN=v1g81173 PE=3 SV=2	5		Labial palps and gills	0.4890807	0.19080603	0.6014436	0.13493314	0.45458338	0.22431321	1.5360956	0.13810399	0.65724695	0.14742407	0.35596788	0.18647683	0.33716625	0.18589465	22.17333	4.208479	0.7908297	6.0	25.0	6.963742E-9	4.9233654E-6
27228	CU991768	0	5		Labial palps and gills	-0.33313212	0.052570403	-0.33727476	0.045812603	-0.35068613	0.08044841	0.39704967	0.05775467	-0.26262882	0.10066341	-0.400893	0.10998115	-0.30500942	0.010319313	64.92318	1.9020561	0.122070946	6.0	25.0	4.962697E-14	1.1865808E-10
33392	CU991891	0	5	male gonad	Labial palps and gills	0.7730148	0.17044188	0.91658026	0.039070982	0.89350545	0.16413978	1.8618584	0.033955175	0.93782294	0.074012004	0.7322233	0.09571292	0.73176104	0.07106307	47.141262	3.9743843	0.35128322	6.0	25.0	1.9626523E-12	4.3099844E-9
36321	CU992276	0	5		Labial palps and gills	-0.38375962	0.18213278	-0.24663198	0.16758677	-0.4104259	0.13873261	0.5479203	0.12561661	-0.25263655	0.15144855	-0.60158074	0.041625693	-0.47774613	0.078373246	28.154722	3.4730072	0.51397645	6.0	25.0	5.741727E-10	7.7857817E-7
17244	CU992617	(sp:Q0VFN8) Uncharacterized protein C9orf117 homolog OS=Xenopus tropicalis PE=2 SV=1	5		Labial palps and gills	-0.26841992	0.19660255	-0.101299316	0.14980046	-0.28044972	0.16396494	0.7054566	0.12660176	-0.10885507	0.05721321	-0.39439714	0.16198638	-0.29169154	0.12046129	23.833307	3.4245462	0.59869754	6.0	25.0	3.3101792E-9	3.0453648E-6
1001	CU992728	0	5		Labial palps and gills	1.0082293	0.18328461	1.0628651	0.14149986	0.9419067	0.11339692	1.8604906	0.111184746	1.0368495	0.13620289	0.82658696	0.22937892	0.69400495	0.10154394	22.992655	3.395445	0.61531335	6.0	25.0	4.7976974E-9	3.8765393E-6
21827	CU992930	(sp:Q9DAK2) Parkin coregulated gene protein homolog OS=Mus musculus GN=Pacrg PE=2 SV=1	5		Labial palps and gills	1.0838349	0.17573974	1.0014275	0.23200716	1.0899429	0.14071794	2.1773124	0.06950603	1.0677208	0.19166376	0.79907614	0.21165045	1.0257049	0.068809606	28.93098	4.9323945	0.71036804	6.0	25.0	4.294951E-10	6.128895E-7
35924	CU993384	(sp:Q5JVL4) EF-hand domain-containing protein 1 OS=Homo sapiens GN=EFHC1 PE=1 SV=1	5		Labial palps and gills	-0.36656255	0.11686057	-0.2955832	0.1295645	-0.42998624	0.12299184	0.5518708	0.15349883	-0.33116722	0.22582793	-0.5748675	0.15087284	-0.49035078	0.16901295	25.279596	3.4521875	0.569001	6.0	25.0	1.7915494E-9	1.9151662E-6
24491	CU993685	0	5	male gonad	Labial palps and gills	0.3977322	0.18372783	0.4480094	0.18992944	0.35473692	0.23667775	1.5009651	0.18328254	0.45613083	0.12560704	0.37168422	0.18240374	0.42078143	0.16572495	20.884825	4.224799	0.84287655	6.0	25.0	1.2806417E-8	6.019016E-6
28710	CU993694	PREDICTED: similar to LOC129881 protein [Strongylocentrotus purpuratus]	5		Labial palps and gills	0.99789274	0.15006725	1.0592016	0.13168216	0.9119119	0.11148283	1.8806375	0.05421665	1.0659798	0.16917399	0.73675257	0.2376478	0.6528932	0.11924562	29.180069	3.8777714	0.5537129	6.0	25.0	3.9184167E-10	5.6738673E-7
22800	CU993854	(sp:A6H8T2) Cancer susceptibility candidate protein 1 homolog OS=Danio rerio GN=casc1 PE=2 SV=2	5		Labial palps and gills	0.97114503	0.18989299	1.0785781	0.0961664	1.2385416	0.13226712	1.7517332	0.09249936	1.1417313	0.07262276	0.95111585	0.067521535	1.0823989	0.059066914	20.2192	1.9326867	0.3982779	6.0	25.0	1.7754099E-8	6.142918E-6
33430	CU993862	0	5	male gonad	Labial palps and gills	0.35021508	0.16251475	0.43860972	0.13767533	0.3314429	0.13803396	1.4942019	0.03740926	0.42234343	0.079195656	0.44322658	0.10188104	0.3950713	0.045467667	50.07596	4.317625	0.3592563	6.0	25.0	9.878764E-13	2.2187705E-9
38510	CU994336	(sp:Q9BZ19) Ankyrin repeat domain-containing protein 60 OS=Homo sapiens GN=ANKRD60 PE=2 SV=3	5		Labial palps and gills	-0.7857823	0.118943594	-0.64497757	0.069242716	-0.74198747	0.18415037	0.06711033	0.14353639	-0.71535355	0.033120368	-0.94823074	0.11067123	-0.79881793	0.08898541	32.869205	2.6880383	0.34074932	6.0	25.0	1.08326015E-10	1.8426255E-7
17652	CU994347	0	5		Labial palps and gills	1.01953	0.09116595	1.0673046	0.056876495	1.0718871	0.12198547	1.5651208	0.15030774	1.040878	0.08394663	0.8436618	0.0660741	0.90559113	0.14082046	20.026236	1.3170778	0.27403173	6.0	25.0	1.9549022E-8	6.138393E-6
38634	CU994825	0	5	male gonad	Labial palps and gills	1.0281062	0.16095784	1.0643386	0.11078674	0.7910852	0.19456574	1.91579	0.04833311	0.9683618	0.292368	0.60838646	0.14120665	0.4679813	0.18479739	29.11945	5.293596	0.7574542	6.0	25.0	4.0066495E-10	5.7856016E-7
43637	CU995942	(sp:Q3V0B4) Coiled-coil domain-containing protein 108 OS=Mus musculus GN=Ccdc108 PE=1 SV=1	5		Labial palps and gills	-0.10148557	0.17769907	-0.13407484	0.10393881	-0.01322107	0.13056105	0.5865843	0.04166941	-0.05821625	0.16811584	-0.25299743	0.09540025	-0.28875983	0.08665464	19.391722	2.0683162	0.44441563	6.0	25.0	2.6974956E-8	4.828517E-6
19227	CU996446	PREDICTED: similar to Uncharacterized protein C18orf34 [Ciona intestinalis]	5		Labial palps and gills	1.0740747	0.12128305	1.0526714	0.04938517	1.0801438	0.14918171	1.9295638	0.08949111	1.1568432	0.078498855	0.9704243	0.06299378	1.1141909	0.06349635	45.111195	2.6369636	0.24356148	6.0	25.0	3.2291947E-12	6.926623E-9
35275	CU997201	(sp:Q9HAQ2) Kinesin-like protein KIF9 OS=Homo sapiens GN=KIF9 PE=1 SV=3	5		Labial palps and gills	1.2001162	0.1429434	1.2420232	0.12364385	1.2499337	0.13825166	2.1806366	0.05677541	1.3143452	0.078838795	1.1171017	0.13528575	1.1957235	0.115905985	37.62006	3.3384943	0.36975998	6.0	25.0	2.46001E-11	4.708459E-8
14453	CU997902	PREDICTED: similar to predicted protein [Ciona intestinalis]	5		Labial palps and gills	0.084800586	0.18723717	0.039832182	0.2134961	-0.19709255	0.14226201	0.82351214	0.15719365	-0.028583469	0.1525458	-0.36098456	0.13666533	-0.4455439	0.1258033	25.655567	4.250491	0.69031334	6.0	25.0	1.5346235E-9	1.7141745E-6
17509	CU998233	(sp:Q4R6T7) IQ and ubiquitin-like domain-containing protein OS=Macaca fascicularis GN=IQUB PE=2 SV=2	5		Labial palps and gills	0.25182188	0.17795184	0.28554162	0.20036004	0.074030586	0.23059045	1.0629411	0.06959962	0.28364033	0.12573987	-0.14199382	0.043376993	0.025440805	0.13364471	24.010603	3.5889566	0.6228076	6.0	25.0	3.0651912E-9	2.8751494E-6
17420	CX068942	0	5		Labial palps and gills	1.1712569	0.16514839	1.2089074	0.102711864	1.1352472	0.190381	1.940606	0.07079092	1.2069489	0.12800497	0.89192355	0.12781495	1.0451939	0.090661384	23.789896	2.6787055	0.46916023	6.0	25.0	3.373334E-9	3.0764807E-6
40111	CX739466	(sp:Q2T9V2) IQ domain-containing protein G OS=Bos taurus GN=IQCG PE=2 SV=1	5		Labial palps and gills	-0.7488221	0.12163932	-0.7165676	0.053215113	-0.82526803	0.21327601	-0.13417986	0.07462784	-0.7726779	0.07239134	-0.84480625	0.100975975	-0.8142195	0.03165053	20.144001	1.5207185	0.31455156	6.0	25.0	1.8431493E-8	6.1929813E-6
34080	DV736446	0	5		Labial palps and gills	0.77447313	0.16907668	0.7835978	0.111321464	0.6723561	0.12037806	1.6269686	0.023192415	0.8827355	0.0791169	0.5082517	0.17611398	0.37649104	0.19313896	32.044094	3.8922575	0.506107	6.0	25.0	1.4280432E-10	2.344847E-7
24825	DV736477	hypothetical protein BRAFLDRAFT_269790 [Branchiostoma floridae]	5		Labial palps and gills	0.8324848	0.1373384	0.8691064	0.09432961	0.8238484	0.097009495	1.6630208	0.049781345	0.830234	0.20163505	0.71383697	0.041579705	0.8022527	0.06739899	32.005417	2.574608	0.3351787	6.0	25.0	1.4468793E-10	2.3685413E-7
33725	DV736486	(sp:Q2TA38) Tektin-4 OS=Bos taurus GN=TEKT4 PE=2 SV=1	5		Labial palps and gills	1.5684377	0.20229512	1.5581837	0.2547339	1.4712224	0.16234232	2.4568968	0.04129901	1.6442249	0.15006183	1.3097823	0.1656795	1.461216	0.0826786	19.321867	3.4117405	0.7357252	6.0	25.0	2.7962518E-8	4.585853E-6
26781	DV736502	0	5		Labial palps and gills	1.0103657	0.21071698	1.0175235	0.10590578	1.0981703	0.18757583	1.8515238	0.048876595	1.0935107	0.14195074	0.769866	0.097944506	0.84486157	0.104734376	21.877497	3.0417652	0.57931775	6.0	25.0	7.988517E-9	5.1925363E-6
32959	DV736572	(sp:P56597) Nucleoside diphosphate kinase homolog 5 OS=Homo sapiens GN=NME5 PE=1 SV=1	5		Labial palps and gills	1.2742255	0.16181313	1.3743215	0.11346168	1.2915013	0.09558391	2.3526812	0.06520446	1.3735797	0.12296509	1.0666269	0.13458407	1.1972277	0.045174364	50.042984	4.4184847	0.3678908	6.0	25.0	9.953149E-13	2.234482E-9
13672	DV736642	0	5		Labial palps and gills	1.1104789	0.17345878	1.158728	0.14362413	1.1442983	0.1673319	1.9578375	0.057716455	1.2099411	0.12455396	0.98497593	0.10331485	1.499996	0.09247003	24.42795	2.7596226	0.4707078	6.0	25.0	2.5624018E-9	2.518841E-6
25927	DV736679	0	5		Labial palps and gills	1.1783373	0.072761945	1.2263744	0.12004729	1.3781674	0.16166578	1.7563971	0.022661772	1.3022268	0.032803122	1.1501658	0.041319065	1.3988646	0.055886496	26.044641	1.1123905	0.17796214	6.0	25.0	1.310068E-9	1.5249192E-6
4522	DV736763	0	5		Labial palps and gills	1.510167	0.17170472	1.4685384	0.121290915	1.5346311	0.10559701	2.4503965	0.037532534	1.561841	0.15077218	1.3001704	0.16065766	1.580801	0.07824649	31.361979	3.4035568	0.45218724	6.0	25.0	1.8029744E-10	2.8685324E-7
3078	DV736885	0	5		Labial palps and gills	1.5766011	0.1335279	1.6496855	0.090190366	1.5981164	0.05607544	2.1194463	0.06283481	1.6134229	0.07035056	1.4632196	0.09240018	1.3531988	0.020358426	27.519585	1.4014726	0.2121932	6.0	25.0	7.318479E-10	9.57989E-7
20920	DV736921	0	5		Labial palps and gills	0.5587551	0.1287181	0.6402907	0.12609224	0.63710254	0.03490347	1.3497865	0.083149925	0.6956502	0.15922576	0.63198906	0.099264555	0.59531724	0.08003575	25.815563	1.9386996	0.31290874	6.0	25.0	1.4376154E-9	1.6360062E-6
4860	EE677431	0	5		Labial palps and gills	1.1033303	0.11366765	1.1376979	0.14460966	0.9278517	0.11421661	1.7928169	0.10486479	1.1617163	0.09315654	0.9270791	0.14387414	0.9671735	0.076337576	27.677713	2.1981888	0.3309204	6.0	25.0	6.886426E-10	9.103855E-7
29218	EE677501	(sp:A7SMR0) Meiosis expressed gene 1 protein homolog OS=Nematostella vectensis GN=v1g237368 PE=3 SV=1	5		Labial palps and gills	1.4066477	0.1340439	1.4479817	0.08814209	1.4807332	0.12527181	2.4557261	0.04125349	1.4248704	0.14527957	1.2808361	0.14228703	1.5722833	0.112777226	44.227013	3.8581254	0.36347744	6.0	25.0	4.036771E-12	8.549881E-9
10095	EE677645	0	5		Labial palps and gills	1.0698497	0.12450365	1.173191	0.075344495	1.0351087	0.13222016	1.7877951	0.082336925	1.1646562	0.09471676	0.9212365	0.13545984	1.075608	0.038939334	28.687313	1.9610682	0.28483382	6.0	25.0	4.7013515E-10	6.624204E-7
29405	EE677784	(sp:Q5VTT2) Uncharacterized protein C9orf135 OS=Homo sapiens GN=C9orf135 PE=1 SV=1	5		Labial palps and gills	-0.3851936	0.07060879	-0.31200355	0.07840989	-0.33916885	0.088237606	0.2706168	0.056792952	-0.253006	0.14255956	-0.44620097	0.11273836	-0.27264094	0.07107019	29.617037	1.426095	0.20062989	6.0	25.0	3.3412106E-10	4.941651E-7
30722	ES789166	(sp:B5X5D0) UPF0691 protein C9orf116 homolog OS=Salmo salar PE=2 SV=1	5		Labial palps and gills	1.330827	0.14805594	1.408209	0.14826757	1.379582	0.10797158	2.303899	0.09568813	1.5003712	0.11494108	1.2053888	0.21466428	1.3383137	0.08191681	28.975649	3.3369079	0.4798437	6.0	25.0	4.2246517E-10	6.049701E-7
42402	ES789182	(sp:A2BFC9) Uncharacterized protein FLJ46082 homolog OS=Danio rerio GN=si:ch211-215c18.4 PE=4 SV=1	5		Labial palps and gills	0.99540263	0.12631139	1.042372	0.11433024	0.99042886	0.16235946	2.0613794	0.08417335	1.0591848	0.14012787	0.77297026	0.19211277	0.55307156	0.16276945	45.155838	5.4224343	0.5003445	6.0	25.0	3.1933345E-12	6.856089E-9
40770	ES789194	(sp:O02414) Dynein light chain LC6, flagellar outer arm OS=Anthocidaris crassispina PE=3 SV=1	5		Labial palps and gills	0.4090282	0.061052255	0.44905055	0.085088424	0.45530295	0.09514961	0.8390912	0.03638964	0.49326253	0.020065505	0.33458272	0.057314318	0.42629576	0.058605142	27.368252	0.65888137	0.10031108	6.0	25.0	7.759481E-10	1.0056287E-6
9912	ES789199	(sp:Q5F201) WD repeat-containing protein 16 OS=Mus musculus GN=Wdr16 PE=2 SV=1	5		Labial palps and gills	1.1838896	0.17148152	1.1967788	0.11010848	1.2554941	0.12568799	2.0240648	0.10015317	1.1445823	0.14059201	0.97764426	0.15471496	0.98239267	0.06266611	27.647257	3.069423	0.462587	6.0	25.0	6.967451E-10	9.1831004E-7
36266	ES789239	(sp:Q9D9T8) EF-hand domain-containing protein 1 OS=Mus musculus GN=Efhc1 PE=1 SV=1	5		Labial palps and gills	0.5078119	0.17445768	0.5289222	0.16471791	0.42281616	0.15506159	1.390055	0.04058128	0.53944075	0.18974891	0.23590799	0.17664735	0.23667541	0.079578154	25.970478	3.6907709	0.59214205	6.0	25.0	1.3499697E-9	1.560565E-6
9805	ES789247	(sp:Q6SP97) Enkurin OS=Mus musculus GN=Enkur PE=1 SV=1	5		Labial palps and gills	1.3392925	0.17514531	1.3689924	0.1410076	1.2880113	0.13856404	2.209432	0.27606228	1.4118171	0.11908525	1.0941527	0.14624023	1.0146704	0.08420557	22.17005	3.6638362	0.68858594	6.0	25.0	6.974295E-9	4.9238524E-6
24471	ES789800	(sp:Q5T2S8) Armadillo repeat-containing protein 4 OS=Homo sapiens GN=ARMC4 PE=2 SV=1	5		Labial palps and gills	0.6857083	0.13687706	0.6845692	0.10560047	0.6290405	0.102127194	1.5278869	0.08348711	0.6790782	0.2279047	0.3896988	0.12701248	0.4929136	0.07897656	31.340195	3.3075082	0.43973193	6.0	25.0	1.8165791E-10	2.8883608E-7
19877	ES789943	(sp:Q80Y75) DnaJ homolog subfamily B member 13 OS=Mus musculus GN=Dnajb13 PE=2 SV=1	5		Labial palps and gills	0.9865218	0.22792007	1.0866423	0.18486542	0.8802177	0.15060796	2.0242953	0.066589415	1.1559548	0.10362995	0.681468	0.14570902	0.75944936	0.13736029	28.944214	4.8627925	0.7000237	6.0	25.0	4.2739934E-10	6.1075366E-7
12036	ES789955	(sp:A6NL82) Protein FAM183A OS=Homo sapiens GN=FAM183A PE=2 SV=2	5		Labial palps and gills	1.0051447	0.14790027	1.0590385	0.11268969	1.0425255	0.14172798	2.0777943	0.06970231	1.1553501	0.061032314	1.0637716	0.18543996	0.9938896	0.19589391	31.92947	3.7971756	0.49551606	6.0	25.0	1.4846502E-10	2.4259185E-7
8464	EX956366	0	5		Labial palps and gills	0.85739565	0.17455307	0.9881298	0.14267619	0.88948154	0.12110072	1.7649401	0.08315812	0.99689054	0.14168774	0.70569605	0.15984245	0.7941242	0.08211377	25.67895	3.05803	0.49619594	6.0	25.0	1.5200161E-9	1.700898E-6
32788	FD483996	(sp:Q494V2) Coiled-coil domain-containing protein 37 OS=Homo sapiens GN=CCDC37 PE=1 SV=1	5		Labial palps and gills	1.1804341	0.11229226	1.1662345	0.06725746	1.0622654	0.08056157	2.0231893	0.121612206	1.2170516	0.19025716	1.007596	0.09920533	0.9806208	0.078825235	40.215996	3.1120942	0.32243535	6.0	25.0	1.1719181E-11	2.347352E-8
6609	FP001797	PREDICTED: similar to predicted protein [Ciona intestinalis]	5		Labial palps and gills	1.3453534	0.19990258	1.4060782	0.13402323	1.2793337	0.13877179	2.326825	0.047176264	1.427718	0.13265213	1.1051894	0.14989267	1.2866418	0.06889952	30.269455	3.8684235	0.53249824	6.0	25.0	2.6435276E-10	4.023449E-7
8430	FP006717	PREDICTED: similar to LOC495952 protein [Ciona intestinalis]	5		Labial palps and gills	1.0022299	0.13163443	1.1181654	0.04901224	1.0909057	0.030732406	1.745069	0.07332691	1.1099377	0.13395698	1.1044141	0.057741594	1.0951757	0.063581735	30.464272	1.6335735	0.22342752	6.0	25.0	2.46703E-10	3.801693E-7
14418	FP010022	0	5	male gonad	Labial palps and gills	0.55948305	0.16036634	0.68164563	0.11118775	0.50376904	0.119299896	1.7025292	0.09704278	0.64636075	0.08863783	0.7000184	0.13319089	0.94834805	0.09350202	46.300232	4.3456616	0.3910763	6.0	25.0	2.4065194E-12	5.22696E-9
10897	FP089825	PREDICTED: similar to LOC733372 protein [Taeniopygia guttata]	5		Labial palps and gills	0.91786873	0.15642928	0.92711294	0.09718573	0.82344544	0.1124924	1.7186344	0.07183438	0.92561656	0.16990979	0.8027853	0.0550377	0.9252485	0.08430279	27.75073	2.4648411	0.37008652	6.0	25.0	6.696289E-10	8.879279E-7
42619	FP089859	hypothetical protein BRAFLDRAFT_117750 [Branchiostoma floridae]	5	male gonad	Labial palps and gills	0.031786032	0.099261455	0.11041339	0.15645376	-0.16968866	0.15338132	0.6664082	0.15485269	0.055202473	0.13694139	-0.22959428	0.053891703	-0.04920142	0.09903683	22.861311	2.0811956	0.3793154	6.0	25.0	5.0892233E-9	4.0459327E-6
8001	AM858986	0	5		Visceral ganglion	-0.7284345	0.12760894	-0.78417253	0.18295681	-0.73150796	0.30076692	1.6810467	0.06859718	-0.51966643	0.17783572	-0.586195	0.26481453	-0.7130722	0.12053872	97.201096	19.79992	0.8487524	6.0	25.0	4.440892E-16	1.1004531E-12
21007	AM855767	0	5		Visceral ganglion	1.0824363	0.09047038	1.1692041	0.08925391	1.0572865	0.023208695	1.9171525	0.08510991	1.2158358	0.053556703	1.1771463	0.03559629	1.1782315	0.103159614	62.103874	2.2189264	0.14887199	6.0	25.0	8.304468E-14	1.9689894E-10
38374	AM860940	(sp:Q9D722) Uncharacterized protein C20orf111 homolog OS=Mus musculus PE=2 SV=1	5		Visceral ganglion	0.37830254	0.11399968	0.35871226	0.07219145	0.49945605	0.10055796	1.0653756	0.13858229	0.39544898	0.090950534	0.4560296	0.10349187	0.6195521	0.0780478	24.312023	1.574131	0.26977924	6.0	25.0	2.6924618E-9	2.611688E-6
32579	AM869249	(sp:Q9Z1J8) SEC14-like protein 3 OS=Rattus norvegicus GN=Sec14l3 PE=1 SV=1	5		Visceral ganglion	0.3974575	0.07771611	0.5421017	0.0875144	0.4996073	0.18677637	0.9284609	0.064590886	0.32154185	0.09623829	0.41123968	0.081364155	0.3530729	0.029606314	18.97396	1.059669	0.23270246	6.0	25.0	3.3498015E-8	2.9478254E-6
40126	AM864807	0	5		Visceral ganglion	-1.1527629	0.33010316	-0.89694273	0.115288936	-0.94980454	0.12352147	1.8199443	0.11522688	-0.9283557	0.15528142	-0.76883596	0.450999	-0.7532084	0.3018339	61.796234	27.350082	1.8441039	6.0	25.0	8.8040686E-14	2.0848034E-10
34370	AM866620	(sp:Q8CCB4) Vacuolar protein sorting-associated protein 53 homolog OS=Mus musculus GN=Vps53 PE=2 SV=1	5	male gonad	Visceral ganglion	0.15032095	0.043994542	0.21756344	0.06681508	0.36792225	0.072110325	0.8786959	0.08900802	0.24497688	0.07446584	0.3082063	0.06825624	0.41904974	0.1668856	36.401806	1.5766906	0.18047301	6.0	25.0	3.539169E-11	6.5510015E-8
25199	AM865302	0	5	male gonad	Visceral ganglion	-1.0366222	0.27541012	-0.6490803	0.43417978	-0.80819046	0.24997894	1.3038676	0.079853006	-0.71792436	0.5003818	-0.7831951	0.08109429	-1.0528555	0.19923402	32.711266	17.216957	2.1930466	6.0	25.0	1.1415646E-10	1.9258195E-7
1417	AM861850	0	5	male gonad	#N/A	-1.0100343	0.09892399	-1.0725439	0.12042646	-0.9964916	0.28398615	1.2224393	0.08697176	-0.84954363	0.01303864	-0.7491356	0.093201645	-0.95445913	0.06652319	168.07782	16.80072	0.4164916	6.0	25.0	0.0	0.0
1559	ES789786	(sp:Q5SSF7) Protein FAM46C OS=Mus musculus GN=Fam46c PE=2 SV=1	5	male gonad	#N/A	0.43395132	0.072654724	0.51584864	0.09789513	0.47139275	0.059992142	1.2752689	0.08481106	0.5693959	0.062114008	0.52846	0.11455411	0.4982082	0.09673868	51.807877	2.2019768	0.17709474	6.0	25.0	6.701306E-13	1.5211965E-9
1721	AM865116	(sp:Q9Z1K5) Protein ariadne-1 homolog OS=Mus musculus GN=Arih1 PE=2 SV=3	5	male gonad	#N/A	0.7561059	0.05337283	0.72127795	0.070828535	0.7746353	0.07098954	1.3294301	0.06894866	0.678404	0.038212743	0.7400213	0.120571524	0.8752215	0.049806558	42.89565	1.2333992	0.119806156	6.0	25.0	5.6930016E-12	1.183575E-8
1736	ES789298	0	5	male gonad	#N/A	0.27126044	0.13209885	0.32474482	0.03916793	0.28961155	0.18877153	1.5354048	0.077892	0.3255758	0.08291571	0.43482113	0.11093828	0.72252226	0.07894646	67.66344	5.3281426	0.32810327	6.0	25.0	3.0642155E-14	7.381695E-11
2552	AM864856	0	5		#N/A	-0.9420997	0.22115804	-0.88186216	0.212526	-0.82310915	0.16042294	0.90416706	0.073823825	-0.7431579	0.298989	-0.9301605	0.33985978	-0.9025048	0.21964408	35.31884	11.281084	1.3308624	6.0	25.0	4.9349524E-11	8.8977195E-8
2768	CU995620	(sp:Q4V7N3) Serine/threonine/tyrosine-interacting protein A OS=Xenopus laevis GN=styx-A PE=2 SV=1	5	male gonad	#N/A	0.88050854	0.09959543	0.916873	0.055018295	1.0741724	0.08019908	1.6656717	0.04485241	0.9507415	0.12916434	1.0350785	0.09647919	1.1006678	0.09958944	36.71638	1.8643917	0.21157582	6.0	25.0	3.2186254E-11	6.022048E-8
3850	AM868587	(sp:P14100) Calcium/calmodulin-dependent 3',5'-cyclic nucleotide phosphodiesterase 1A OS=Bos taurus GN=PDE1A PE=1 SV=3	5	male gonad	#N/A	0.37529296	0.05562626	0.3496752	0.13617124	0.6623968	0.26382798	1.723219	0.043669857	0.3359613	0.06640419	0.029861804	0.0798754	0.023919549	0.08087162	99.32678	8.195986	0.34381402	6.0	25.0	3.330669E-16	8.2567286E-13
4195	AM864563	(sp:Q63ZR7) Solute carrier family 25 member 46-B OS=Xenopus laevis GN=slc25a46-B PE=2 SV=1	5	male gonad	#N/A	-0.085202225	0.11152487	-0.034086965	0.07334251	0.08638993	0.05588246	0.7113066	0.10553216	-0.10780904	0.1014047	-0.0733393	0.05161155	-0.032231078	0.17168742	32.272354	2.1164312	0.27325132	6.0	25.0	1.3221368E-10	2.1973915E-7
5109	AM864088	0	5	male gonad	#N/A	-0.58687997	0.093695916	-0.45075828	0.10323695	-0.49364367	0.073248684	0.95620054	0.09157585	-0.40095097	0.14234571	-0.6132832	0.16371629	-0.7060907	0.15090771	99.12173	8.188152	0.344196	6.0	25.0	3.330669E-16	8.2567286E-13
5392	AM857589	0	5		#N/A	-1.0128653	0.13361077	-1.4707016	0.37214422	-1.109714	0.20850383	1.153003	0.11037482	-1.3236326	0.44548255	-1.0379844	0.2176386	-1.1791487	0.29409242	47.73201	19.52439	1.704341	6.0	25.0	1.7040813E-12	3.7643155E-9
5540	AM861891	0	5		#N/A	0.1692802	0.060995825	0.3121375	0.0880248	0.52622414	0.14899473	2.409347	0.077422135	0.20709683	0.08746528	0.47483745	0.24048421	0.31164205	0.07961563	189.89543	15.920855	0.34933382	6.0	25.0	0.0	0.0
5612	AM854419	(sp:Q96HV5) Transmembrane protein 41A OS=Homo sapiens GN=TMEM41A PE=2 SV=1	5		#N/A	0.8846261	0.091899924	1.0192295	0.08622122	0.9799176	0.05379876	1.3515112	0.057168778	0.9234208	0.062092315	0.83252794	0.06920589	1.056533	0.03818241	23.997187	0.74996555	0.13021761	6.0	25.0	3.0830276E-9	2.8887969E-6
6590	AM858874	0	5		#N/A	-1.3219725	0.2860582	-1.0423336	0.08516546	-0.9514102	0.38848093	1.4775416	0.12141083	-1.2844396	0.24866642	-0.9349368	0.4167053	-0.96445066	0.40349466	44.417027	24.373192	2.2863972	6.0	25.0	3.8463677E-12	8.158146E-9
6755	FP011414	0	5		#N/A	-0.5078373	0.23789825	-0.46212	0.59309834	-0.24435271	0.2524048	2.0047486	0.17550793	-0.7654355	0.07029568	-0.26099235	0.35162443	-0.40509883	0.1120049	42.170444	21.84475	2.1583786	6.0	25.0	6.8933748E-12	1.4138312E-8
8909	AM853970	0	5		#N/A	1.7457793	0.067002065	1.7536056	0.054443028	1.7122853	0.03523544	1.8536876	0.08652328	1.7162105	0.050073136	1.5897756	0.041674092	1.4634135	0.025208667	20.371174	0.39669564	0.08113909	6.0	25.0	1.6465732E-8	6.191115E-6
9457	CX068887	0	5		#N/A	1.460927	0.050773073	1.4679732	0.034182362	1.4992194	0.009374476	1.8038512	0.04460978	1.4726856	0.074954614	1.4650693	0.05320996	1.4653049	0.03672597	28.688797	0.39369693	0.05717925	6.0	25.0	4.6987547E-10	6.625244E-7
12778	AM857898	0	5		#N/A	-0.89712775	0.25184688	-0.8008328	0.04668758	-0.45209765	0.24021955	2.1758604	0.17174955	-0.9027444	0.17834748	-0.37113002	0.51428264	-0.3903349	0.23007417	70.946526	29.964796	1.759823	6.0	25.0	1.7652546E-14	4.2860382E-11
13065	AM864531	(sp:B4MXW3) Kelch-like protein diablo OS=Drosophila willistoni GN=dbo PE=3 SV=1	5		#N/A	-0.5831186	0.07386738	-0.46382943	0.08965642	-0.31861043	0.26958725	2.1034055	0.059763253	-0.31150857	0.08569177	-0.07872812	0.37072226	0.076777376	0.14061475	117.38973	22.108	0.7847081	6.0	25.0	0.0	0.0
14531	FP089741	0	5		#N/A	-0.5144305	0.24176711	-0.4668211	0.20592187	-0.33866102	0.22593464	2.0333261	0.09462463	0.13144857	0.24883541	0.36975384	0.16710368	0.25117132	0.11328671	82.97945	20.401022	1.0244014	6.0	25.0	2.7755576E-15	6.8361983E-12
14961	AM862462	0	5	male gonad	#N/A	-0.9358686	0.30314657	-0.88429445	0.0837606	-0.96776795	0.32640636	0.98794454	0.2235248	-0.97325337	0.21294588	-0.9288387	0.20497915	-0.93569136	0.19118667	35.96139	12.994348	1.50559	6.0	25.0	4.047218E-11	7.4145035E-8
15029	AM866836	(sp:Q6DGU5) Solute carrier family 25 member 46 OS=Danio rerio GN=slc25a46 PE=2 SV=1	5	male gonad	#N/A	0.30872983	0.07011126	0.38293058	0.071797855	0.46541172	0.063775524	0.938729	0.11184319	0.31573677	0.08383879	0.37187505	0.08359492	0.382488	0.14465845	25.29201	1.2409186	0.20443192	6.0	25.0	1.7823621E-9	1.9071275E-6
15790	AM862591	predicted protein [Nematostella vectensis]	5		#N/A	-0.381031	0.11637353	-0.23856956	0.22122645	-0.4818356	0.13307638	2.0954287	0.07625428	-0.052414782	0.22411019	-0.19377589	0.29157493	-0.0631742	0.10021039	111.46911	20.01215	0.74804544	6.0	25.0	1.110223E-16	2.7544633E-13
15888	AM868795	(sp:Q6GQT0) Dual specificity protein phosphatase CDC14A OS=Mus musculus GN=Cdc14a PE=2 SV=2	5		#N/A	1.3562818	0.080491014	1.41554	0.04410419	1.3185724	0.053030003	1.7362834	0.09066168	1.3401014	0.0805739	1.1693649	0.06774548	1.5401008	0.07349473	24.932709	0.8002296	0.13373156	6.0	25.0	2.0701378E-9	2.1612238E-6
15933	AM865188	0	5	male gonad	#N/A	-0.9113214	0.108777	-0.86019564	0.058759723	-0.73723197	0.20405348	0.98889405	0.06527485	-0.886784	0.040567253	-0.78565925	0.081513666	-0.52415025	0.0810555	176.89825	11.694881	0.27546158	6.0	25.0	0.0	0.0
[truncated: 1,061 more rows]
