# Supplementary material for: Gametogenesis in the Pacific Oyster Crassostrea gigas: A Microarrays-Based Analysis Identifies Sex and Stage Specific Genes
Source: PLoS One. 2012 May 9;7(5):e36353. doi: 10.1371/journal.pone.0036353 (PMC3348941; doi:10.1371/journal.pone.0036353)
Supplement: File S3 — List of genes differentially expressed between whole stage 3 female gonads and stripped stage 3 oocytes. This table provides the list of genes differentially expressed between whole stage 3 female gonads and stripped stage 3 oocytes (T test; p<0.01 with adjusted Bonferroni correction). ID_Ref: Identity of the spot on the microarray; Genbank: Genbank accession number; Description: description as uploaded from Sigenae (http://www.sigenae.org); Cluster: Cluster obtained from K means clustering; Tissue enriched expression: Tissue expression as observed in Dheilly et al. [2]; Mean gonad: mean of log normalized expression values of individual stage 3 females and pools of stage 3 females; StDev gonad: standard deviation of log normalized expression values of individual stage 3 females and pools of stage 3 females; Mean oocytes: mean of log normalized expression values of stripped stage 3 oocytes; StDev oocytes: Standard deviation of log normalized expression values of stripped stage 3 oocytes; Abs t value: Absolute t value; df: degrees of freedom; Raw p-value; Adj p-value: Adjusted p-value. (XLS) [file pone.0036353.s003.xls]

## Sheet: statistics
ID_Ref	Genebank	Description	Cluster	Tissue specificity	Mean gonad	Stdev gonad	Mean oocytes	Stdev oocytes	Absolute t value	df	raw p value	Adj p value
286	BQ427044	(sp:P34714) SPARC OS=Caenorhabditis elegans GN=ost-1 PE=1 SV=1	1		1.0331036	0.14125752	-0.3591927	0.13782848	20.288921	13.0	3.169265E-11	7.837592E-8
542	CU683682	0	1		-0.17820133	0.085081115	0.4457788	0.09541206	13.868368	12.0	9.497533E-9	2.291755E-5
1155	DV736722	0	1		0.69708	0.11275933	-0.9553956	0.27377638	15.098116	7.0	1.3441163E-6	0.0029127
1947	BQ426244	0	1		1.1273944	0.13055845	-0.13140985	0.2635848	11.672708	8.0	2.6460516E-6	0.0055646463
2543	AM854135	0	1		0.022488246	0.17370538	-0.74042386	0.11487668	10.895863	14.0	3.195422E-8	7.6178854E-5
2687	CU999082	0	1		0.65643525	0.1279046	-0.14940417	0.1908046	9.745851	9.0	4.4314697E-6	0.009128828
3259	FP010274	0	1		0.4049844	0.18446493	-0.66344166	0.16347344	12.573737	14.0	5.1242086E-9	1.2446702E-5
3302	CU682512	0	1		0.58092946	0.17335229	-0.44481388	0.16995847	12.146287	13.0	1.8068366E-8	4.3309876E-5
4464	ES789495	0	1		1.6319177	0.14084788	0.79650193	0.16665149	10.829169	11.0	3.3168308E-7	7.5391564E-4
5032	CU683161	(sp:A2ASS6) Titin OS=Mus musculus GN=Ttn PE=1 SV=1	1	adductor muscle	0.3539322	0.19732577	-0.24543288	0.13994938	7.3269377	14.0	3.7505781E-6	0.0077862004
6346	AM856831	hypothetical protein BRAFLDRAFT_69390 [Branchiostoma floridae]	1		0.5385133	0.13920563	-0.33467022	0.17688042	10.908534	10.0	7.1242806E-7	0.0015815903
6395	AM867786	hypothetical protein BRAFLDRAFT_69764 [Branchiostoma floridae]	1		0.94096315	0.18367779	0.00497736	0.14660361	11.659696	14.0	1.3519335E-8	3.250048E-5
6446	FP008634	(sp:Q6PFY8) Tripartite motif-containing protein 45 OS=Mus musculus GN=Trim45 PE=2 SV=1	1		1.0812612	0.22321922	0.1917528	0.20678526	8.44616	13.0	1.2283568E-6	0.0026729044
6545	AM854780	(sp:P62155) Calmodulin OS=Xenopus laevis GN=calm1 PE=1 SV=2	1	adductor muscle	-0.06866309	0.13474852	-0.8206142	0.15435833	10.408188	11.0	4.949694E-7	0.0011072466
7386	AM865407	(sp:Q8N474) Secreted frizzled-related protein 1 OS=Homo sapiens GN=SFRP1 PE=1 SV=1	1		0.44326	0.14696044	-0.7844314	0.20260477	13.705605	10.0	8.29553E-8	1.9461314E-4
8260	AM858220	hypothetical protein BRAFLDRAFT_69778 [Branchiostoma floridae]	1		1.6948717	0.16072445	0.5014528	0.18570922	13.771163	11.0	2.7926415E-8	6.668828E-5
10041	CX069008	0	1	gills	0.65528286	0.36956596	-0.5813494	0.10073617	10.061045	10.0	1.5032708E-6	0.003236542
10305	FP005411	0	1		1.317803	0.1445641	0.6268986	0.12896413	10.338709	13.0	1.2208281E-7	2.843309E-4
10475	FP002214	(sp:Q99836) Myeloid differentiation primary response protein MyD88 OS=Homo sapiens GN=MYD88 PE=1 SV=1	1		0.36103553	0.24289061	-1.0689533	0.181183	13.896363	14.0	1.3927766E-9	3.4109098E-6
10648	DV736431	0	1		1.7916558	0.1355014	0.565817	0.11118543	20.424713	14.0	8.08642E-12	2.0054323E-8
11003	AM857878	(sp:O43736) Integral membrane protein 2A OS=Homo sapiens GN=ITM2A PE=1 SV=2	1		1.2272974	0.100352645	0.43282682	0.15248704	12.075163	9.0	7.3009124E-7	0.0016186122
11222	FP006621	0	1		1.1758671	0.11315668	-0.15597811	0.21173945	15.192349	8.0	3.4908433E-7	7.9172326E-4
11684	AM862532	0	1	mantle	0.84641707	0.14137642	-0.68172354	0.14236008	21.844118	13.0	1.24473765E-11	3.08446E-8
12636	FP005965	(sp:Q9IAV3) Hematopoietically-expressed homeobox protein hhex OS=Danio rerio GN=hhex PE=2 SV=1	1		0.7126681	0.19439821	-0.46198082	0.24161421	10.670385	11.0	3.8514244E-7	8.711922E-4
12900	CU683452	(sp:P24733) Myosin heavy chain, striated muscle OS=Aequipecten irradians PE=1 SV=1	1	adductor muscle	0.7233406	0.16151528	-0.93483704	0.25408792	15.244318	9.0	9.8033176E-8	2.2939763E-4
13104	FP003926	hypothetical protein BRAFLDRAFT_82426 [Branchiostoma floridae]	1		1.8055325	0.14442503	0.58999544	0.17848895	14.920411	11.0	1.2052868E-8	2.9047413E-5
13157	FP002471	(sp:Q8WZ42) Titin OS=Homo sapiens GN=TTN PE=1 SV=2	1		1.1001661	0.17200075	0.30111364	0.1366839	10.651806	14.0	4.249654E-8	1.0097178E-4
13275	AM865987	0	1		1.8743608	0.11460124	1.3164384	0.122126326	9.506922	12.0	6.167391E-7	0.0013728612
13944	AM861070	0	1		1.147156	0.10782167	0.43042856	0.13903743	11.441409	10.0	4.567847E-7	0.0010263952
14143	CU987407	0	1		0.97773314	0.11104728	0.6045443	0.092387296	7.535718	14.0	2.7272106E-6	0.005727142
14503	FP009047	0	1		0.1848691	0.19354518	-0.7916694	0.0663608	14.763737	11.0	1.3468051E-8	3.239066E-5
14815	FP006206	0	1		0.08554976	0.12672044	-0.71242195	0.097874336	14.631734	14.0	7.068168E-10	1.7359421E-6
14925	AM860424	(sp:A2ASS6) Titin OS=Mus musculus GN=Ttn PE=1 SV=1	1	adductor muscle	0.45141435	0.12030234	-0.18474106	0.13209611	10.134754	12.0	3.0984884E-7	7.064554E-4
14941	FP000770	0	1	hemocyte	1.1827834	0.21186562	-0.14441274	0.14820787	15.197369	14.0	4.280598E-10	1.0530272E-6
15037	EW778047	0	1		0.50534767	0.15947658	-1.087216	0.29988366	12.837224	8.0	1.2802819E-6	0.0027794922
16053	EE677762	(sp:P35951) Low-density lipoprotein receptor OS=Mus musculus GN=Ldlr PE=1 SV=1	1		1.7583158	0.36717346	0.16251531	0.37661904	8.687112	12.0	1.6017402E-6	0.003440538
16189	CU686310	0	1		1.4265844	0.10534687	-1.0219344	0.10318542	47.737217	13.0	4.440892E-16	1.1022294E-12
16754	AM856782	(sp:P29172) Microtubule-associated protein tau OS=Bos taurus GN=MAPT PE=1 SV=3	1		0.46204066	0.1647694	-0.39076668	0.12115119	12.294244	14.0	6.849432E-9	1.6582475E-5
16932	CU686207	(sp:P24733) Myosin heavy chain, striated muscle OS=Aequipecten irradians PE=1 SV=1	1	adductor muscle	0.28904393	0.17098631	-0.73983717	0.18112744	11.794033	12.0	5.8634484E-8	1.3843602E-4
16995	AM860276	(sp:Q91145) Collagen alpha-1(XII) chain (Fragment) OS=Notophthalmus viridescens PE=2 SV=1	1		0.8449033	0.16625689	-0.9576951	0.23204018	17.628584	10.0	7.342967E-9	1.776998E-5
18036	AM854381	(sp:Q08094) Calponin-2 (Fragment) OS=Sus scrofa GN=CNN2 PE=2 SV=1	1		1.1297495	0.11082639	-0.27353802	0.12325806	24.071093	12.0	1.5879742E-11	3.931824E-8
18684	CU685473	0	1		0.61557364	0.12824585	-1.0685703	0.22068465	18.158386	8.0	8.691845E-8	2.0373684E-4
18754	FP008900	0	1		0.32040077	0.19322793	-0.40942106	0.10122225	10.12333	14.0	8.023813E-8	1.8847936E-4
18794	BQ426713	0	1		0.70221204	0.2510996	-0.5368443	0.3101022	8.752109	11.0	2.7525662E-6	0.0057748836
18863	EW779411	0	1		0.95212495	0.09376413	0.16547775	0.13625753	13.23738	9.0	3.3238027E-7	7.55168E-4
19713	AM854655	0	1		0.81093234	0.1127625	-0.119935274	0.1604614	13.231038	10.0	1.16024296E-7	2.7080072E-4
20049	CU685408	0	1		0.7613736	0.06921851	0.23095973	0.10740287	11.500797	9.0	1.1048677E-6	0.0024108212
20072	EE677826	transmembrane domains-containing protein [Ixodes scapularis]	1		0.049165152	0.103730075	-0.87611353	0.13945135	14.904301	10.0	3.7180282E-8	8.845189E-5
20124	CU682808	0	1		0.98056257	0.11678857	-0.03320988	0.22317325	11.009422	8.0	4.122099E-6	0.008528623
20345	FP010293	0	1		1.0662836	0.14153092	0.42907885	0.15033667	8.809519	12.0	1.3831258E-6	0.0029903178
20443	CU998715	0	1		0.36162794	0.1188204	-0.14998831	0.099810936	9.608764	14.0	1.5279288E-7	3.5524345E-4
20681	DW714012	0	1		0.551119	0.1329563	-0.7048585	0.25699854	11.866176	8.0	2.3350408E-6	0.0049386113
21799	FP001999	(sp:Q95ZJ1) Polypeptide N-acetylgalactosaminyltransferase 5 OS=Caenorhabditis elegans GN=gly-5 PE=1 SV=2	1		1.1934426	0.10788236	0.66404694	0.09807824	10.508243	13.0	1.00923806E-7	2.3595986E-4
21824	AM864797	0	1		0.3249355	0.16625562	-0.64821905	0.18791884	11.01254	11.0	2.7974767E-7	6.403424E-4
21978	AM854964	0	1		-0.22082074	0.22943653	-0.9836383	0.20112145	7.2591176	14.0	4.164617E-6	0.008608264
23287	AM857938	0	1		1.2205055	0.18921596	-0.45919934	0.25870398	14.652529	10.0	4.378561E-8	1.0399083E-4
23732	CU993973	0	1		0.46157598	0.096270174	-0.53073394	0.18979669	12.733537	8.0	1.3623794E-6	0.002950914
24033	AM859991	(sp:O35929) GTP-binding protein REM 1 OS=Mus musculus GN=Rem1 PE=1 SV=1	1		0.012850108	0.10326451	-0.93292296	0.16879267	13.196342	9.0	3.4137398E-7	7.7491894E-4
24815	BQ426348	(sp:Q90837) Transcriptional regulator Erg OS=Gallus gallus GN=ERG PE=2 SV=1	1		1.2084663	0.20506135	-0.4266437	0.15196924	18.875277	14.0	2.3531621E-11	5.8217232E-8
24901	AM861741	0	1		0.75458807	0.13427356	-0.0004162972	0.11618342	12.360011	14.0	6.3941537E-9	1.5499429E-5
25039	FP007042	0	1		1.3723234	0.21855968	-0.0022678894	0.10854414	17.102474	13.0	2.7095526E-10	6.6763374E-7
25296	CU999419	0	1	adductor muscle	0.26180607	0.12597957	-0.6163104	0.0772446	17.778862	14.0	5.270251E-11	1.301752E-7
25327	FP009447	(sp:Q6P1G6) UPF0484 protein FAM167A OS=Mus musculus GN=Fam167a PE=2 SV=1	1		0.0979941	0.19012254	-0.8512486	0.1836829	10.335838	13.0	1.2247952E-7	2.8513232E-4
25999	FP006842	0	1		-0.3196413	0.1361376	-1.0365292	0.16182767	9.584512	11.0	1.1278676E-6	0.002459879
26066	CX068932	0	1		1.6581017	0.08312927	1.2939081	0.04936029	11.297997	14.0	2.0196916E-8	4.8371614E-5
26227	FP010666	0	1		0.36165872	0.10131467	-0.77697027	0.15932691	16.692453	9.0	4.4432213E-8	1.0548207E-4
26470	AM860166	0	1		0.03157993	0.10678628	-0.47156057	0.12169035	8.817754	11.0	2.5595077E-6	0.0053903232
26504	CU998071	0	1		0.548905	0.116258286	-0.79473126	0.19117384	16.573381	9.0	4.7301782E-8	1.1210523E-4
26921	CU988469	hypothetical protein BRAFLDRAFT_109857 [Branchiostoma floridae]	1		1.0456878	0.12764	-0.13205963	0.13890451	17.784441	12.0	5.467624E-10	1.3433953E-6
26994	FP002983	0	1		1.1476128	0.14423765	0.050659027	0.22130884	11.5136	9.0	1.0944938E-6	0.0023914687
27086	EE677854	0	1		0.8301406	0.127697	-0.65616935	0.23257348	15.364598	8.0	3.1983726E-7	7.2858925E-4
27695	CU984124	0	1		0.26562122	0.121314876	-0.45241553	0.14026055	10.972742	11.0	2.9022095E-7	6.634451E-4
28040	BQ426247	0	1		1.8504175	0.09576253	0.7709824	0.17583205	14.7802	8.0	4.3204273E-7	9.7382435E-4
28100	BQ426811	0	1		0.74209964	0.170175	-0.4871228	0.11935779	17.504791	14.0	6.4934724E-11	1.6032384E-7
28184	AM853925	0	1		1.4049546	0.12121744	-0.7962737	0.17043462	29.365177	10.0	4.8957727E-11	1.2097455E-7
28441	AM861051	B-box zinc finger family protein [Brugia malayi]	1		-0.30570763	0.16323051	-0.81919724	0.11188528	7.6951566	14.0	2.1461801E-6	0.004569217
29480	FP007063	0	1		0.4126737	0.15372099	-0.7346862	0.15590149	15.020067	12.0	3.827463E-9	9.319872E-6
29631	BQ426495	0	1		0.78325397	0.14518993	-0.58163583	0.27587286	11.979969	8.0	2.1713336E-6	0.0046119126
29753	BQ426556	(sp:Q5XFX0) Transgelin-2 OS=Rattus norvegicus GN=Tagln2 PE=1 SV=1	1		1.7913574	0.13871971	1.2001989	0.1406533	8.57697	12.0	1.8302608E-6	0.0039149276
30556	AJ130967	(sp:P12643) Bone morphogenetic protein 2 OS=Homo sapiens GN=BMP2 PE=1 SV=1	1		0.3291709	0.1548365	-0.9610357	0.20457612	14.097291	10.0	6.338605E-8	1.494643E-4
30686	CU685815	0	1		0.44167703	0.13741836	-0.48006052	0.06770448	18.277428	13.0	1.1796719E-10	2.9078913E-7
31424	CU993043	(sp:P64922) Uncharacterized protein Mb2028c OS=Mycobacterium bovis GN=Mb2028c PE=4 SV=1	1		0.8974687	0.112281084	-0.21018502	0.21843612	12.324745	8.0	1.748691E-6	0.0037491936
31753	FP009204	0	1		1.1994052	0.11657247	0.477304	0.16751492	9.856108	9.0	4.036505E-6	0.008363638
31869	FP011515	0	1		0.36736062	0.14865002	-0.61572254	0.1169955	15.232716	14.0	4.1508286E-10	1.0215189E-6
33008	CU992875	(sp:Q92743) Serine protease HTRA1 OS=Homo sapiens GN=HTRA1 PE=1 SV=1	1		0.36708856	0.15954491	-0.49978298	0.11405722	13.062801	14.0	3.1240368E-9	7.6195256E-6
34006	FP010850	(sp:Q9ESN6) Tripartite motif-containing protein 2 OS=Mus musculus GN=Trim2 PE=1 SV=1	1		1.2995054	0.1466971	0.48598838	0.13302544	11.89173	13.0	2.3295751E-8	5.570014E-5
34587	CX739578	calponin/transgelin [Schistosoma mansoni]	1		1.103904	0.11469316	-0.5472499	0.156335	23.81507	10.0	3.870686E-10	9.5296286E-7
35077	CX069019	0	1	adductor muscle	0.60563976	0.1911772	-1.224407	0.28140053	14.958635	9.0	1.15548254E-7	2.6992074E-4
35357	CU684487	0	1		0.524232	0.13227223	0.03747758	0.12561475	7.692661	13.0	3.4246418E-6	0.007143803
35807	EW779302	(sp:Q8CAL5) Glypican-5 OS=Mus musculus GN=Gpc5 PE=2 SV=1	1		0.28431168	0.1695341	-0.1921211	0.08396415	7.647366	13.0	3.6501863E-6	0.007599688
36128	FP011637	hypothetical protein BRAFLDRAFT_82426 [Branchiostoma floridae]	1		1.7038374	0.1363	0.46456915	0.18499395	15.087543	10.0	3.3061E-8	7.878436E-5
36558	CU988248	0	1		0.05155579	0.11343079	-0.41329244	0.11242696	8.359251	13.0	1.3779493E-6	0.0029805044
37125	FP008825	0	1	hemocyte	1.0106624	0.18861921	-0.4796148	0.12619323	19.5134	14.0	1.5011992E-11	3.7184705E-8
37182	CU989322	0	1		-0.2716731	0.15077741	-0.99385536	0.09017452	12.322032	14.0	6.652989E-9	1.6120192E-5
37774	CU997749	(sp:O15943) Neural-cadherin OS=Drosophila melanogaster GN=CadN PE=1 SV=2	1		0.7354404	0.21158724	-0.2946828	0.20395884	10.091655	13.0	1.6183435E-7	3.7513202E-4
37780	CU984173	0	1		0.28710443	0.11210833	-1.5014544	0.13153063	29.291916	11.0	8.6444185E-12	2.1429514E-8
37958	AM867542	0	1		1.0936248	0.117204875	-0.24291806	0.21177103	15.152409	8.0	3.562869E-7	8.0698985E-4
38671	FP006096	0	1		1.0617292	0.16916825	1.6192983	0.051223643	9.800594	11.0	9.037954E-7	0.0019892538
38706	CU998753	0	1		0.5950758	0.13583231	-0.33057287	0.09024764	16.875893	14.0	1.0604673E-10	2.6151122E-7
39977	EW777385	0	1		0.5600512	0.14656653	-1.360273	0.26314428	17.500715	8.0	1.1599763E-7	2.7085448E-4
40268	BQ426535	0	1		0.078064956	0.18363398	-0.72972554	0.20109619	8.4451275	12.0	2.1506783E-6	0.0045744926
40510	CU999247	0	1		0.66271603	0.15164407	-0.7897667	0.30553	11.616106	8.0	2.7456108E-6	0.005763037
41071	FP006873	0	1		0.67709243	0.15109551	-0.020141521	0.0983066	11.519284	14.0	1.577959E-8	3.7902573E-5
41424	FP004061	0	1		1.3330358	0.12094782	-0.32559934	0.12626033	27.12079	12.0	3.886891E-12	9.643376E-9
41921	CU685964	0	1		1.3936641	0.08266684	0.866161	0.11090783	10.677672	10.0	8.687583E-7	0.0019138746
42187	CU685868	0	1	adductor muscle	0.03893303	0.13983262	-0.72632426	0.10594904	12.827695	14.0	3.955091E-9	9.618781E-6
42679	FP005906	0	1		0.3997162	0.16147491	-1.2034956	0.30368847	12.761476	8.0	1.3396925E-6	0.0029044533
43262	CU989574	0	1		1.6910343	0.15123837	0.7962791	0.19085087	10.338127	11.0	5.2975975E-7	0.0011845428
43487	AM855961	(sp:O16011) Protein muscleblind OS=Drosophila melanogaster GN=mbl PE=1 SV=2	1		0.4049593	0.1680564	-0.56558037	0.14131626	12.880907	14.0	3.748272E-9	9.130791E-6
43707	CU682876	0	1		0.33408788	0.1254756	-0.1689775	0.079343334	10.114548	14.0	8.110773E-8	1.9044094E-4
43876	EE677593	0	1		0.8187372	0.105725914	-0.10404718	0.14795454	14.163171	10.0	6.062213E-8	1.430076E-4
43989	CU686296	0	1		-0.22876367	0.15594576	-1.4081451	0.23218828	11.715848	9.0	9.441129E-7	0.0020770484
6351	CU995768	(sp:Q9H4G4) Golgi-associated plant pathogenesis-related protein 1 OS=Homo sapiens GN=GLIPR2 PE=1 SV=3	10		1.4177228	0.17232761	0.10319187	0.18595052	14.780896	12.0	4.598106E-9	1.1173397E-5
9054	CU684671	0	10		0.34221804	0.14621861	-0.19977328	0.0901067	9.437896	14.0	1.9032848E-7	4.3946845E-4
9330	AM856767	0	10		1.4961529	0.24513575	-0.32149148	0.14455193	19.165838	14.0	1.9143132E-11	4.737925E-8
10101	CU996159	0	10		0.7220573	0.14008665	1.1376508	0.07868266	7.7890863	14.0	1.8664408E-6	0.003988584
11263	DW713912	0	10		-0.12976854	0.1915427	-1.0669831	0.18819816	10.031489	13.0	1.73477E-7	4.0107884E-4
11603	AM856373	0	10		1.0922089	0.17931588	0.41044098	0.13320628	8.990683	14.0	3.4309755E-7	7.7848835E-4
11893	FP002575	(sp:Q8BTM8) Filamin-A OS=Mus musculus GN=Flna PE=1 SV=4	10		0.6926072	0.26273683	-0.44535902	0.1257891	11.887737	13.0	2.3389648E-8	5.5901255E-5
15147	AM868941	0	10		1.6613293	0.15294132	0.2277082	0.15836829	18.6294	12.0	3.1897107E-10	7.8562573E-7
16464	AM866288	0	10		1.7293425	0.12815928	1.1818098	0.08480457	10.596538	14.0	4.536369E-8	1.0764803E-4
22655	AM867282	(sp:P50462) Cysteine and glycine-rich protein 3 OS=Mus musculus GN=Csrp3 PE=2 SV=1	10		1.2901293	0.19433284	-0.52478844	0.29427314	14.282512	9.0	1.725442E-7	3.992673E-4
27761	AM856388	PREDICTED: similar to thymosin beta [Nasonia vitripennis]	10		1.379575	0.12503785	0.8440021	0.08928577	10.302726	14.0	6.4482094E-8	1.5191981E-4
31835	AM855215	0	10		1.4294966	0.11014735	0.35094085	0.21989137	11.968668	8.0	2.1870035E-6	0.0046430086
31891	CU681570	0	10		1.1641557	0.16124578	0.5011558	0.099585555	10.461037	14.0	5.3299704E-8	1.260005E-4
34044	AM856252	(sp:Q9W596) Microtubule-associated protein futsch OS=Drosophila melanogaster GN=futsch PE=1 SV=4	10		1.2133228	0.12644233	0.58817166	0.06743592	13.183961	14.0	2.7703881E-9	6.759747E-6
35535	CU997354	predicted protein [Nematostella vectensis]	10		1.2521721	0.14286749	-0.5509577	0.18334228	21.797083	10.0	9.239549E-10	2.2655374E-6
36345	FP004316	(sp:Q8VHX6) Filamin-C OS=Mus musculus GN=Flnc PE=1 SV=3	10		1.4043046	0.260374	0.45176262	0.108492225	10.35557	12.0	2.4520776E-7	5.6397787E-4
38436	FP003903	(sp:Q8VHX6) Filamin-C OS=Mus musculus GN=Flnc PE=1 SV=3	10		0.9760539	0.23541996	-0.142891	0.22566977	9.883408	13.0	2.0611597E-7	4.7530344E-4
38731	FP000131	(sp:Q8BTM8) Filamin-A OS=Mus musculus GN=Flna PE=1 SV=4	10		1.2009182	0.2614742	0.115623906	0.1769554	10.2049885	14.0	7.261117E-8	1.709267E-4
42290	CU999039	(sp:Q14315) Filamin-C OS=Homo sapiens GN=FLNC PE=1 SV=3	10		1.2428448	0.30122346	-0.40762654	0.37733796	9.623433	11.0	1.0834383E-6	0.002368396
44332	CU999937	(sp:Q9Y490) Talin-1 OS=Homo sapiens GN=TLN1 PE=1 SV=3	10		1.8475393	0.07752323	1.4350166	0.09666273	9.376007	11.0	1.4019738E-6	0.0030254596
860	DV736483	0	2		1.2943767	0.1284472	1.7960207	0.09175312	9.392485	14.0	2.0187176E-7	4.6571816E-4
1327	CU994191	(sp:O88576) Sodium-dependent neutral amino acid transporter B(0)AT3 OS=Mus musculus GN=Slc6a18 PE=2 SV=1	2		1.4116523	0.26708826	2.2463317	0.123879164	8.643192	13.0	9.495655E-7	0.0020880946
1367	DV736865	0	2		1.2118194	0.11931075	1.582612	0.09202142	7.2258377	14.0	4.385167E-6	0.009042215
1921	CU988374	0	2		2.3349195	0.07800583	2.611611	0.06840261	7.7431192	14.0	1.9981876E-6	0.004260136
2783	AM866108	0	2		0.35054797	0.09193675	0.8107084	0.10476005	9.3675585	11.0	1.414502E-6	0.0030510807
3035	CU988540	0	2		1.5842307	0.15143341	2.1828833	0.10634978	9.575119	14.0	1.5950948E-7	3.70062E-4
3656	FP006365	0	2		1.3437891	0.14797652	1.8887047	0.1288839	8.067103	14.0	1.242399E-6	0.0026984906
4854	FP008026	(sp:Q8TBZ3) WD repeat-containing protein 20 OS=Homo sapiens GN=WDR20 PE=1 SV=2	2	female gonad	0.7793286	0.16598503	1.397064	0.0751113	10.351726	13.0	1.203011E-7	2.8042184E-4
5399	AM856027	(sp:Q6IE24) Inactive ubiquitin carboxyl-terminal hydrolase 54 OS=Rattus norvegicus GN=Usp54 PE=2 SV=2	2		0.34659773	0.13760814	0.8232656	0.10773629	7.998235	14.0	1.3729781E-6	0.0029711246
5675	AM861576	0	2		0.9542713	0.07396796	1.3024477	0.07014565	9.847749	13.0	2.1491755E-7	4.9517E-4
6507	EX956437	(sp:Q62901) Arginine-glutamic acid dipeptide repeats protein OS=Rattus norvegicus GN=Rere PE=2 SV=2	2	female gonad	1.2172043	0.11618372	1.7283148	0.060612798	11.804502	14.0	1.1545412E-8	2.7835988E-5
6712	CU683250	0	2		1.4738674	0.14953	2.0478282	0.13211556	8.345994	14.0	8.3370725E-7	0.0018408257
7316	AM861751	0	2		1.3453534	0.09422106	1.7568424	0.09975026	8.56302	12.0	1.8616091E-6	0.00398012
10268	FP000141	(sp:Q62901) Arginine-glutamic acid dipeptide repeats protein OS=Rattus norvegicus GN=Rere PE=2 SV=2	2	female gonad	1.8070682	0.11262053	2.301986	0.08302598	10.426608	14.0	5.554294E-8	1.3119243E-4
10443	FP004695	0	2		0.81798935	0.09643209	1.3283495	0.12365127	9.145492	10.0	3.581592E-6	0.0074640377
12907	AM858052	(sp:Q5R9S6) Tetraspanin-8 OS=Pongo abelii GN=TSPAN8 PE=2 SV=1	2		0.8508552	0.22774993	1.4932526	0.104208104	7.8257775	13.0	2.8433788E-6	0.0059625655
13432	AM859142	(sp:Q9CUS9) Signal peptide peptidase-like 3 OS=Mus musculus GN=Sppl3 PE=2 SV=2	2	female gonad	1.4375212	0.16522118	2.1638067	0.13056368	10.105764	14.0	8.198744E-8	1.9242452E-4
15257	AM854218	0	2		1.9599686	0.1726822	2.5114787	0.13896358	7.279045	14.0	4.0381806E-6	0.008363072
16449	AM855197	(sp:Q28181) Cyclic nucleotide-gated cation channel beta-1 OS=Bos taurus GN=CNGB1 PE=1 SV=1	2		1.318714	0.1837526	1.8991214	0.12730323	7.6933136	14.0	2.1520927E-6	0.004575349
17424	AM863929	(sp:Q9CUS9) Signal peptide peptidase-like 3 OS=Mus musculus GN=Sppl3 PE=2 SV=2	2		0.6272063	0.134516	1.2923642	0.1205036	10.673103	13.0	8.4068574E-8	1.971408E-4
18739	DV736298	(sp:Q9PU85) Serine/threonine-protein kinase Pim-3 OS=Coturnix coturnix japonica GN=PIM3 PE=2 SV=1	2		2.4451575	0.13124484	2.9754977	0.1248183	8.440266	13.0	1.2379355E-6	0.0026912717
19828	AM862743	0	2	female gonad	1.9022344	0.16477697	2.3849206	0.102326885	7.4382997	14.0	3.1621694E-6	0.00661842
22089	CX068871	(sp:Q9V8R9) Protein 4.1 homolog OS=Drosophila melanogaster GN=cora PE=1 SV=1	2		2.4728026	0.077834375	2.8121092	0.07805956	8.830932	13.0	7.459423E-7	0.0016530082
23658	CU984228	0	2		1.2097259	0.12865998	1.6525567	0.07110027	9.081884	14.0	3.0372567E-7	6.927983E-4
28582	CU984440	0	2	female gonad	1.9413271	0.2033215	2.5665298	0.118136816	7.9867725	14.0	1.3960852E-6	0.003015544
29603	AM862126	0	2	female gonad	1.1419733	0.16076422	1.6598033	0.08523112	8.603921	14.0	5.81168E-7	0.0012965859
30499	AM864064	0	2		0.85430765	0.10324365	1.2167047	0.09458842	7.4851413	13.0	4.596452E-6	0.009454902
31236	AM864470	(sp:Q6ZVD7) Storkhead-box protein 1 OS=Homo sapiens GN=STOX1 PE=1 SV=2	2	female gonad	1.3148764	0.1648639	1.8743594	0.08336228	9.184494	13.0	4.782846E-7	0.0010718359
32326	CU991449	0	2	female gonad	1.6526339	0.12313536	2.1015208	0.058800824	10.012004	13.0	1.7743689E-7	4.1005664E-4
32445	AM867303	0	2		1.0285738	0.15790842	1.5411975	0.10075735	8.162842	14.0	1.0822706E-6	0.0023669258
32970	EW777683	(sp:Q00944) Focal adhesion kinase 1 OS=Gallus gallus GN=PTK2 PE=1 SV=2	2		1.9474933	0.1767435	2.4457192	0.09321449	7.5410013	14.0	2.7055046E-6	0.0056842654
33278	AM858171	0	2		2.3209155	0.10632558	2.6448054	0.069031246	7.6103683	14.0	2.4368405E-6	0.00514417
36949	AM855576	(sp:Q9XZV3) Guanine nucleotide-binding protein G(o) subunit alpha OS=Geodia cydonium PE=2 SV=3	2		0.46054372	0.110588394	0.8968839	0.029172331	11.8997	10.0	3.1612288E-7	7.204441E-4
37007	AM857000	(sp:Q1LYM3) Protein spire homolog 1 OS=Danio rerio GN=spire1 PE=2 SV=1	2		0.3036963	0.10893509	0.7185563	0.08197858	8.953859	14.0	3.604968E-7	8.1616483E-4
38612	AM867467	0	2		0.7468812	0.041004036	1.0305365	0.053340957	11.833378	10.0	3.3315953E-7	7.566053E-4
39766	AJ535669	(sp:Q25410) Putative molluscan insulin-related peptide(s) receptor OS=Lymnaea stagnalis PE=2 SV=1	2		0.85722893	0.06303191	1.2326549	0.04967049	13.710874	14.0	1.660887E-9	4.0625296E-6
40500	FP008324	(sp:Q92038) Acyl-CoA desaturase OS=Cyprinus carpio PE=2 SV=2	2		0.6776947	0.21697997	-0.16858496	0.14716774	9.580953	14.0	1.583228E-7	3.6762553E-4
40605	AM855824	0	2	female gonad	0.057324	0.11257393	0.6047216	0.12865718	9.083069	11.0	1.9157753E-6	0.0040901806
41180	CU998140	0	2		1.3957359	0.18992542	1.9469155	0.09761761	7.8195434	14.0	1.784226E-6	0.0038218123
41583	AM861820	(sp:P43249) G protein-coupled receptor kinase 5 OS=Bos taurus GN=GRK5 PE=2 SV=1	2		0.9646389	0.09088425	1.3392847	0.058777954	10.313565	14.0	6.364203E-8	1.5000426E-4
43029	AM859808	0	2	female gonad	1.5143255	0.21464266	2.1486363	0.10336179	8.099385	13.0	1.9529239E-6	0.0041655865
43761	AM858539	(sp:Q9XZV3) Guanine nucleotide-binding protein G(o) subunit alpha OS=Geodia cydonium PE=2 SV=3	2		1.139926	0.10843684	1.564949	0.09658277	8.486116	13.0	1.165473E-6	0.0025407313
43930	AM863659	0	2		2.202229	0.13585304	2.6879447	0.0993419	8.5129	14.0	6.595159E-7	0.0014654443
44066	AM866550	0	2	female gonad	1.2667606	0.100038886	1.7783369	0.101535186	10.286088	12.0	2.6382597E-7	6.049529E-4
44233	FP006462	(sp:Q8TCT6) Signal peptide peptidase-like 3 OS=Homo sapiens GN=SPPL3 PE=2 SV=1	2	female gonad	0.84147805	0.17280395	1.5118008	0.12579933	9.254063	14.0	2.4187725E-7	5.5655953E-4
44563	CX739658	0	2		1.2117196	0.15828417	1.7771524	0.12588234	8.18767	14.0	1.044415E-6	0.00228518
65	AM863520	(sp:Q5R416) Catenin alpha-2 OS=Pongo abelii GN=CTNNA2 PE=2 SV=3	3		1.6484501	0.08045976	2.076004	0.09162573	9.949298	11.0	7.778028E-7	0.0017197221
209	CU986455	0	3		0.49218258	0.19269176	1.2424668	0.10281851	10.381391	14.0	5.8642765E-8	1.3839692E-4
1911	FP005482	0	3		2.3105013	0.074688315	2.7138345	0.08774189	9.906467	11.0	8.120208E-7	0.0017937539
2102	AM857424	(sp:Q5ZJI0) Protein-tyrosine sulfotransferase 2 OS=Gallus gallus GN=TPST2 PE=2 SV=1	3	female gonad	0.8644527	0.08898292	1.3710006	0.098015115	10.888547	12.0	1.4170092E-7	3.2973805E-4
2637	AM856777	(sp:Q86VS8) Protein Hook homolog 3 OS=Homo sapiens GN=HOOK3 PE=1 SV=2	3		0.98721474	0.09449312	1.4823904	0.075219184	12.005643	14.0	9.297054E-9	2.2452385E-5
3435	CU683559	(sp:Q8IY18) Structural maintenance of chromosomes protein 5 OS=Homo sapiens GN=SMC5 PE=1 SV=2	3	female gonad	0.32989755	0.063170426	0.79323757	0.06885802	14.122564	12.0	7.727338E-9	1.8684703E-5
3573	FP002000	(sp:Q6AXZ4) Cep57-related protein OS=Rattus norvegicus GN=Cep57r PE=2 SV=1	3		1.9147551	0.1438704	2.6328404	0.079016246	13.194642	14.0	2.7413263E-9	6.6915773E-6
3772	AM858663	(sp:Q5VYJ5) MAM and LDL-receptor class A domain-containing protein C10orf112 OS=Homo sapiens GN=C10orf112 PE=2 SV=3	3		1.1156591	0.14816345	1.6855068	0.095251985	9.6440735	14.0	1.4606564E-7	3.397487E-4
3879	CU999660	(sp:Q8CG46) Structural maintenance of chromosomes protein 5 OS=Mus musculus GN=Smc5 PE=2 SV=1	3	female gonad	1.7794365	0.10197647	2.3942966	0.086855866	13.361392	14.0	2.3274094E-9	5.685861E-6
4650	FP001184	(sp:Q6NSM8) Serine/threonine-protein kinase SIK3 homolog OS=Danio rerio GN=zgc:66101 PE=2 SV=1	3		1.6403013	0.08754954	2.045802	0.08582879	9.50806	13.0	3.2201766E-7	7.3323416E-4
4885	AM867657	(sp:Q9NXV2) BTB/POZ domain-containing protein KCTD5 OS=Homo sapiens GN=KCTD5 PE=1 SV=1	3	female gonad	1.0014228	0.072897404	1.4334288	0.055416282	13.870073	14.0	1.4277881E-9	3.4952252E-6
5133	CU984254	0	3		-0.19463828	0.0783893	0.23745002	0.06491945	12.388106	14.0	6.209592E-9	1.505826E-5
5623	AM857917	(sp:P46060) Ran GTPase-activating protein 1 OS=Homo sapiens GN=RANGAP1 PE=1 SV=1	3	female gonad	0.8254835	0.09041346	1.2724721	0.06719618	11.6882	14.0	1.3104092E-8	3.1528445E-5
5964	CU989923	0	3		1.8393469	0.11254854	2.2984293	0.10466094	8.627353	13.0	9.692687E-7	0.002128514
6000	AM854101	(sp:Q6PDU1) Splicing factor, arginine/serine-rich 2 OS=Rattus norvegicus GN=Sfrs2 PE=1 SV=3	3		2.1212285	0.087299	2.3897936	0.06710203	7.1640263	14.0	4.8281154E-6	0.009892808
6118	CU996984	(sp:P25183) Regulator of chromosome condensation OS=Xenopus laevis GN=rcc1 PE=2 SV=1	3	female gonad	1.1411498	0.13174218	1.6485168	0.11453754	8.444722	14.0	7.2549597E-7	0.00160915
6329	AM867260	(sp:B4F7A7) Centrosomal protein of 57 kDa OS=Rattus norvegicus GN=Cep57 PE=1 SV=2	3	female gonad	1.336309	0.12798284	1.8433892	0.09996138	9.158641	14.0	2.7430247E-7	6.2870124E-4
6731	AM859956	0	3		0.8397452	0.14089073	1.3796366	0.07146116	10.362336	13.0	1.18869266E-7	2.7720313E-4
6946	AM857527	(sp:Q6PFK1) Zinc finger protein 598 OS=Danio rerio GN=znf598 PE=1 SV=2	3		1.0168129	0.12682553	1.4218355	0.08315679	7.94875	14.0	1.4757225E-6	0.0031816575
7475	AM858733	(sp:Q689Z5) Protein strawberry notch homolog 1 OS=Mus musculus GN=Sbno1 PE=1 SV=2	3		1.8320332	0.13360757	2.3712547	0.12175414	8.631332	13.0	9.642777E-7	0.002118518
7514	BQ426234	PREDICTED: hypothetical protein [Strongylocentrotus purpuratus]	3		1.3643643	0.10383901	1.017429	0.08411743	7.59052	14.0	2.5107108E-6	0.005295089
7685	ES789658	0	3		2.1122997	0.09534466	2.471295	0.09588491	7.615007	13.0	3.820947E-6	0.007928465
10795	AM866190	0	3		-0.018882569	0.18119663	0.72344124	0.143032	9.423104	14.0	1.940095E-7	4.4777396E-4
10854	AM856223	0	3	female gonad	1.1467507	0.12383117	1.5950211	0.085115105	8.845299	14.0	4.174579E-7	9.4178505E-4
11947	ES789192	0	3		1.6302716	0.1314091	2.12587	0.10241099	8.726836	14.0	4.906577E-7	0.001098092
12496	AM859160	0	3	female gonad	1.2413571	0.14510591	1.7384862	0.116924815	7.803319	14.0	1.8275343E-6	0.0039109234
12818	AM865563	(sp:Q6VFT6) Forkhead box protein L2 OS=Sus scrofa GN=FOXL2 PE=4 SV=1	3		0.8300764	0.24105605	1.5010471	0.09102779	8.022773	12.0	3.6520125E-6	0.007599838
13706	EW778120	0	3		1.5043666	0.101562805	1.8726618	0.08852018	7.9411902	14.0	1.4921209E-6	0.0032140284
14630	AM862117	0	3		1.2515233	0.17653486	2.00585	0.12011598	10.483258	14.0	5.190312E-8	1.2285468E-4
15312	FP002353	(sp:Q8IY18) Structural maintenance of chromosomes protein 5 OS=Homo sapiens GN=SMC5 PE=1 SV=2	3	female gonad	1.8741184	0.10593944	2.4834812	0.1076912	11.559121	12.0	7.330276E-8	1.7248138E-4
16194	AM237787	0	3	female gonad	1.7042916	0.112256974	2.2904973	0.09692528	11.4915	14.0	1.6272754E-8	3.9038336E-5
19566	AM854615	(sp:P61801) Aprataxin OS=Xenopus tropicalis GN=aptx PE=2 SV=1	3	female gonad	1.2392371	0.076963924	1.7412355	0.12015853	9.742628	9.0	4.4436365E-6	0.009149447
19703	AM861911	0	3		1.0640055	0.18536694	1.7221088	0.11005358	9.155928	14.0	2.7528927E-7	6.3068775E-4
20806	AM861173	(sp:O43639) Cytoplasmic protein NCK2 OS=Homo sapiens GN=NCK2 PE=1 SV=2	3		1.3144106	0.13215242	1.7572218	0.075502194	8.750467	14.0	4.7503735E-7	0.0010650337
21385	AM854790	(sp:Q5F3Z9) Zinc finger CCCH domain-containing protein 14 OS=Gallus gallus GN=ZC3H14 PE=2 SV=1	3		0.95425737	0.18080047	1.528576	0.14551933	7.2391796	14.0	4.295305E-6	0.008865509
21639	AM868210	0	3		2.463184	0.10483852	2.9653852	0.090904385	10.518305	14.0	4.9778983E-8	1.1787663E-4
22321	FP010698	PREDICTED: similar to cytochrome P450, family 3, subfamily A, polypeptide 65 [Ciona intestinalis]	3		0.7180977	0.09126088	1.068493	0.087148145	8.001173	13.0	2.2325785E-6	0.0047330665
23532	CU988677	0	3		2.022838	0.121726066	2.4457417	0.0904529	8.214365	14.0	1.0052702E-6	0.0022035523
23959	AM867237	conserved hypothetical protein [Pediculus humanus corporis]	3	female gonad	0.21019205	0.110277444	0.85475856	0.10435574	12.242876	13.0	1.6426979E-8	3.9391896E-5
24234	AM869240	0	3		1.6374385	0.08229881	2.0297673	0.103149846	8.369626	11.0	4.2407232E-6	0.008757093
24401	AM865015	(sp:Q9NXS3) Kelch-like protein 28 OS=Homo sapiens GN=KLHL28 PE=2 SV=2	3		0.8773354	0.13530539	1.3425144	0.041535422	10.206569	11.0	6.0245503E-7	0.0013416674
25505	AJ565676	conserved hypothetical protein [Ixodes scapularis]	3		1.8979343	0.060209323	1.650014	0.06358722	8.085685	12.0	3.3708138E-6	0.0070348885
26089	CU685443	0	3		0.15202817	0.10490841	0.61613625	0.10386031	9.030003	13.0	5.7987495E-7	0.0012942809
26892	AM861833	(sp:O12947) Protein-S-isoprenylcysteine O-methyltransferase OS=Xenopus laevis GN=icmt PE=2 SV=1	3	female gonad	1.0077286	0.15001427	1.4998578	0.07779745	8.817506	14.0	4.335248E-7	9.767314E-4
27044	AM857933	(sp:Q4G0N4) UPF0465 protein C5orf33 OS=Homo sapiens GN=C5orf33 PE=1 SV=2	3	female gonad	0.73523754	0.08097019	1.129237	0.09467075	8.9545765	11.0	2.2024842E-6	0.0046736714
27221	ES789154	(sp:Q5R8K4) Zinc finger protein 207 OS=Pongo abelii GN=ZNF207 PE=2 SV=1	3		1.8495357	0.12831369	2.2843254	0.06387629	9.208581	13.0	4.642374E-7	0.0010417487
28258	AM859569	0	3		0.59176147	0.2794193	1.4589173	0.13701725	8.466819	13.0	1.195405E-6	0.0026035924
28795	DV736602	0	3		2.1628017	0.12490139	2.558884	0.09500867	7.4198756	14.0	3.2523606E-6	0.006794181
28814	CU987305	0	3		1.7758598	0.10468365	2.1227825	0.0597762	8.655979	14.0	5.4084444E-7	0.0012082465
29489	AM859179	(sp:Q8CHU3) Epsin-2 OS=Mus musculus GN=Epn2 PE=1 SV=1	3		1.3748559	0.1141475	1.786011	0.10319592	7.7365913	13.0	3.2199814E-6	0.0067362012
29510	AM859765	0	3	female gonad	1.0157046	0.15717621	1.4966389	0.103128284	7.6139665	14.0	2.4236963E-6	0.005118847
30172	AM859407	0	3		1.0400358	0.0920233	1.4529604	0.026572475	13.413291	11.0	3.67513E-8	8.746809E-5
30299	AM862033	(sp:Q8CG85) MAM domain-containing protein 2 OS=Mus musculus GN=Mamdc2 PE=1 SV=1	3		2.197045	0.1545833	2.705599	0.12697707	7.4236226	14.0	3.2338005E-6	0.006758643
31126	AM862650	(sp:Q6V7V2) Rhotekin OS=Rattus norvegicus GN=Rtkn PE=2 SV=1	3	female gonad	0.47092658	0.14756264	1.0273584	0.094383135	9.473229	14.0	1.81832E-7	4.200319E-4
31817	CX069100	0	3		2.0339923	0.114111304	2.38087	0.0745812	7.575339	14.0	2.568805E-6	0.0054073343
32712	AM860111	0	3		1.6638772	0.14972836	2.0942369	0.09445786	7.257349	14.0	4.1760386E-6	0.008627696
33361	AM861096	hypothetical protein [Trichomonas vaginalis G3]	3		1.3204372	0.30646887	2.1962664	0.17567119	7.4553	14.0	3.0812873E-6	0.006455297
33379	CU997418	(sp:Q5ZIE8) Activating transcription factor 7-interacting protein 1 OS=Gallus gallus GN=ATF7IP PE=2 SV=1	3	female gonad	1.9932382	0.14865561	2.5178108	0.10192963	8.630823	14.0	5.5994667E-7	0.001250361
34131	AM859533	0	3		1.3506912	0.12273561	1.7450974	0.09271365	7.5424857	14.0	2.6994392E-6	0.005674221
34178	AM867229	(sp:A6NNP5) UPF0594 protein C13orf38 OS=Homo sapiens GN=C13orf38 PE=3 SV=3	3		0.7406385	0.28691334	1.5096769	0.15089208	7.1761403	14.0	4.737727E-6	0.009731292
35379	AM861678	(sp:Q91W53) Golgin subfamily A member 7 OS=Mus musculus GN=Golga7 PE=2 SV=1	3		0.66373146	0.1436413	1.1457049	0.06724728	9.259631	13.0	4.358989E-7	9.812084E-4
36559	CU685529	0	3		0.5334665	0.11119128	0.9836131	0.10542007	8.470778	13.0	1.1891973E-6	0.002591261
37662	AM865234	0	3	female gonad	2.068895	0.16265531	2.5921128	0.11154793	7.867056	14.0	1.6635244E-6	0.003569923
39681	AM861438	0	3		2.2864902	0.080078036	2.6166782	0.08712197	7.9486833	12.0	4.015705E-6	0.008324557
41267	AM864763	0	3		2.2555933	0.12681974	2.6572092	0.08285898	7.892857	14.0	1.6016221E-6	0.003441886
42010	AM860225	0	3		1.34284	0.1275924	1.8887628	0.094604194	10.126109	14.0	7.9965034E-8	1.8791782E-4
42817	AM865393	(sp:B4HQ29) F-box/SPRY domain-containing protein 1 OS=Drosophila sechellia GN=Fsn PE=3 SV=1	3		0.8099105	0.18764521	1.3432277	0.08450552	7.914042	13.0	2.5164184E-6	0.00530461
43763	AM861216	(sp:Q9I9M5) Frizzled-1 OS=Xenopus laevis GN=fzd1 PE=2 SV=1	3		1.9875033	0.10480586	2.5102143	0.12006556	9.301824	11.0	1.5162116E-6	0.0032628872
1891	AM868373	(sp:O35678) Monoglyceride lipase OS=Mus musculus GN=Mgll PE=1 SV=1	4		0.4246652	0.17328018	1.262299	0.13405216	11.223714	14.0	2.1960995E-8	5.257462E-5
4060	AM855485	0	4		1.5766838	0.22592136	0.8302865	0.13078584	8.591428	14.0	5.9131116E-7	0.0013180325
5215	AM868368	0	4	female gonad	1.618758	0.31645757	-0.1193787	0.24127239	12.83795	14.0	3.914307E-9	9.527423E-6
5674	AB084783	(sp:P18948) Vitellogenin-6 OS=Caenorhabditis elegans GN=vit-6 PE=1 SV=5	4		2.589772	0.12382262	0.4982043	0.33738884	15.67925	7.0	1.0388499E-6	0.0022740425
5860	FP001053	0	4		1.0864878	0.09200028	0.7185065	0.07201204	9.236482	14.0	2.4753118E-7	5.690741E-4
6254	CU991090	(sp:Q1JQ19) DEP domain-containing protein 7 OS=Danio rerio GN=depdc7 PE=2 SV=1	4	female gonad	1.8381637	0.23048104	0.9781297	0.15951928	9.092188	14.0	2.9958872E-7	6.83961E-4
6611	CU999373	hypothetical protein BRAFLDRAFT_82913 [Branchiostoma floridae]	4	female gonad	0.3933592	0.19881894	-0.56268495	0.06894489	14.047398	11.0	2.2690935E-8	5.4299406E-5
7000	FP089841	0	4		2.5809064	0.13543591	0.32182163	0.3739572	15.296244	7.0	1.2298146E-6	0.002674847
7130	CU992468	(sp:P18102) Protein tailless OS=Drosophila melanogaster GN=tll PE=1 SV=1	4	female gonad	0.679603	0.22641884	-0.3828339	0.049763918	14.351584	10.0	5.3420262E-8	1.2623207E-4
7135	DV736924	0	4		1.9049927	0.13742533	-0.68188506	0.2509469	24.794966	8.0	7.483321E-9	1.8102151E-5
7275	AM860211	(sp:Q6VFT5) Forkhead box protein L2 OS=Oryctolagus cuniculus GN=FOXL2 PE=4 SV=1	4	female gonad	1.4361614	0.08162236	-0.6989871	0.15712711	32.972717	8.0	7.80759E-10	1.9159827E-6
8327	CU989217	(sp:Q499P8) UPF0420 protein C16orf58 homolog OS=Rattus norvegicus PE=2 SV=1	4	female gonad	1.3739637	0.18325141	0.35867086	0.13959476	12.955053	14.0	3.4790957E-9	8.478556E-6
9762	CU998383	0	4	female gonad	1.0842083	0.18562424	0.09415533	0.16371325	11.607988	14.0	1.43087675E-8	3.438397E-5
12405	FP004546	0	4		2.2261786	0.29065233	0.43551	0.27800268	12.826974	13.0	9.358819E-9	2.2592189E-5
14133	CX069168	(sp:P05690) Vitellogenin-2 OS=Caenorhabditis elegans GN=vit-2 PE=1 SV=5	4		1.997607	0.18083331	-0.5561319	0.21682692	25.554848	11.0	3.8019587E-11	9.398442E-8
14600	FP089884	(sp:P05690) Vitellogenin-2 OS=Caenorhabditis elegans GN=vit-2 PE=1 SV=5	4		1.7242237	0.17720503	-0.742397	0.23837623	23.2475	10.0	4.907268E-10	1.2062064E-6
15173	AM867417	0	4		2.2154627	0.118914075	2.7272809	0.1333922	8.137455	12.0	3.156783E-6	0.006610303
15696	CU989553	0	4		1.077096	0.10478251	0.64530987	0.0873459	9.231262	14.0	2.4923656E-7	5.724964E-4
15871	AM857623	0	4		1.2342331	0.19234529	-0.9181422	0.22916704	20.33606	11.0	4.4691362E-10	1.0989606E-6
16749	CU683775	0	4		0.5085373	0.15814267	1.1296263	0.10963298	9.563179	14.0	1.6196786E-7	3.7527955E-4
17023	AM866384	(sp:P49327) Fatty acid synthase OS=Homo sapiens GN=FASN PE=1 SV=3	4		0.70071685	0.21767256	-0.053808093	0.15526661	8.341446	14.0	8.390868E-7	0.0018518646
17317	CU989296	(sp:Q9M2Z4) Membrane steroid-binding protein 2 OS=Arabidopsis thaliana GN=MSBP2 PE=1 SV=1	4	female gonad	1.4083246	0.20104294	0.36893252	0.22112867	9.897967	12.0	4.000546E-7	9.0372335E-4
18410	BQ427315	(sp:P80467) Alcohol dehydrogenase class-3 OS=Uromastyx hardwickii PE=1 SV=1	4		2.3228621	0.13153793	1.837081	0.12876935	7.587539	13.0	3.97255E-6	0.008239069
20204	CU990610	(sp:Q9HBW1) Leucine-rich repeat-containing protein 4 OS=Homo sapiens GN=LRRC4 PE=1 SV=2	4	female gonad	1.642547	0.15665787	0.93274987	0.07920572	12.262713	13.0	1.6110068E-8	3.8664162E-5
23789	AM868375	0	4		0.7966781	0.2745682	-0.32035547	0.120839655	11.385978	13.0	3.9135116E-8	9.3024166E-5
24195	AM863501	axis inhibitor 1 [Saccoglossus kowalevskii]	4	female gonad	0.90370834	0.1152674	1.4290994	0.11513357	9.255447	13.0	4.3815047E-7	9.858386E-4
25292	FP004996	0	4		2.1919932	0.2762633	1.1236465	0.21092121	9.0332	14.0	3.2410875E-7	7.373474E-4
27525	AM859957	0	4		2.4243493	0.22417118	0.6745802	0.3075203	12.852375	10.0	1.5283712E-7	3.5519345E-4
28079	AM866382	(sp:P12276) Fatty acid synthase OS=Gallus gallus GN=FASN PE=1 SV=5	4		1.6614853	0.1783269	1.0210829	0.15061396	7.9921155	14.0	1.3852639E-6	0.002993555
28607	AM863445	0	4		1.2199528	0.13497485	0.69573087	0.029797485	11.875362	10.0	3.222614E-7	7.33467E-4
29771	AM856370	(sp:Q8NFP4) MAM domain-containing glycosylphosphatidylinositol anchor protein 1 OS=Homo sapiens GN=MDGA1 PE=1 SV=1	4	female gonad	1.4740345	0.24158901	-0.08192929	0.1335369	16.993181	14.0	9.665513E-11	2.384482E-7
30785	FP002787	(sp:Q8BGN2) UPF0462 protein C4orf33 homolog OS=Mus musculus GN=D3Ertd751e PE=2 SV=1	4		0.8306016	0.14161336	0.3651101	0.11868939	7.3436646	14.0	3.6552894E-6	0.0076030022
37203	CU683293	0	4	female gonad	1.1191806	0.12586512	1.5968657	0.07182825	9.914737	14.0	1.0385562E-7	2.4271058E-4
38564	FP089790	0	4		0.13456087	0.1456238	-0.66217476	0.17230077	9.989123	11.0	7.4738193E-7	0.0016547036
38606	FP000062	0	4		1.6350628	0.26069674	-0.09336571	0.30569905	12.177301	11.0	1.0003439E-7	2.3398043E-4
40277	FP010320	0	4		1.683062	0.13592231	-1.0113604	0.42926443	16.053171	6.0	3.7127259E-6	0.0077150445
41025	CU994694	(sp:P60323) Nanos homolog 3 OS=Homo sapiens GN=NANOS3 PE=2 SV=1	4		2.1354053	0.1244295	2.6028652	0.114110135	8.00695	13.0	2.215002E-6	0.0046980195
42088	FP089778	0	4	female gonad	0.9681107	0.12794012	0.053937394	0.17982367	11.557587	10.0	4.1559025E-7	9.379872E-4
43883	AM865152	0	4	female gonad	1.4434192	0.2533063	0.4324881	0.25182894	8.126263	13.0	1.8830617E-6	0.0040222197
45040	FP002862	0	4		1.7615502	0.2847388	0.02561925	0.26625955	12.855096	13.0	9.113821E-9	2.201899E-5
3923	AM860311	(sp:Q9JLI7) Sperm-associated antigen 6 OS=Mus musculus GN=Spag6 PE=1 SV=1	5		-0.28304094	0.07389589	0.24030927	0.07162586	14.634059	13.0	1.8715767E-9	4.576005E-6
4603	AM861884	(sp:A3KMX7) Putative malate dehydrogenase 1B OS=Bos taurus GN=MDH1B PE=2 SV=1	5		0.17419504	0.11926601	0.60184985	0.052327648	10.042035	13.0	1.7137333E-7	3.9672927E-4
8590	AM867587	PREDICTED: similar to predicted protein [Ciona intestinalis]	5		0.40195006	0.06491327	0.7267784	0.07383116	9.376621	11.0	1.4010678E-6	0.0030249055
15888	AM868795	(sp:Q6GQT0) Dual specificity protein phosphatase CDC14A OS=Mus musculus GN=Cdc14a PE=2 SV=2	5		1.6335075	0.19181328	2.26938	0.10624175	8.741224	14.0	4.8108336E-7	0.0010776268
15933	AM865188	0	5	male gonad	-0.5498735	0.08679502	-0.060480397	0.114359975	9.558072	10.0	2.4016206E-6	0.005074624
18533	AM853802	hypothetical protein IscW_ISCW013676 [Ixodes scapularis]	5		0.6647026	0.104378186	0.053270277	0.08892351	12.979537	14.0	3.3947993E-9	8.276521E-6
21827	CU992930	(sp:Q9DAK2) Parkin coregulated gene protein homolog OS=Mus musculus GN=Pacrg PE=2 SV=1	5		1.1545976	0.15588965	1.6397927	0.12069015	7.2240114	14.0	4.397621E-6	0.009063497
24471	ES789800	(sp:Q5T2S8) Armadillo repeat-containing protein 4 OS=Homo sapiens GN=ARMC4 PE=2 SV=1	5		0.6033283	0.12665027	1.1467178	0.070180416	11.311677	14.0	1.988883E-8	4.765364E-5
24825	DV736477	hypothetical protein BRAFLDRAFT_269790 [Branchiostoma floridae]	5		0.8817088	0.1335625	1.393371	0.121742114	8.191892	13.0	1.7234006E-6	0.0036966943
27335	AM864142	hypothetical protein BRAFLDRAFT_117676 [Branchiostoma floridae]	5	male gonad	0.30897817	0.09411257	0.7053666	0.07581035	9.594809	14.0	1.5554161E-7	3.6132315E-4
29895	CU989416	PREDICTED: hypothetical protein [Strongylocentrotus purpuratus]	5		0.71651083	0.08959655	0.35015512	0.079419106	8.875489	14.0	4.0071762E-7	9.048204E-4
30616	FP005565	0	5		0.41693467	0.07422682	0.72050756	0.06802864	8.71958	13.0	8.6035396E-7	0.0018962201
32788	FD483996	(sp:Q494V2) Coiled-coil domain-containing protein 37 OS=Homo sapiens GN=CCDC37 PE=1 SV=1	5		1.0292156	0.07470751	1.3993589	0.08133294	9.54711	12.0	5.8952753E-7	0.0013146464
38510	CU994336	(sp:Q9BZ19) Ankyrin repeat domain-containing protein 60 OS=Homo sapiens GN=ANKRD60 PE=2 SV=3	5		-0.8750948	0.13127892	-0.37756497	0.09932141	8.88919	14.0	3.9335694E-7	8.8898663E-4
38663	CU682580	0	5	visceral ganglion	0.9072355	0.09341349	0.042274196	0.13927507	14.329341	9.0	1.677243E-7	3.884495E-4
42266	CU994483	(sp:Q9CWP6) Motile sperm domain-containing protein 2 OS=Mus musculus GN=Mospd2 PE=1 SV=2	5	male gonad	0.5148854	0.10919588	-0.031141	0.10192057	10.554619	13.0	9.584474E-8	2.2437253E-4
772	CU988915	(sp:Q498H0) Sister chromatid cohesion protein PDS5 homolog B-A OS=Xenopus laevis GN=pds5b-A PE=1 SV=1	6		0.5692016	0.07196829	0.896568	0.056765445	10.466556	14.0	5.294916E-8	1.2522476E-4
791	AM859771	0	6	male gonad	-0.5071124	0.16724958	-0.05967424	0.08776304	7.1669703	14.0	4.8059833E-6	0.009857072
3980	CU989844	predicted protein [Nematostella vectensis]	6	male gonad	1.0226097	0.093884885	0.75416464	0.050032135	7.6262827	14.0	2.3792695E-6	0.0050297757
9871	CF369133	(sp:Q25010) Actin, cytoplasmic A3a OS=Helicoverpa armigera GN=actA3a PE=2 SV=1	6		0.74003494	0.15634413	1.2891632	0.13471587	7.737293	14.0	2.0155755E-6	0.0042951917
10357	AM858924	0	6		1.3047634	0.06195725	0.94030607	0.059085503	12.267758	13.0	1.6030521E-8	3.848928E-5
17546	BQ426815	0	6		1.7131532	0.07204261	1.0027149	0.12894887	13.205231	8.0	1.0306069E-6	0.002257029
19629	CU998139	0	6		1.3319705	0.1193669	0.75593835	0.07562577	12.16579	14.0	7.841302E-9	1.8952427E-5
21447	AM867021	(sp:O09032) ELAV-like protein 4 OS=Rattus norvegicus GN=Elavl4 PE=1 SV=1	6		1.070966	0.08570929	-0.16281576	0.14997382	19.636421	8.0	4.7055227E-8	1.1156794E-4
24501	EW778926	(sp:P79145) cAMP-responsive element modulator OS=Canis familiaris GN=CREM PE=2 SV=2	6		0.72222036	0.1297914	1.2812964	0.049909085	12.37686	12.0	3.423931E-8	8.1558035E-5
40065	CU991158	0	6		1.0541894	0.094516195	-0.46307117	0.14542142	24.250925	9.0	1.6494164E-9	4.036122E-6
41084	AM860913	0	6	male gonad	-0.3286938	0.19456676	-0.9608246	0.12798779	8.076578	14.0	1.2254886E-6	0.0026678888
43751	AM862213	(sp:Q9D5I4) Tctex1 domain-containing protein 1 OS=Mus musculus GN=Tctex1d1 PE=2 SV=1	6	male gonad	0.20062704	0.16987722	-0.9321032	0.097673595	17.377941	14.0	7.15934E-11	1.7669251E-7
17	AM863560	(sp:Q7ZVC2) Clusterin-associated protein 1 homolog OS=Danio rerio GN=cluap1 PE=2 SV=2	7		1.4669439	0.07453643	1.9005648	0.07410041	11.845718	13.0	2.4402647E-8	5.8297926E-5
2471	AM857913	(sp:Q497H0) AN1-type zinc finger protein 3 OS=Mus musculus GN=Zfand3 PE=2 SV=1	7		1.0408789	0.10116109	1.5061365	0.05341814	12.299113	14.0	6.8145667E-9	1.650488E-5
3899	CU682645	(sp:P67963) Casein kinase I isoform alpha OS=Xenopus laevis GN=csnk1a1 PE=2 SV=1	7		0.087986305	0.07554211	0.63831776	0.072377354	15.153028	13.0	1.2179606E-9	2.9840035E-6
5107	AM864085	0	7		0.3646868	0.098485686	0.818141	0.09119337	9.761355	13.0	2.3794888E-7	5.4799626E-4
5418	AM864971	(sp:Q08AX9) Uncharacterized protein KIAA1841 homolog OS=Xenopus laevis PE=2 SV=1	7		0.5437951	0.17826872	1.1091667	0.119275965	7.83249	14.0	1.7504456E-6	0.0037512048
5466	CU999215	(sp:Q27746) DNA (cytosine-5)-methyltransferase PliMCI OS=Paracentrotus lividus GN=DNMT PE=2 SV=1	7		1.6649939	0.15979788	2.234451	0.059139233	10.305889	12.0	2.5837E-7	5.929592E-4
5591	AM862640	(sp:Q3SWX9) Double-strand-break repair protein rad21 homolog OS=Bos taurus GN=RAD21 PE=2 SV=1	7		0.7793709	0.102777086	1.2598741	0.053399455	12.5595665	14.0	5.199472E-9	1.2624318E-5
7399	AM858900	0	7		1.1466358	0.15706514	1.9311635	0.07381246	13.77155	13.0	3.9423638E-9	9.59177E-6
8053	AM857512	(sp:P54279) Mismatch repair endonuclease PMS2 OS=Mus musculus GN=Pms2 PE=1 SV=1	7		1.5346595	0.11236354	1.8850282	0.0762143	7.65962	14.0	2.2632764E-6	0.0047936197
8273	AM864694	0	7		1.403466	0.08777555	1.8101624	0.10697065	8.2928	11.0	4.633633E-6	0.00952675
9183	AM861777	(sp:Q6QLW4) Cytochrome c OS=Pectinaria gouldii PE=3 SV=1	7		2.1499274	0.09975598	2.5878108	0.09615442	9.099032	13.0	5.3189683E-7	0.0011887894
9436	AM860914	(sp:O49326) Nitrile-specifier protein 2 OS=Arabidopsis thaliana GN=NSP2 PE=2 SV=1	7		1.014219	0.19286789	1.624997	0.13586588	7.6605754	14.0	2.2600411E-6	0.004789027
9713	AM864416	(sp:Q92630) Dual specificity tyrosine-phosphorylation-regulated kinase 2 OS=Homo sapiens GN=DYRK2 PE=1 SV=3	7		0.72382057	0.11669209	1.2578777	0.040973727	13.345009	11.0	3.8757005E-8	9.2164155E-5
10315	CU988908	(sp:Q91783) Kinesin-related motor protein Eg5 2 OS=Xenopus laevis PE=2 SV=1	7		1.1488738	0.11885172	1.864713	0.11351236	12.550288	13.0	1.2182763E-8	2.9348277E-5
10332	AM853630	0	7		1.236136	0.13096558	1.7024258	0.083030015	8.973665	14.0	3.5102505E-7	7.957738E-4
11610	FP002661	0	7		2.4469893	0.091263294	2.7732732	0.0871386	7.450973	13.0	4.827126E-6	0.009895608
13303	FP003003	(sp:Q922R1) UPF0183 protein C16orf70 homolog OS=Mus musculus PE=2 SV=1	7		1.4461663	0.17300513	2.0166345	0.10574851	8.41969	14.0	7.5144504E-7	0.0016629478
13608	AM867966	(sp:Q7Z4L9) Leucine-rich repeat-containing protein 67 OS=Homo sapiens GN=LRRC67 PE=2 SV=2	7		0.43874377	0.107976034	0.9038926	0.067498855	10.912994	14.0	3.1327076E-8	7.474641E-5
14632	AM869223	0	7		1.730727	0.14656083	2.1504915	0.0642231	8.023235	13.0	2.1662454E-6	0.004603272
14928	DV736933	0	7		1.8447618	0.12127037	2.2083118	0.08675945	7.205065	14.0	4.529046E-6	0.009320777
15906	AM859011	(sp:Q5VVX9) Ubiquitin-conjugating enzyme E2 U OS=Homo sapiens GN=UBE2U PE=1 SV=1	7		1.2700249	0.15852372	1.8096368	0.06017295	9.802652	12.0	4.4400585E-7	9.981252E-4
16127	AM868574	(sp:P51892) DNA ligase 1 OS=Xenopus laevis GN=lig1 PE=2 SV=1	7		1.3843081	0.16338761	1.9234836	0.07412345	9.17362	13.0	4.847739E-7	0.0010854088
16313	DV736560	(sp:Q17045) GTP-binding protein AGP-1 OS=Ascaris suum GN=AGP-1 PE=2 SV=1	7		0.89176595	0.15074918	1.3745928	0.11700157	7.425333	14.0	3.2253654E-6	0.006744239
16883	AM862737	0	7		1.0461094	0.17244595	1.7376454	0.08746529	10.844181	13.0	6.971462E-8	1.6417794E-4
17088	FP009642	0	7		2.0186436	0.10238849	2.4984295	0.11200536	9.002211	12.0	1.1012303E-6	0.0024039857
17677	AM862616	0	7		0.85475653	0.1265185	1.4095004	0.11275543	9.490154	13.0	3.2905618E-7	7.4827374E-4
17709	AM856856	(sp:Q8CFP6) DnaJ homolog subfamily C member 27 OS=Mus musculus GN=Dnajc27 PE=2 SV=1	7		0.6971773	0.17622742	1.3530519	0.15139885	8.211191	14.0	1.0098418E-6	0.0022125633
18140	CU994437	(sp:Q24K09) DNA (cytosine-5)-methyltransferase 1 OS=Bos taurus GN=DNMT1 PE=2 SV=1	7		2.3009725	0.15771008	2.8324053	0.0768292	9.208611	13.0	4.6422042E-7	0.0010421749
18831	AM855480	0	7		1.4213827	0.15712696	1.9746104	0.06715736	9.915194	12.0	3.9262224E-7	8.877189E-4
20551	FP004345	(sp:P67963) Casein kinase I isoform alpha OS=Xenopus laevis GN=csnk1a1 PE=2 SV=1	7		1.8929886	0.083851114	2.4030967	0.08235013	12.475501	13.0	1.3094047E-8	3.151737E-5
21823	AM863343	0	7		0.36620292	0.10284522	0.7835851	0.07674862	9.577438	14.0	1.5903656E-7	3.6912385E-4
22180	FP001578	predicted protein [Nematostella vectensis]	7		1.3016268	0.09517475	1.7739353	0.10553298	9.452121	12.0	6.5603916E-7	0.0014583751
24211	AM861092	(sp:O75800) Zinc finger MYND domain-containing protein 10 OS=Homo sapiens GN=ZMYND10 PE=1 SV=2	7		0.40979448	0.13131166	0.8988699	0.1055731	8.492486	14.0	6.785785E-7	0.0015071229
24334	AM863869	(sp:P52429) Diacylglycerol kinase epsilon OS=Homo sapiens GN=DGKE PE=1 SV=1	7		0.9875618	0.13036975	1.4271047	0.048495613	9.74215	12.0	4.745761E-7	0.0010644742
24880	AM866869	PREDICTED: hypothetical protein [Nasonia vitripennis]	7		0.486515	0.1286389	1.0929234	0.068846025	12.557685	14.0	5.2095537E-9	1.2643587E-5
28893	AM864745	GK24680 [Drosophila willistoni]	7		1.0441328	0.13087137	1.4666058	0.06024432	8.943928	13.0	6.462537E-7	0.0014372682
31281	AM858595	0	7		1.2133782	0.10496063	1.5892376	0.06760575	8.972954	14.0	3.5136068E-7	7.961833E-4
32432	AM858044	(sp:P62291) Abnormal spindle-like microcephaly-associated protein homolog OS=Macaca fascicularis GN=ASPM PE=2 SV=1	7		1.2302449	0.17978314	1.7679867	0.085075736	8.232925	13.0	1.6309383E-6	0.0035016246
34087	AM856039	0	7		2.237124	0.13772425	2.6649997	0.09067859	7.7205033	14.0	2.0665802E-6	0.004401816
34934	CU990675	(sp:Q5TB30) DEP domain-containing protein 1A OS=Homo sapiens GN=DEPDC1A PE=1 SV=1	7	female gonad	0.600149	0.18748662	1.2209165	0.1010103	8.803039	14.0	4.421464E-7	9.943872E-4
37296	AM861774	(sp:Q3T0C9) Synaptojanin-2-binding protein OS=Bos taurus GN=SYNJ2BP PE=2 SV=1	7		2.3164475	0.095916696	2.7308571	0.07238865	10.145071	14.0	7.812777E-8	1.837565E-4
40168	AM857886	0	7		0.7441688	0.22770728	1.4308102	0.049250994	9.232201	10.0	3.2891062E-6	0.006867654
41570	AM857283	0	7		0.96494615	0.09576086	1.4685962	0.11315762	9.6107855	11.0	1.0976646E-6	0.0023972993
41820	AM863465	(sp:Q0VA03) Polycomb protein suz12 OS=Xenopus tropicalis GN=suz12 PE=2 SV=1	7		0.3883938	0.16401319	0.9699704	0.13244231	8.06821	14.0	1.2404118E-6	0.002695415
44734	AM860978	(sp:Q5PQ23) Outer dense fiber protein 2 OS=Xenopus laevis GN=odf2 PE=2 SV=1	7		0.4189922	0.11499712	0.9892038	0.08544664	11.724086	14.0	1.2600531E-8	3.0342078E-5
2317	AM863208	(sp:Q8CI33) CWF19-like protein 1 OS=Mus musculus GN=Cwf19l1 PE=2 SV=1	8		0.990204	0.08382078	1.4689953	0.06514785	13.233995	14.0	2.637025E-9	6.439615E-6
3177	AM869126	0	8		0.8397511	0.1286145	1.4113522	0.13943706	8.586338	12.0	1.8095274E-6	0.003874198
3296	FP000328	(sp:Q16595) Frataxin, mitochondrial OS=Homo sapiens GN=FXN PE=1 SV=2	8		0.9964306	0.13663854	0.49192953	0.041493893	10.975268	11.0	2.8954366E-7	6.6218636E-4
3398	CU987970	0	8		-0.22332537	0.07757656	0.34506416	0.07822893	14.794265	12.0	4.550878E-9	1.10631845E-5
4509	AM865265	(sp:Q9DG67) DNA repair and recombination protein RAD54B OS=Gallus gallus GN=RAD54B PE=2 SV=1	8		0.46935314	0.12774885	1.087135	0.16013403	8.489692	11.0	3.6968213E-6	0.0076856916
5407	FP000995	(sp:Q64511) DNA topoisomerase 2-beta OS=Mus musculus GN=Top2b PE=1 SV=2	8		0.7090288	0.07094213	1.1420385	0.08598876	10.964646	11.0	2.92403E-7	6.681409E-4
8655	FP011384	(sp:Q9CQX8) 28S ribosomal protein S36, mitochondrial OS=Mus musculus GN=Mrps36 PE=1 SV=1	8		1.5383991	0.07025423	1.8360466	0.057603087	9.568817	14.0	1.6080203E-7	3.728999E-4
8836	AM853923	0	8		1.8144853	0.17171836	0.7890296	0.041114997	18.155457	10.0	5.514778E-9	1.3378851E-5
9750	AM863614	0	8		0.91644067	0.1100522	0.47717634	0.08034496	9.510345	14.0	1.7333883E-7	4.0093274E-4
11356	AM858065	(sp:Q9QWT9) Kinesin-like protein KIFC1 OS=Mus musculus GN=Kifc1 PE=1 SV=2	8		1.1247145	0.19256438	1.7322618	0.086321995	8.794324	13.0	7.8165556E-7	0.0017274588
11783	AM861721	0	8		0.92476857	0.13875142	1.3560661	0.048027866	9.083027	11.0	1.9158622E-6	0.0040884498
12557	AM864384	0	8		0.8238729	0.10608264	0.5083788	0.06730463	7.4937673	14.0	2.9062223E-6	0.006091442
14054	AM855741	(sp:O54879) High mobility group protein B3 OS=Mus musculus GN=Hmgb3 PE=2 SV=3	8		1.6558988	0.10149791	2.2588286	0.11624623	11.080877	11.0	2.6270666E-7	6.026491E-4
14676	FP010386	0	8		0.8272115	0.08020468	0.4647586	0.08508556	8.849529	12.0	1.3187878E-6	0.0028604507
17356	BQ426329	(sp:A6QR20) Ankyrin repeat domain-containing protein 32 OS=Bos taurus GN=ANKRD32 PE=2 SV=2	8		1.44587	0.15235642	1.891427	0.076865956	7.919463	13.0	2.4976846E-6	0.005270114
21502	AM864356	0	8		1.2984827	0.15001798	1.8541604	0.08252137	9.787422	14.0	1.2181835E-7	2.8383674E-4
21602	AM866389	0	8		1.6278197	0.16943336	2.2615435	0.12830746	8.769137	14.0	4.6306909E-7	0.0010400531
21826	AM866364	(sp:Q96B26) Exosome complex exonuclease RRP43 OS=Homo sapiens GN=EXOSC8 PE=1 SV=1	8		1.3958926	0.07494342	1.1484305	0.053724714	7.929253	14.0	1.518408E-6	0.0032660956
23627	AM869109	0	8		1.6337322	0.17066388	2.1443841	0.119232014	7.2628517	14.0	4.1406106E-6	0.008562783
24438	AM862564	0	8		1.1814111	0.0844595	0.87557	0.07334276	7.9451528	14.0	1.4835016E-6	0.003196946
25469	AM858017	(sp:Q7ZUS1) Serine/threonine-protein kinase VRK1 OS=Danio rerio GN=vrk1 PE=2 SV=1	8		0.3958201	0.14280869	1.0567223	0.10941729	10.792863	14.0	3.601747E-8	8.5757594E-5
29737	AM863615	0	8		1.8870418	0.15538432	2.3008385	0.08010586	7.1695323	14.0	4.7868093E-6	0.009822533
33903	AM861527	(sp:O43663) Protein regulator of cytokinesis 1 OS=Homo sapiens GN=PRC1 PE=1 SV=2	8		1.1139584	0.14379156	1.7849677	0.072398424	12.643929	13.0	1.1136414E-8	2.686103E-5
36423	BQ427163	(sp:Q5BJ65) Histone H2A.V OS=Xenopus tropicalis GN=h2afv PE=2 SV=3	8		2.477007	0.072642334	2.9479897	0.10948945	9.950765	9.0	3.7282464E-6	0.0077435677
37724	AM863926	0	8		1.0465318	0.17673868	1.6706821	0.0835407	9.723119	13.0	2.4897085E-7	5.7213503E-4
42921	EX956406	0	8	male gonad	0.92683953	0.09685519	1.2494602	0.071085975	7.918459	14.0	1.5425998E-6	0.0033165894
799	FP005928	(sp:P83917) Chromobox protein homolog 1 OS=Mus musculus GN=Cbx1 PE=1 SV=1	9		2.5062692	0.102843635	2.9213731	0.10593964	8.047012	12.0	3.5408057E-6	0.0073825796
3508	CU994651	0	9		1.890365	0.184534	2.5601563	0.17270291	7.6497993	13.0	3.6376775E-6	0.0075772824
4905	AM867466	0	9	female gonad	1.1578764	0.11834441	1.6397095	0.10975975	8.624028	13.0	9.734591E-7	0.002136743
5299	AM868665	0	9		0.8410381	0.13379557	1.5240163	0.11629268	11.194673	14.0	2.2694625E-8	5.428554E-5
5605	AM865079	(sp:Q8C7V3) U3 small nucleolar RNA-associated protein 15 homolog OS=Mus musculus GN=Utp15 PE=2 SV=1	9		1.593454	0.11610814	1.2026377	0.04816949	9.53613	12.0	5.968316E-7	0.0013297409
6153	FP002758	0	9		0.57268757	0.145908	1.0351349	0.084688574	8.235032	14.0	9.76032E-7	0.0021414142
6293	AM858786	(sp:Q9P0Z9) Peroxisomal sarcosine oxidase OS=Homo sapiens GN=PIPOX PE=2 SV=2	9		0.9935421	0.17638102	0.047708075	0.091995	14.390343	14.0	8.801109E-10	2.158912E-6
6835	AM861705	0	9		1.4268887	0.19413194	1.9660932	0.09758193	7.528968	13.0	4.3175583E-6	0.008907123
7072	AM858671	0	9		2.0104976	0.10628995	2.47729	0.09932156	9.263853	13.0	4.336393E-7	9.765557E-4
8275	CU984363	(sp:Q96P70) Importin-9 OS=Homo sapiens GN=IPO9 PE=1 SV=3	9	female gonad	1.7489536	0.142663	2.1824875	0.079484634	7.9985394	14.0	1.3723704E-6	0.0029711819
8286	FP000043	(sp:Q2VIQ3) Chromosome-associated kinesin KIF4B OS=Homo sapiens GN=KIF4B PE=1 SV=2	9		1.9113306	0.12743789	2.4869082	0.11413629	9.749876	13.0	2.4120214E-7	5.552473E-4
12085	AM857644	(sp:Q5ZMJ7) Protein CIP2A homolog OS=Gallus gallus GN=RCJMB04_1n3 PE=2 SV=2	9		0.64961517	0.2219748	1.4024544	0.1147164	9.124646	14.0	2.8694242E-7	6.5652427E-4
12447	AM858513	0	9		1.1545314	0.1667176	0.34117094	0.13856238	10.945216	14.0	3.0182736E-8	7.204619E-5
12851	AM854162	(sp:P04183) Thymidine kinase, cytosolic OS=Homo sapiens GN=TK1 PE=1 SV=2	9		1.0614688	0.22271824	1.6540385	0.097158946	7.460413	13.0	4.762193E-6	0.009776781
13412	AM863854	(sp:Q02395) Metal-response element-binding transcription factor 2 OS=Mus musculus GN=Mtf2 PE=1 SV=2	9	female gonad	1.7039702	0.08295157	2.2820513	0.09363439	13.122688	11.0	4.6155716E-8	1.09481356E-4
14671	AM864878	hypothetical protein BRAFLDRAFT_121706 [Branchiostoma floridae]	9	female gonad	1.0956368	0.15743214	1.7026192	0.13373657	8.555367	14.0	6.2165407E-7	0.0013831803
16350	AM864499	(sp:Q07139) Protein ECT2 OS=Mus musculus GN=Ect2 PE=1 SV=1	9		0.9247885	0.12673499	1.4202918	0.06666974	10.466721	14.0	5.293872E-8	1.25253E-4
16898	AM863306	(sp:P83917) Chromobox protein homolog 1 OS=Mus musculus GN=Cbx1 PE=1 SV=1	9		1.4487897	0.09087809	1.8083737	0.09088612	8.028661	13.0	2.1502563E-6	0.004575745
18245	BQ426816	0	9		2.111836	0.10885505	2.4590244	0.06403819	8.250544	14.0	9.546792E-7	0.0020983848
20742	AM854045	0	9		1.2883689	0.1474863	1.7478341	0.11292198	7.2676477	14.0	4.109991E-6	0.008507682
21068	AM863298	0	9	female gonad	1.363703	0.123915456	2.0603993	0.07942035	14.114074	14.0	1.1357191E-9	2.7836475E-6
21499	AM859810	(sp:Q6AXS3) Protein DEK OS=Rattus norvegicus GN=Dek PE=2 SV=1	9		2.220426	0.080757305	2.596678	0.06584703	10.551328	14.0	4.7861928E-8	1.1338491E-4
21572	AM862562	(sp:Q6NX31) DNA replication licensing factor mcm7 OS=Xenopus tropicalis GN=mcm7 PE=2 SV=1	9		1.2323099	0.13324958	1.61299	0.085111216	7.180866	14.0	4.7029534E-6	0.009664569
21954	AM869187	(sp:Q91876) DNA replication licensing factor mcm7-A OS=Xenopus laevis GN=mcm7-A PE=1 SV=2	9		1.0856564	0.06958371	1.5327336	0.09229254	10.839918	10.0	7.5541266E-7	0.0016709728
25164	AM860960	0	9	female gonad	0.8379809	0.120266244	1.5186065	0.122580834	11.354841	12.0	8.9291696E-8	2.0921044E-4
25279	CU992748	(sp:Q96P70) Importin-9 OS=Homo sapiens GN=IPO9 PE=1 SV=3	9	female gonad	1.3942848	0.15830642	1.9172009	0.09710872	8.424001	14.0	7.469074E-7	0.0016543999
25759	CU991773	0	9		2.17697	0.14987637	2.7329028	0.10697526	8.923689	14.0	3.7544947E-7	8.4964215E-4
26727	FP001875	0	9		1.186241	0.079673745	1.8776067	0.119147986	13.397893	9.0	2.9963664E-7	6.837708E-4
26872	AM861071	(sp:Q9D0P0) Emopamil-binding protein-like OS=Mus musculus GN=Ebpl PE=2 SV=1	9		0.6999347	0.11052303	1.3095465	0.14048953	9.589608	10.0	2.3307214E-6	0.004931806
27305	AM859047	(sp:Q5PQ71) Isochorismatase domain-containing protein 2, mitochondrial OS=Xenopus laevis GN=isoc2 PE=2 SV=1	9		1.4954402	0.1330103	0.92549706	0.14325352	8.312745	12.0	2.5336005E-6	0.0053382963
27357	CU999229	(sp:Q6ZQK0) Condensin-2 complex subunit D3 OS=Mus musculus GN=Ncapd3 PE=1 SV=2	9		1.83115	0.083171204	2.295588	0.109596826	9.465191	10.0	2.6244559E-6	0.0055218553
27638	FP007949	0	9		1.4513154	0.114141345	1.9007461	0.07445483	9.81965	14.0	1.1697959E-7	2.729134E-4
27639	AM859200	0	9		1.856109	0.1587334	2.3516555	0.088414475	8.217711	14.0	1.0004737E-6	0.0021940388
28168	AM862466	hypothetical protein BRAFLDRAFT_123390 [Branchiostoma floridae]	9	female gonad	1.8871771	0.17743164	2.5476155	0.12001809	9.153387	14.0	2.7621672E-7	6.325363E-4
28812	FP006804	0	9		2.1362648	0.13582544	2.659058	0.101134576	9.092364	14.0	2.995184E-7	6.841E-4
29433	FP011152	(sp:P61959) Small ubiquitin-related modifier 2 OS=Rattus norvegicus GN=Sumo2 PE=1 SV=1	9	female gonad	0.6160649	0.11139927	1.3381889	0.12183414	12.455065	12.0	3.1908154E-8	7.610094E-5
30031	AM859754	0	9		0.8284236	0.15490289	1.3908569	0.07710452	9.867566	13.0	2.0997763E-7	4.8399842E-4
31002	AM862389	0	9	female gonad	0.5940366	0.15175816	1.1457132	0.121263675	8.313295	14.0	8.732117E-7	0.0019228123
31435	AM869433	(sp:P28370) Probable global transcription activator SNF2L1 OS=Homo sapiens GN=SMARCA1 PE=1 SV=2	9	female gonad	1.6803986	0.18240786	2.3540425	0.13224131	8.825987	14.0	4.2855362E-7	9.6638844E-4
33307	AM858933	0	9		2.3550174	0.112459905	2.7777123	0.057688948	10.132887	14.0	7.93031E-8	1.8644158E-4
34395	AM862428	0	9		1.9111408	0.21744387	2.5770626	0.122014046	8.043051	14.0	1.2864455E-6	0.0027915868
35737	FP011923	0	9		1.9547198	0.08505983	2.5598316	0.110296674	12.196699	10.0	2.506829E-7	5.7556794E-4
37811	AM867561	(sp:Q9ULW0) Targeting protein for Xklp2 OS=Homo sapiens GN=TPX2 PE=1 SV=2	9	female gonad	1.277057	0.12628113	1.972973	0.0869474	13.456174	14.0	2.1223E-9	5.186901E-6
38238	CU685661	(sp:Q6P4F7) Rho GTPase-activating protein 11A OS=Homo sapiens GN=ARHGAP11A PE=1 SV=2	9	female gonad	1.7102535	0.15053755	2.315429	0.09926554	9.98441	14.0	9.523644E-8	2.2304374E-4
38596	AM865311	0	9		0.46799278	0.09998908	0.94264567	0.10467063	9.372157	12.0	7.1828293E-7	0.0015938699
39702	AM857063	0	9		1.2119226	0.15767783	1.6861744	0.048548065	8.926038	11.0	2.2722556E-6	0.0048103654
41164	AM865090	0	9		1.656381	0.09316434	1.9974378	0.07510701	8.336267	14.0	8.452567E-7	0.0018646363
41238	AM865274	0	9		0.75664246	0.078404926	1.2197201	0.052193295	14.615356	14.0	7.1733797E-10	1.7610647E-6
45117	EE677646	0	9		2.0070088	0.12985209	2.4637513	0.09614203	8.329745	14.0	8.53096E-7	0.0018810767

## Sheet: expression
spot	Genebank	Description	Cluster	Tissue specificity		ST3F F9	ST3F F14	ST3F F15	ST3F F32	Gc3Fb	Gc3Fa	Gc3Fc	Gl3Fa	Gl3Fb	Gl3Fd	LQ15	LQ18	LQ21	HQ28	HQ29	HQ3	HQ26
286	BQ427044	(sp:P34714) SPARC OS=Caenorhabditis elegans GN=ost-1 PE=1 SV=1	1		somatic	1.13052	1.13815	0.991486	1.07068	1.09116	1.25473	0.865272	1.02113	1.00771	0.760208	-0.487994	-0.544554	-0.176453	-0.388047	-0.284853	-0.415184	-0.217264
542	CU683682	0	1		oocytes	-0.255145	-0.164136	-0.061095	-0.169695	-0.212719	-0.160769	-0.0184716	-0.268932	-0.194103	-0.276948	0.578138	0.529613	0.335301	0.471983	0.427752	0.316822	0.460841
1155	DV736722	0	1		somatic	0.714243	0.76633	0.644681	0.82008	0.677959	0.915759	0.56149	0.697247	0.601389	0.571622	-0.941438	-0.746978	-1.14408	-1.09006	-0.826428	-1.37886	-0.559924
1947	BQ426244	0	1		somatic	1.36582	1.12323	1.12995	1.11215	1.01422	1.28981	1.16913	1.14387	0.984941	0.940812	0.073638	0.139224	0.140189	-0.153437	-0.459608	-0.187139	-0.472736
2543	AM854135	0	1		somatic	0.306349	0.158209	-0.119094	0.0317403	0.0233253	0.225112	-0.162321	0.00141385	0.0146373	-0.25449	-0.610336	-0.619265	-0.82809	-0.647627	-0.755921	-0.892717	-0.829011
2687	CU999082	0	1		somatic	0.881089	0.662933	0.521166	0.677566	0.722287	0.840481	0.595065	0.603875	0.554875	0.505016	-0.196691	-0.108369	0.0105806	0.0970396	-0.497043	-0.121103	-0.230244
3259	FP010274	0	1		somatic	0.353918	0.496623	0.261178	0.49079	0.355302	0.853739	0.366967	0.390702	0.301413	0.179213	-0.472361	-0.608664	-0.521596	-0.659264	-0.971862	-0.737463	-0.672881
3302	CU682512	0	1		somatic	0.814869	0.619412	0.39243	0.498568	0.627801	0.852158	0.509701	0.651764	0.553804	0.288789	-0.404894	-0.217516	-0.57994	-0.672866	-0.242506	-0.45794	-0.538034
4464	ES789495	0	1		somatic	1.6925	1.65817	1.49073	1.63813	1.75716	1.89073	1.64736	1.62901	1.53046	1.38493	0.946853	0.866389	0.925364	0.789674	0.451077	0.837899	0.758256
5032	CU683161	(sp:A2ASS6) Titin OS=Mus musculus GN=Ttn PE=1 SV=1	1	adductor muscle	somatic	0.259725	0.594535	0.485968	0.380567	0.133154	0.367006	0.708227	0.295661	0.229069	0.0854091	-0.210674	-0.455376	-0.0877797	-0.409784	-0.141807	-0.149013	-0.263596
6346	AM856831	hypothetical protein BRAFLDRAFT_69390 [Branchiostoma floridae]	1		somatic	0.470097	0.61133	0.538568	0.560562	0.639816	0.784942	0.58737	0.540468	0.315424	0.336559	-0.320988	-0.318144	-0.0603608	-0.552679	-0.556773	-0.212265	-0.321482
6395	AM867786	hypothetical protein BRAFLDRAFT_69764 [Branchiostoma floridae]	1		somatic	1.01928	1.0163	0.760962	0.974535	1.09799	1.30026	0.911167	0.883977	0.772731	0.67243	0.169213	0.25624	-0.105617	-0.0638779	-0.12064	-0.0500977	-0.0503783
6446	FP008634	(sp:Q6PFY8) Tripartite motif-containing protein 45 OS=Mus musculus GN=Trim45 PE=2 SV=1	1		somatic	1.21636	1.04653	0.854706	1.1096	1.32037	1.45859	0.981403	1.14177	0.99791	0.68538	0.209567	0.462672	0.253579	-0.0800354	-0.0832965	0.361448	0.218335
6545	AM854780	(sp:P62155) Calmodulin OS=Xenopus laevis GN=calm1 PE=1 SV=2	1	adductor muscle	somatic	-0.046363	0.0763351	0.169463	-0.0424692	-0.231441	-0.01477	-0.087846	-0.0436172	-0.225276	-0.240647	-0.76834	-1.07758	-0.742523	-0.934488	-0.760186	-0.597791	-0.863397
7386	AM865407	(sp:Q8N474) Secreted frizzled-related protein 1 OS=Homo sapiens GN=SFRP1 PE=1 SV=1	1		somatic	0.481432	0.444654	0.280706	0.520956	0.603102	0.721722	0.452948	0.343364	0.318764	0.264951	-0.890897	-1.17513	-0.805282	-0.736467	-0.649434	-0.668001	-0.565808
8260	AM858220	hypothetical protein BRAFLDRAFT_69778 [Branchiostoma floridae]	1		somatic	1.72405	1.78406	1.64231	1.62239	1.86127	1.98062	1.66687	1.70655	1.56193	1.39867	0.710164	0.663406	0.596854	0.332937	0.209847	0.583885	0.413078
10041	CX069008	0	1	gills	somatic	0.613977	0.635513	0.250979	0.634349	1.17103	1.42905	0.306343	0.44959	0.48898	0.573012	-0.614217	-0.477128	-0.748898	-0.492759	-0.663441	-0.502875	-0.570127
10305	FP005411	0	1		somatic	1.27263	1.40178	1.2725	1.22559	1.37717	1.5278	1.50766	1.32812	1.22156	1.04321	0.559781	0.585696	0.569934	0.79523	0.6928	0.42616	0.758689
10475	FP002214	(sp:Q99836) Myeloid differentiation primary response protein MyD88 OS=Homo sapiens GN=MYD88 PE=1 SV=1	1		somatic	0.501013	0.275687	0.213993	0.388686	0.660333	0.832619	0.235662	0.302191	0.184809	0.0153609	-1.13955	-0.753216	-0.938638	-1.32362	-1.17024	-1.07949	-1.07792
10648	DV736431	0	1		somatic	1.8141	1.95153	1.80337	1.81559	1.80179	1.93062	1.67856	1.8665	1.7799	1.4746	0.522206	0.742379	0.654721	0.467433	0.423491	0.614484	0.536005
11003	AM857878	(sp:O43736) Integral membrane protein 2A OS=Homo sapiens GN=ITM2A PE=1 SV=2	1		somatic	1.31992	1.33634	1.16574	1.15385	1.20327	1.3402	1.3366	1.21621	1.1416	1.05924	0.341306	0.514613	0.53765	0.522205	0.145584	0.578242	0.390187
11222	FP006621	0	1		somatic	1.14812	1.24302	1.10943	1.15835	1.15278	1.1221	1.45129	1.08125	1.05886	1.23347	-0.198207	-0.328425	-0.228073	-0.183503	-0.32246	-0.12563	0.294452
11684	AM862532	0	1	mantle	somatic	0.775025	0.986215	1.06454	0.94885	0.798358	0.794453	0.582362	0.942196	0.731377	0.840792	-0.448111	-0.892749	-0.622354	-0.660015	-0.616755	-0.760749	-0.771333
12636	FP005965	(sp:Q9IAV3) Hematopoietically-expressed homeobox protein hhex OS=Danio rerio GN=hhex PE=2 SV=1	1		somatic	1.0915	0.663178	0.604414	0.779856	0.763944	0.87401	0.488958	0.792811	0.654317	0.413694	-0.579872	-0.129056	-0.318265	-0.736759	-0.331011	-0.358362	-0.780541
12900	CU683452	(sp:P24733) Myosin heavy chain, striated muscle OS=Aequipecten irradians PE=1 SV=1	1	adductor muscle	somatic	0.766636	0.73182	0.848817	0.685401	0.5474	0.756111	0.953275	0.839891	0.723017	0.381037	-1.02226	-1.3234	-0.693825	-1.08124	-0.584362	-1.03321	-0.805566
13104	FP003926	hypothetical protein BRAFLDRAFT_82426 [Branchiostoma floridae]	1		somatic	1.82306	1.87253	1.71463	1.75655	1.94949	2.07344	1.79515	1.80294	1.73535	1.53217	0.76809	0.7545	0.670518	0.463117	0.270362	0.662308	0.541072
13157	FP002471	(sp:Q8WZ42) Titin OS=Homo sapiens GN=TTN PE=1 SV=2	1		somatic	1.13663	1.29817	1.18007	1.13814	0.849074	1.09714	1.37172	1.06755	1.03929	0.823887	0.412932	0.162642	0.482532	0.193005	0.136745	0.329379	0.39056
13275	AM865987	0	1		somatic	1.86263	1.97767	1.84719	1.87098	1.92395	2.02182	1.92921	1.89303	1.81836	1.59878	1.37334	1.35266	1.2093	1.29497	1.1089	1.45207	1.42382
13944	AM861070	0	1		somatic	1.17103	1.34584	1.16432	1.23901	1.04691	1.12971	1.14992	1.1872	1.09276	0.944847	0.298387	0.485031	0.68227	0.406663	0.445925	0.253706	0.441018
14143	CU987407	0	1		somatic	0.9324338099571885	1.0341099903043853	0.9649219739561324	0.9538995865422213	0.9375356364464026	1.0932578002825128	1.2228972721906444	0.9045983570397385	0.8690627723895001	0.8646147651550073	0.6791059510647014	0.6599192449346117	0.6627335393841299	0.4346007932584634	0.6064126489615609	0.5234015655834544	0.665636321982424
14503	FP009047	0	1		somatic	0.413093	0.112697	-0.118408	0.215577	0.28217	0.541552	0.20844	0.128935	0.0336444	0.0309904	-0.740061	-0.754814	-0.838058	-0.806999	-0.736133	-0.750518	-0.915104
14815	FP006206	0	1		somatic	0.151894	0.051431	0.189488	0.223903	-0.037299	0.230195	0.188554	-0.0261244	-0.123647	0.00710236	-0.632744	-0.678795	-0.703592	-0.66227	-0.926377	-0.711068	-0.672108
14925	AM860424	(sp:A2ASS6) Titin OS=Mus musculus GN=Ttn PE=1 SV=1	1	adductor muscle	somatic	0.420518	0.595312	0.408457	0.51817	0.331354	0.491206	0.644568	0.476737	0.386468	0.241353	-0.0360157	-0.13325	-0.0330474	-0.207283	-0.410608	-0.232345	-0.240638
14941	FP000770	0	1	hemocyte	somatic	1.19283	1.2075	1.03943	1.18675	1.38821	1.57644	1.11088	1.21479	1.15047	0.760531	-0.00996821	0.043538	-0.0328496	-0.153433	-0.229114	-0.334659	-0.294403
15037	EW778047	0	1		somatic	0.849543	0.594091	0.526813	0.547642	0.3583	0.508699	0.457446	0.517053	0.461075	0.232816	-0.863253	-0.75553	-1.02252	-1.1898	-1.68664	-1.07845	-1.01432
16053	EE677762	(sp:P35951) Low-density lipoprotein receptor OS=Mus musculus GN=Ldlr PE=1 SV=1	1		somatic	1.63	1.43996	1.46242	1.31923	2.23537	2.22103	2.25066	1.43169	1.9001	1.6927	-0.194279	0.711016	0.247357	0.187093	0.19011	-0.426288	0.422597
16189	CU686310	0	1		somatic	1.48183	1.46152	1.53718	1.5527	1.32119	1.46048	1.42512	1.4471	1.38192	1.19681	-0.965109	-1.08194	-1.07156	-0.90867	-1.20151	-0.927573	-0.997189
16754	AM856782	(sp:P29172) Microtubule-associated protein tau OS=Bos taurus GN=MAPT PE=1 SV=3	1		somatic	0.403359	0.470996	0.414275	0.469386	0.68044	0.787298	0.391689	0.437426	0.369831	0.195708	-0.269252	-0.352314	-0.400174	-0.314493	-0.289255	-0.584136	-0.525743
16932	CU686207	(sp:P24733) Myosin heavy chain, striated muscle OS=Aequipecten irradians PE=1 SV=1	1	adductor muscle	somatic	0.311991	0.399017	0.47078	0.294449	0.0633708	0.248447	0.58989	0.309042	0.145244	0.058207	-0.860177	-0.799119	-0.819777	-0.800522	-0.337259	-0.821716	-0.74029
16995	AM860276	(sp:Q91145) Collagen alpha-1(XII) chain (Fragment) OS=Notophthalmus viridescens PE=2 SV=1	1		somatic	1.05962	0.985642	0.870842	0.917685	0.612455	0.881904	0.980851	0.804235	0.806984	0.52881	-0.987875	-0.869197	-1.16082	-0.969482	-0.981678	-0.509611	-1.2252
18036	AM854381	(sp:Q08094) Calponin-2 (Fragment) OS=Sus scrofa GN=CNN2 PE=2 SV=1	1		somatic	1.11549	1.23589	1.27975	1.26859	0.968401	1.10767	1.10259	1.18694	0.994529	1.03764	-0.325682	-0.407892	-0.231549	-0.425117	-0.215092	-0.0710714	-0.238363
18684	CU685473	0	1		somatic	0.535692	0.712106	0.570839	0.779355	0.572343	0.822886	0.684775	0.508381	0.548341	0.421019	-0.98726	-1.18009	-0.724197	-0.889089	-1.11452	-1.39249	-1.19235
18754	FP008900	0	1		somatic	0.581837	0.29082	0.288566	0.331519	0.465903	0.596739	0.203539	0.315377	0.174054	-0.0443452	-0.238705	-0.391083	-0.429856	-0.333424	-0.530927	-0.429382	-0.512571
18794	BQ426713	0	1		somatic	0.784914	0.739138	0.584396	0.697842	1.2653	0.904617	0.589616	0.633311	0.390761	0.432225	-0.389761	0.0360159	-0.508673	-0.603709	-0.929065	-0.566669	-0.796049
18863	EW779411	0	1		somatic	1.04538	1.06993	0.935598	0.978725	0.797765	0.958909	1.0757	0.898904	0.920416	0.839924	0.111588	0.401574	0.0358143	0.211354	0.0735331	0.274843	0.0496368
19713	AM854655	0	1		somatic	0.985113	0.866274	0.76885	0.829146	0.739901	0.79445	0.966991	0.84604	0.646412	0.666145	-0.209748	-0.0187614	-0.0386854	0.105579	-0.396675	-0.11528	-0.165977
20049	CU685408	0	1		somatic	0.845263	0.865708	0.795717	0.778703	0.636106	0.779608	0.756053	0.719708	0.751913	0.684957	0.227759	0.149464	0.183435	0.428356	0.149379	0.15388	0.324446
20072	EE677826	transmembrane domains-containing protein [Ixodes scapularis]	1		somatic	0.107459	-0.0918855	0.179889	0.143981	0.017217	0.146465	0.122194	-0.00723398	-0.103254	-0.0231791	-1.01664	-0.917102	-0.859028	-0.728428	-1.00172	-0.651249	-0.95863
20124	CU682808	0	1		somatic	1.07348	0.845024	0.975378	0.969738	1.06875	1.1838	1.01864	0.944168	0.95349	0.773155	0.289076	0.241097	-0.0475321	-0.301432	-0.0985788	-0.0788636	-0.236236
20345	FP010293	0	1		somatic	1.07901	1.14752	1.00531	1.07485	1.17008	1.35252	1.09035	0.953007	0.9451	0.845088	0.322276	0.263516	0.362505	0.597968	0.295726	0.584227	0.577333
20443	CU998715	0	1		somatic	0.341403	0.372053	0.499423	0.426004	0.259294	0.522468	0.413306	0.387604	0.267224	0.1275	-0.0911459	-0.0542033	-0.324967	-0.218784	-0.0433907	-0.170347	-0.147081
20681	DW714012	0	1		somatic	0.725702	0.562434	0.524575	0.514718	0.47288	0.771799	0.659664	0.510928	0.419938	0.348553	-0.480263	-0.298445	-0.896153	-0.844504	-1.03398	-0.601348	-0.779316
21799	FP001999	(sp:Q95ZJ1) Polypeptide N-acetylgalactosaminyltransferase 5 OS=Caenorhabditis elegans GN=gly-5 PE=1 SV=2	1		somatic	1.11868	1.22184	1.23822	1.08394	1.26734	1.38404	1.18006	1.19854	1.24705	0.994722	0.617629	0.78108	0.691549	0.758213	0.590219	0.704256	0.505384
21824	AM864797	0	1		somatic	0.401749	0.394746	0.40494	0.453388	0.372471	0.486381	0.0641517	0.367411	0.321152	-0.0170336	-0.674543	-0.35304	-0.61914	-0.845803	-0.747873	-0.4559	-0.841235
21978	AM854964	0	1		somatic	-0.5933779460566607	-0.29478633423815626	-0.12571980079602388	-0.27754069310211393	-0.07215868376079138	0.22670400507554422	-0.023170027424349492	-0.2858161792281911	-0.3726366874438332	-0.3897051098791838	-0.8031991030932574	-0.7897595086503728	-1.292453721214222	-0.8515506852091845	-0.9287847579552286	-1.2213608621903118	-0.9983593347028996
23287	AM857938	0	1		somatic	1.31105	1.12412	0.966373	1.15594	1.28782	1.64335	1.20473	1.23684	1.27586	0.998969	-0.370423	-0.215613	-0.453579	-0.568248	-0.60781	-0.113929	-0.884794
23732	CU993973	0	1		somatic	0.553144	0.534994	0.510577	0.481587	0.472077	0.570754	0.27376	0.462091	0.325051	0.431725	-0.595044	-0.556784	-0.588144	-0.802382	-0.36079	-0.598655	-0.213339
24033	AM859991	(sp:O35929) GTP-binding protein REM 1 OS=Mus musculus GN=Rem1 PE=1 SV=1	1		somatic	0.0250667	0.0386326	0.0344108	0.0536476	-0.0452343	0.0232218	0.236221	-0.124882	0.0182794	-0.130863	-0.6957	-0.979529	-0.862562	-1.09441	-0.800112	-1.18481	-0.913337
24815	BQ426348	(sp:Q90837) Transcriptional regulator Erg OS=Gallus gallus GN=ERG PE=2 SV=1	1		somatic	1.30785	1.21868	0.966049	1.27517	1.36503	1.60844	1.19524	1.11266	1.15683	0.878703	-0.376736	-0.275284	-0.203288	-0.616985	-0.480933	-0.453778	-0.579504
24901	AM861741	0	1		somatic	0.672365	0.906854	0.635753	0.798348	0.654663	0.882659	0.99884	0.643758	0.72971	0.622931	0.0579208	0.148096	-0.0358469	0.0985495	-0.142514	-0.154176	0.0250564
25039	FP007042	0	1		somatic	1.42673	1.34407	1.09773	1.44547	1.61537	1.78436	1.36437	1.26401	1.32966	1.05147	0.0931003	0.125759	0.0440237	-0.0315452	-0.206069	-0.020742	-0.0204022
25296	CU999419	0	1	adductor muscle	somatic	0.190511	0.270396	0.23833	0.331173	0.218833	0.432458	0.420947	0.272984	0.25606	-0.013631	-0.492515	-0.644526	-0.693235	-0.673871	-0.590394	-0.540201	-0.679431
25327	FP009447	(sp:Q6P1G6) UPF0484 protein FAM167A OS=Mus musculus GN=Fam167a PE=2 SV=1	1		somatic	0.216868	0.117943	-0.21782	0.108786	0.226268	0.421042	0.231663	-0.033645	-0.128336	0.0371715	-0.766813	-0.905254	-0.77072	-0.72935	-0.859273	-1.23358	-0.693752
25999	FP006842	0	1		somatic	-0.368137	-0.101892	-0.308767	-0.266198	-0.457762	-0.0985318	-0.391349	-0.391623	-0.304028	-0.508125	-0.827718	-0.951268	-0.886316	-1.14426	-1.29612	-1.10448	-1.04554
26066	CX068932	0	1		somatic	1.70187	1.68527	1.68002	1.66493	1.6513	1.7268	1.73605	1.66622	1.62765	1.4409	1.30154	1.30597	1.25002	1.28533	1.33897	1.21598	1.35956
26227	FP010666	0	1		somatic	0.322118	0.328638	0.421898	0.458098	0.278528	0.487536	0.506285	0.346671	0.23498	0.231835	-0.666141	-0.770155	-1.07416	-0.652325	-0.717455	-0.906891	-0.651664
26470	AM860166	0	1		somatic	0.0297152	0.197845	-0.00362741	0.158431	-0.176901	0.081973	0.0858917	-0.0413413	0.00268276	-0.01887	-0.408967	-0.402136	-0.403853	-0.389159	-0.699526	-0.411165	-0.586118
26504	CU998071	0	1		somatic	0.449822	0.622358	0.544851	0.668098	0.578047	0.74092	0.601057	0.487164	0.434653	0.36208	-0.94426	-1.03323	-0.499866	-0.894246	-0.860785	-0.717136	-0.613595
26921	CU988469	hypothetical protein BRAFLDRAFT_109857 [Branchiostoma floridae]	1		somatic	1.14917	1.12015	0.914884	1.07571	1.10832	1.26589	1.01179	1.02074	0.97519	0.815023	-0.0446567	0.0507606	-0.116941	-0.232575	-0.375202	-0.0607478	-0.145056
26994	FP002983	0	1		somatic	1.28197	1.11601	0.937135	1.16598	1.2632	1.36267	1.13956	1.17534	1.13767	0.896594	-0.032626	0.121722	-0.164089	0.504206	-0.0621293	-0.0799327	0.0674626
27086	EE677854	0	1		somatic	0.857448	0.928702	0.781612	0.751648	0.723558	0.729386	1.07073	0.679766	0.792373	0.986187	-0.842504	-0.826373	-0.741625	-0.747254	-0.751567	-0.480966	-0.202896
27695	CU984124	0	1		somatic	0.307316	0.229103	0.275909	0.49142	0.177902	0.437473	0.153545	0.248994	0.233921	0.100629	-0.380444	-0.551535	-0.416361	-0.43244	-0.379572	-0.716415	-0.290142
28040	BQ426247	0	1		somatic	1.96125	1.99904	1.70172	1.85618	1.78893	1.90819	1.89434	1.82685	1.8453	1.7224	0.634881	0.890847	0.912728	0.80056	0.489416	0.983161	0.685284
28100	BQ426811	0	1		somatic	1.01802	0.758351	0.525165	0.803768	0.709632	0.99913	0.714659	0.732734	0.659488	0.500047	-0.646968	-0.401089	-0.370334	-0.421227	-0.501554	-0.412124	-0.656564
28184	AM853925	0	1		somatic	1.46164	1.41669	1.48928	1.56734	1.2243	1.42597	1.5061	1.41066	1.36776	1.17981	-0.737905	-0.773982	-0.61826	-0.806634	-1.15734	-0.770427	-0.70937
28441	AM861051	B-box zinc finger family protein [Brugia malayi]	1		somatic	-0.290294	-0.312404	-0.377381	-0.359228	-0.151074	0.0436449	-0.27944	-0.310506	-0.53479	-0.485606	-0.641098	-0.718232	-0.794454	-0.874214	-0.916852	-0.96034	-0.829192
29480	FP007063	0	1		somatic	0.538623	0.261077	0.355429	0.449711	0.431738	0.757926	0.393158	0.376253	0.363413	0.199409	-0.844866	-0.521166	-0.588805	-0.636379	-0.945462	-0.844162	-0.761962
29631	BQ426495	0	1		somatic	1.01515	0.850696	0.69881	0.820882	0.697071	0.997637	0.654347	0.763695	0.780021	0.554229	-0.512798	-0.188607	-0.508887	-0.995515	-0.832286	-0.674115	-0.359242
29753	BQ426556	(sp:Q5XFX0) Transgelin-2 OS=Rattus norvegicus GN=Tagln2 PE=1 SV=1	1		somatic	1.90006	1.90994	1.71989	1.81312	1.77543	1.98957	1.87421	1.74739	1.6753	1.50866	1.31079	1.00703	1.26352	1.0746	1.10319	1.3943	1.24797
30556	AJ130967	(sp:P12643) Bone morphogenetic protein 2 OS=Homo sapiens GN=BMP2 PE=1 SV=1	1		somatic	0.164144	0.205594	0.276347	0.48246	0.40717	0.571937	0.533859	0.191103	0.253496	0.205599	-0.720317	-0.674572	-1.02807	-0.947213	-1.14885	-1.227	-0.981233
30686	CU685815	0	1		somatic	0.308015	0.611211	0.410811	0.457616	0.463269	0.735891	0.398128	0.346201	0.295106	0.390522	-0.528887	-0.377914	-0.528854	-0.555429	-0.506396	-0.456061	-0.406884
31424	CU993043	(sp:P64922) Uncharacterized protein Mb2028c OS=Mycobacterium bovis GN=Mb2028c PE=4 SV=1	1		somatic	0.80206	0.83777	0.967432	0.986498	0.80606	1.13834	0.960429	0.845693	0.841866	0.78854	-0.263928	0.0809316	-0.453961	-0.501986	1.45017e-05	-0.11133	-0.221036
31753	FP009204	0	1		somatic	1.26396	1.26971	1.06007	1.26563	1.21905	1.3759	1.16392	1.20424	1.20979	0.961782	0.606051	0.632184	0.535266	0.521436	0.128508	0.467676	0.450007
31869	FP011515	0	1		somatic	0.436138	0.245424	0.32261	0.472872	0.34427	0.7105	0.337879	0.330074	0.312981	0.160859	-0.705847	-0.534513	-0.407426	-0.570173	-0.732463	-0.687	-0.672636
33008	CU992875	(sp:Q92743) Serine protease HTRA1 OS=Homo sapiens GN=HTRA1 PE=1 SV=1	1		somatic	0.278692	0.374774	0.307151	0.373432	0.461328	0.713458	0.474298	0.338625	0.208446	0.14068	-0.66627	-0.338437	-0.479861	-0.453787	-0.628921	-0.502871	-0.428334
34006	FP010850	(sp:Q9ESN6) Tripartite motif-containing protein 2 OS=Mus musculus GN=Trim2 PE=1 SV=1	1		somatic	1.30674	1.32953	1.19465	1.36806	1.42064	1.56161	1.35128	1.2627	1.17047	1.02937	0.574471	0.593613	0.455471	0.50545	0.210378	0.479352	0.583184
34587	CX739578	calponin/transgelin [Schistosoma mansoni]	1		somatic	1.13732	1.19496	1.23142	1.2693	0.88556	1.10683	1.08388	1.09709	1.04718	0.985502	-0.369132	-0.631725	-0.439921	-0.77402	-0.675373	-0.561328	-0.37925
35077	CX069019	0	1	adductor muscle	somatic	0.566463	0.758748	0.405347	0.770286	0.71181	0.939813	0.617423	0.527227	0.431377	0.327904	-0.925281	-1.4583	-0.748226	-1.33798	-1.33893	-1.50166	-1.26046
35357	CU684487	0	1		somatic	0.473138	0.60031	0.47074	0.582848	0.522488	0.757618	0.350691	0.456447	0.677384	0.350656	0.1916	0.0537644	0.0104257	0.0182315	-0.203958	0.049344	0.142935
35807	EW779302	(sp:Q8CAL5) Glypican-5 OS=Mus musculus GN=Gpc5 PE=2 SV=1	1		somatic	0.229885	0.325823	0.0818561	0.401885	0.337851	0.488782	0.572223	0.152065	0.172384	0.0803633	-0.0925281	-0.125898	-0.328504	-0.161303	-0.256132	-0.23683	-0.143652
36128	FP011637	hypothetical protein BRAFLDRAFT_82426 [Branchiostoma floridae]	1		somatic	1.74344	1.77169	1.57999	1.67074	1.78718	1.98321	1.72287	1.66485	1.64297	1.47143	0.623399	0.691311	0.537625	0.308213	0.163086	0.527504	0.400846
36558	CU988248	0	1		somatic	0.206379	0.14386	0.0632458	0.0764087	-0.084088	0.013594	0.224441	-0.00965463	-0.0119117	-0.106716	-0.420857	-0.317023	-0.404035	-0.262715	-0.398209	-0.478853	-0.611355
37125	FP008825	0	1	hemocyte	somatic	0.946597	1.01835	0.872116	1.03172	1.16818	1.40741	0.966585	1.01722	1.00264	0.675812	-0.468061	-0.430229	-0.260096	-0.59374	-0.529797	-0.643754	-0.431627
37182	CU989322	0	1		somatic	-0.30166	-0.202976	-0.443003	-0.36414	-0.215227	-0.0295076	-0.0750095	-0.503336	-0.235415	-0.346457	-0.901525	-1.02979	-1.11443	-0.974258	-1.00552	-1.07141	-0.860063
37774	CU997749	(sp:O15943) Neural-cadherin OS=Drosophila melanogaster GN=CadN PE=1 SV=2	1		somatic	0.900013	0.646533	0.471649	0.6679	1.05074	1.06703	0.808338	0.618418	0.511026	0.612758	-0.351457	-0.125298	-0.261612	-0.0462561	-0.626035	-0.179248	-0.472874
37780	CU984173	0	1		somatic	0.358857	0.244687	0.318206	0.520425	0.131492	0.298597	0.313658	0.255891	0.298951	0.13028	-1.62736	-1.60573	-1.5133	-1.34041	-1.29817	-1.52943	-1.59577
37958	AM867542	0	1		somatic	1.14952	1.02836	1.1914	1.11077	0.977636	1.07806	1.34974	1.04388	0.938774	1.06811	0.00497281	0.01369	-0.167583	-0.546544	-0.445161	-0.29179	-0.268012
38671	FP006096	0	1		oocytes	1.03381	0.866288	1.00424	0.94746	1.00029	0.980209	1.30036	0.951275	1.12767	1.40569	1.7006	1.59456	1.53324	1.63725	1.60312	1.64175	1.62456
38706	CU998753	0	1		somatic	0.613308	0.693962	0.472231	0.682194	0.587451	0.823366	0.685262	0.434342	0.580119	0.378523	-0.318215	-0.249586	-0.230502	-0.274133	-0.474093	-0.346962	-0.420518
39977	EW777385	0	1		somatic	0.475415	0.621553	0.613695	0.614263	0.371537	0.583065	0.902538	0.483371	0.477812	0.457262	-1.62736	-1.11582	-1.5133	-1.72232	-1.07198	-1.14707	-1.32406
40268	BQ426535	0	1		somatic	0.258569	0.0452479	-0.145877	0.0647283	0.14327	0.460891	0.0494692	0.0816025	-0.0102135	-0.167038	-1.13341	-0.647523	-0.704156	-0.706709	-0.462156	-0.735162	-0.718966
40510	CU999247	0	1		somatic	0.79627	0.641706	0.500815	0.680545	0.687084	0.940793	0.730415	0.629529	0.636309	0.383695	-0.587451	-0.278025	-0.772612	-0.944462	-1.21572	-0.723125	-1.00697
41071	FP006873	0	1		somatic	0.655	0.791621	0.702948	0.650015	0.510793	0.823496	0.842524	0.68995	0.755621	0.348957	0.00897117	0.0283679	0.0388379	0.0667178	-0.219805	-0.0745417	0.010461
41424	FP004061	0	1		somatic	1.39483	1.34602	1.08522	1.39476	1.42953	1.52308	1.35109	1.31433	1.22229	1.2692	-0.20624	-0.20131	-0.346176	-0.393008	-0.565018	-0.292658	-0.274785
41921	CU685964	0	1		somatic	1.34486	1.49603	1.51024	1.44572	1.31487	1.40951	1.30294	1.4474	1.39291	1.27215	0.793255	0.676869	0.836059	0.989567	0.965093	0.947437	0.854848
42187	CU685868	0	1	adductor muscle	somatic	-0.0555791	0.0394579	0.155774	0.103043	-0.171679	0.135335	0.297037	-0.00854597	0.0177669	-0.123279	-0.64922	-0.586905	-0.756643	-0.714948	-0.782319	-0.679301	-0.914933
42679	FP005906	0	1		somatic	0.434633	0.425223	0.271297	0.407131	0.346565	0.698109	0.623644	0.345938	0.287143	0.157478	-0.69529	-1.23691	-1.2641	-1.5844	-1.4604	-0.927052	-1.25632
43262	CU989574	0	1		somatic	1.6811	1.83389	1.43644	1.82339	1.72686	1.88691	1.69928	1.67904	1.70339	1.44004	0.965514	0.889083	0.72005	0.772074	0.427079	0.992375	0.807779
43487	AM855961	(sp:O16011) Protein muscleblind OS=Drosophila melanogaster GN=mbl PE=1 SV=2	1		somatic	0.382512	0.535873	0.308373	0.506742	0.483223	0.66331	0.268889	0.440731	0.40738	0.0525608	-0.549976	-0.490529	-0.597419	-0.513474	-0.778891	-0.68683	-0.341942
43707	CU682876	0	1		somatic	0.434553	0.5669	0.378083	0.429281	0.123486	0.252194	0.272964	0.321159	0.335135	0.227123	-0.163589	-0.168571	-0.271058	-0.187247	-0.0456762	-0.0967109	-0.249991
43876	EE677593	0	1		somatic	0.870865	0.981489	0.937287	0.872494	0.706525	0.815498	0.781762	0.859233	0.703031	0.659189	-0.14244	-0.367854	-0.201266	0.068578	0.01235	-0.0225576	-0.075141
43989	CU686296	0	1		somatic	-0.0916387	-0.190774	-0.126827	-0.170685	-0.342315	-0.0661348	-0.174466	-0.21836	-0.308818	-0.597619	-1.25579	-1.5389	-1.5133	-0.992463	-1.35125	-1.50166	-1.70366
860	DV736483	0	2		oocytes	1.25205	1.23513	1.33263	1.24854	1.378	1.22491	1.0526	1.29759	1.37839	1.54393	1.94367	1.79696	1.72843	1.85629	1.68182	1.84208	1.72289
1327	CU994191	(sp:O88576) Sodium-dependent neutral amino acid transporter B(0)AT3 OS=Mus musculus GN=Slc6a18 PE=2 SV=1	2		oocytes	1.49617	1.17693	1.45932	1.24501	1.43776	0.969013	1.52592	1.275	1.57768	1.95372	2.36465	2.40539	2.21959	2.1411	2.28389	2.26172	2.04799
1367	DV736865	0	2		oocytes	1.14833	1.16966	1.12014	1.32149	1.16043	1.20997	1.06127	1.2045	1.23495	1.48746	1.7054	1.62203	1.4579	1.5345	1.58878	1.675	1.49466
1921	CU988374	0	2		oocytes	2.30105	2.31346	2.40173	2.17273	2.37377	2.25443	2.38448	2.3346	2.3773	2.43566	2.63843	2.63288	2.6028	2.58067	2.73843	2.56207	2.526
2783	AM866108	0	2		oocytes	0.363192	0.286965	0.370805	0.174405	0.365413	0.290351	0.372823	0.346694	0.401235	0.533597	1.02803	0.733981	0.846589	0.772651	0.716223	0.78159	0.79589
3035	CU988540	0	2		oocytes	1.64603	1.47562	1.6143	1.46095	1.62302	1.34832	1.67866	1.5214	1.56677	1.90725	2.34474	2.22116	2.13976	2.07801	2.25195	2.20954	2.03503
3656	FP006365	0	2		oocytes	1.2127	1.25304	1.29063	1.15425	1.37251	1.28128	1.52801	1.28093	1.43422	1.63032	2.08699	2.00917	1.84811	1.711	1.93226	1.80356	1.82985
4854	FP008026	(sp:Q8TBZ3) WD repeat-containing protein 20 OS=Homo sapiens GN=WDR20 PE=1 SV=2	2	female gonad	oocytes	0.646662	0.763749	0.844667	0.72867	0.808399	0.6036	0.860638	0.780868	0.590386	1.16565	1.45976	1.39494	1.43312	1.4112	1.30259	1.4873	1.29054
5399	AM856027	(sp:Q6IE24) Inactive ubiquitin carboxyl-terminal hydrolase 54 OS=Rattus norvegicus GN=Usp54 PE=2 SV=2	2		oocytes	0.244063	0.282258	0.379989	0.280084	0.256699	0.193026	0.410958	0.375062	0.360459	0.683379	0.916892	0.906604	0.950081	0.733771	0.686684	0.848315	0.720513
5675	AM861576	0	2		oocytes	0.906203	1.04987	0.918813	0.938068	0.893154	0.859903	0.903535	0.96107	1.04394	1.06816	1.31622	1.3237	1.3464	1.32691	1.27757	1.36958	1.15676
6507	EX956437	(sp:Q62901) Arginine-glutamic acid dipeptide repeats protein OS=Rattus norvegicus GN=Rere PE=2 SV=2	2	female gonad	oocytes	1.12767	1.19617	1.3037	1.09174	1.17889	1.10918	1.47537	1.17896	1.20193	1.30844	1.84189	1.75748	1.72054	1.69537	1.73317	1.6483	1.70146
6712	CU683250	0	2		oocytes	1.41872	1.4624	1.59409	1.4723	1.42913	1.18761	1.46967	1.38008	1.56283	1.76185	2.13226	2.0901	2.06815	1.90246	2.22509	2.07421	1.84252
7316	AM861751	0	2		oocytes	1.17792	1.30782	1.34782	1.33685	1.42585	1.29653	1.50381	1.29165	1.30934	1.45593	1.90597	1.76238	1.79301	1.58805	1.8121	1.68998	1.7464
10268	FP000141	(sp:Q62901) Arginine-glutamic acid dipeptide repeats protein OS=Rattus norvegicus GN=Rere PE=2 SV=2	2	female gonad	oocytes	1.79073	1.75285	1.83247	1.73219	1.79593	1.67331	2.0748	1.70671	1.86496	1.84673	2.4071	2.33688	2.2473	2.26102	2.40608	2.19191	2.26361
10443	FP004695	0	2		oocytes	0.830895	0.706591	0.771132	0.790735	0.790749	0.675181	0.896812	0.850253	0.853223	1.01432	1.56056	1.19834	1.28386	1.33155	1.20098	1.37726	1.3459
12907	AM858052	(sp:Q5R9S6) Tetraspanin-8 OS=Pongo abelii GN=TSPAN8 PE=2 SV=1	2		oocytes	0.975064	0.524099	0.907487	0.687028	0.827694	0.519882	1.10406	0.791624	0.970738	1.20087	1.35969	1.58589	1.56362	1.48366	1.34889	1.60601	1.505
13432	AM859142	(sp:Q9CUS9) Signal peptide peptidase-like 3 OS=Mus musculus GN=Sppl3 PE=2 SV=2	2	female gonad	oocytes	1.25856	1.23223	1.46089	1.3915	1.50515	1.27721	1.59586	1.36686	1.53468	1.75227	2.30676	2.24621	2.11265	2.17974	2.27399	2.10013	1.92718
15257	AM854218	0	2		oocytes	2.01179	1.63904	1.96564	1.81762	2.05174	1.81644	2.13701	1.92265	1.99613	2.24162	2.7776	2.52742	2.48532	2.39903	2.57171	2.46917	2.3501
16449	AM855197	(sp:Q28181) Cyclic nucleotide-gated cation channel beta-1 OS=Bos taurus GN=CNGB1 PE=1 SV=1	2		oocytes	1.41953	1.25859	1.34712	1.25401	1.21495	1.00802	1.47707	1.15705	1.38193	1.66887	1.94644	2.05473	1.92652	1.84515	1.86066	1.9977	1.66264
17424	AM863929	(sp:Q9CUS9) Signal peptide peptidase-like 3 OS=Mus musculus GN=Sppl3 PE=2 SV=2	2		oocytes	0.661967	0.446495	0.597373	0.57534	0.596713	0.485485	0.732138	0.580982	0.669235	0.926335	1.35575	1.46635	1.3061	1.30599	1.17474	1.33673	1.10089
18739	DV736298	(sp:Q9PU85) Serine/threonine-protein kinase Pim-3 OS=Coturnix coturnix japonica GN=PIM3 PE=2 SV=1	2		oocytes	2.52746	2.18497	2.42159	2.31656	2.59536	2.38225	2.62131	2.44463	2.52151	2.43595	3.03014	3.05137	2.80934	2.92501	3.19057	2.9129	2.90915
19828	AM862743	0	2	female gonad	oocytes	1.88625	1.76967	1.86699	1.77439	1.90061	1.65518	2.11772	1.85393	1.99425	2.20336	2.45378	2.39892	2.39534	2.34211	2.53399	2.36828	2.20203
22089	CX068871	(sp:Q9V8R9) Protein 4.1 homolog OS=Drosophila melanogaster GN=cora PE=1 SV=1	2		oocytes	2.52123	2.45691	2.48009	2.3933	2.44497	2.35012	2.58364	2.46263	2.5992	2.43593	2.86051	2.82667	2.75955	2.76523	2.96095	2.77291	2.73894
23658	CU984228	0	2		oocytes	1.09441	1.12304	1.17388	1.20611	1.19429	1.0564	1.28502	1.15607	1.30636	1.50168	1.77213	1.71026	1.62377	1.56102	1.60054	1.66981	1.63036
28582	CU984440	0	2	female gonad	oocytes	1.96746	1.75064	1.9226	1.88869	1.96461	1.60766	2.08332	1.86658	1.98147	2.38025	2.74984	2.64405	2.44511	2.50225	2.64893	2.54278	2.43275
29603	AM862126	0	2	female gonad	oocytes	1.21038	0.826507	1.09105	1.08629	1.2163	1.07708	1.39217	1.04544	1.13025	1.34428	1.81663	1.63396	1.61488	1.61101	1.71632	1.66918	1.55663
30499	AM864064	0	2		oocytes	0.916156	0.891775	0.927662	0.840292	0.746802	0.684868	0.829273	0.749702	0.94253	1.01402	1.203	1.31607	1.2366	1.23291	1.08726	1.33496	1.10614
31236	AM864470	(sp:Q6ZVD7) Storkhead-box protein 1 OS=Homo sapiens GN=STOX1 PE=1 SV=2	2	female gonad	oocytes	1.12837	1.27631	1.25395	1.31205	1.24341	1.09646	1.51432	1.29547	1.38734	1.64108	2.00136	1.93542	1.90344	1.74935	1.87586	1.84967	1.80541
32326	CU991449	0	2	female gonad	oocytes	1.65643	1.54878	1.63551	1.5586	1.66816	1.44534	1.79126	1.64777	1.69282	1.88167	2.20892	2.09613	2.08874	2.08282	2.14454	2.05839	2.0311
32445	AM867303	0	2		oocytes	1.01838	0.992758	1.10428	1.06695	1.0065	0.781464	0.88207	0.943535	1.11843	1.37136	1.64938	1.59317	1.55062	1.53668	1.51439	1.60647	1.33768
32970	EW777683	(sp:Q00944) Focal adhesion kinase 1 OS=Gallus gallus GN=PTK2 PE=1 SV=2	2		oocytes	1.96736	1.77334	1.9752	1.91372	1.89132	1.64555	2.02038	1.88851	2.10463	2.29492	2.48671	2.53112	2.37433	2.39471	2.57426	2.45071	2.30819
33278	AM858171	0	2		oocytes	2.28833	2.19732	2.32928	2.24136	2.32685	2.16734	2.51556	2.32024	2.38781	2.43505	2.66811	2.58067	2.653	2.63193	2.77447	2.56181	2.64366
36949	AM855576	(sp:Q9XZV3) Guanine nucleotide-binding protein G(o) subunit alpha OS=Geodia cydonium PE=2 SV=3	2		oocytes	0.268761	0.384476	0.503795	0.432959	0.47191	0.469789	0.561367	0.353759	0.49307	0.665552	0.879432	0.949291	0.912958	0.905995	0.8615	0.875696	0.893316
37007	AM857000	(sp:Q1LYM3) Protein spire homolog 1 OS=Danio rerio GN=spire1 PE=2 SV=1	2		oocytes	0.388912	0.222368	0.273997	0.227848	0.21476	0.162218	0.370317	0.252996	0.435508	0.488038	0.781782	0.862095	0.642243	0.730632	0.656581	0.714799	0.641761
38612	AM867467	0	2		oocytes	0.770752	0.690418	0.681879	0.784038	0.756293	0.699198	0.768803	0.767421	0.753538	0.796471	0.931153	1.06503	1.0077	1.03607	1.03176	1.03806	1.10399
39766	AJ535669	(sp:Q25410) Putative molluscan insulin-related peptide(s) receptor OS=Lymnaea stagnalis PE=2 SV=1	2		oocytes	0.779282	0.895628	0.845715	0.865528	0.756369	0.835783	0.959273	0.822201	0.92777	0.88474	1.32027	1.20643	1.23984	1.22552	1.26997	1.17743	1.18913
40500	FP008324	(sp:Q92038) Acyl-CoA desaturase OS=Cyprinus carpio PE=2 SV=2	2		somatic	0.601605	0.820809	0.921033	0.803833	0.703792	0.83431	0.68236	0.708627	0.552463	0.148114	-0.131446	0.0812531	-0.282267	-0.306887	-0.0859755	-0.328285	-0.126487
40605	AM855824	0	2	female gonad	oocytes	-0.0845104	-0.0685852	0.0226754	0.122095	0.0129958	0.0378372	0.270312	-0.0352889	0.14534	0.150369	0.824431	0.706201	0.638212	0.515238	0.442531	0.551461	0.554979
41180	CU998140	0	2		oocytes	1.44286	1.29246	1.37012	1.40822	1.35744	1.09339	1.38997	1.27321	1.49427	1.83541	1.8941	1.91524	1.99154	1.95643	2.12204	1.94578	1.80329
41583	AM861820	(sp:P43249) G protein-coupled receptor kinase 5 OS=Bos taurus GN=GRK5 PE=2 SV=1	2		oocytes	0.922313	0.903512	0.942219	0.904102	0.938201	0.904253	0.910525	0.977335	1.05989	1.18404	1.40711	1.41468	1.29427	1.29857	1.26464	1.32506	1.37068
43029	AM859808	0	2	female gonad	oocytes	1.48044	1.29848	1.5179	1.43779	1.5066	1.19906	1.8225	1.4277	1.5404	1.91236	2.31096	2.21115	2.13886	2.07018	2.20499	2.10602	1.9983
43761	AM858539	(sp:Q9XZV3) Guanine nucleotide-binding protein G(o) subunit alpha OS=Geodia cydonium PE=2 SV=3	2		oocytes	1.05643	1.04863	1.13806	1.10239	1.1287	1.06552	1.33705	1.02956	1.17678	1.31614	1.6096	1.58664	1.48989	1.53444	1.7518	1.46734	1.51493
43930	AM863659	0	2		oocytes	2.19987	2.03516	2.23242	2.16238	2.15289	1.98889	2.28977	2.16565	2.36315	2.4321	2.79935	2.69997	2.61115	2.67997	2.8382	2.60524	2.58174
44066	AM866550	0	2	female gonad	oocytes	1.05813	1.20088	1.32301	1.23599	1.33014	1.24701	1.24022	1.24668	1.37245	1.41308	1.93669	1.8303	1.6296	1.74998	1.81882	1.68318	1.79978
44233	FP006462	(sp:Q8TCT6) Signal peptide peptidase-like 3 OS=Homo sapiens GN=SPPL3 PE=2 SV=1	2	female gonad	oocytes	0.817674	0.560638	0.794458	0.845529	0.878812	0.666171	0.877144	0.810312	0.946017	1.21803	1.57506	1.66219	1.48851	1.53741	1.55595	1.50696	1.25653
44563	CX739658	0	2		oocytes	1.20996	1.17117	1.2782	1.27761	1.16166	0.962457	1.07251	1.18826	1.22256	1.57282	1.87382	1.90615	1.80235	1.65089	1.73769	1.88843	1.58074
65	AM863520	(sp:Q5R416) Catenin alpha-2 OS=Pongo abelii GN=CTNNA2 PE=2 SV=3	3		oocytes	1.61199	1.51712	1.64319	1.5248	1.68279	1.69649	1.73899	1.62598	1.69433	1.74883	2.08447	2.14762	1.93297	2.12812	2.18205	1.97264	2.08416
209	CU986455	0	3		oocytes	0.481696	0.301461	0.653624	0.38751	0.627381	0.28598	0.360403	0.510044	0.403936	0.90979	1.23189	1.24219	1.26143	1.31473	1.27946	1.34108	1.0265
1911	FP005482	0	3		oocytes	2.29317	2.34066	2.27697	2.16109	2.35236	2.22911	2.37515	2.30257	2.3621	2.41182	2.72434	2.75114	2.68102	2.65928	2.88222	2.69403	2.60479
2102	AM857424	(sp:Q5ZJI0) Protein-tyrosine sulfotransferase 2 OS=Gallus gallus GN=TPST2 PE=2 SV=1	3	female gonad	oocytes	0.835977	0.8372	0.829408	0.769843	0.963292	0.770627	0.813789	0.824357	0.996397	1.00364	1.46508	1.52479	1.24676	1.38065	1.27723	1.35548	1.347
2637	AM856777	(sp:Q86VS8) Protein Hook homolog 3 OS=Homo sapiens GN=HOOK3 PE=1 SV=2	3		oocytes	0.938022	0.893437	1.03501	0.861185	0.984235	0.942853	1.08216	0.978121	0.970819	1.1863	1.55568	1.59807	1.39438	1.43857	1.41028	1.50032	1.47943
3435	CU683559	(sp:Q8IY18) Structural maintenance of chromosomes protein 5 OS=Homo sapiens GN=SMC5 PE=1 SV=2	3	female gonad	oocytes	0.308156	0.249355	0.37774	0.207129	0.373214	0.316642	0.39313	0.377667	0.384083	0.311859	0.831005	0.855714	0.745593	0.861743	0.681201	0.746498	0.830909
3573	FP002000	(sp:Q6AXZ4) Cep57-related protein OS=Rattus norvegicus GN=Cep57r PE=2 SV=1	3		oocytes	1.80883	1.95739	1.80873	1.65579	1.94159	1.86592	2.19288	1.94628	1.94258	2.02756	2.70303	2.64815	2.50047	2.59263	2.72053	2.58023	2.68484
3772	AM858663	(sp:Q5VYJ5) MAM and LDL-receptor class A domain-containing protein C10orf112 OS=Homo sapiens GN=C10orf112 PE=2 SV=3	3		oocytes	1.12826	0.906577	1.2017	1.04208	1.24499	0.855065	1.07659	1.14195	1.29013	1.26924	1.68871	1.74936	1.60829	1.8048	1.72543	1.70438	1.51756
3879	CU999660	(sp:Q8CG46) Structural maintenance of chromosomes protein 5 OS=Mus musculus GN=Smc5 PE=2 SV=1	3	female gonad	oocytes	1.71287	1.72281	1.78398	1.72232	1.73688	1.62742	1.88833	1.8162	1.79354	1.99001	2.4905	2.396	2.28328	2.36907	2.52215	2.38621	2.31286
4650	FP001184	(sp:Q6NSM8) Serine/threonine-protein kinase SIK3 homolog OS=Danio rerio GN=zgc:66101 PE=2 SV=1	3		oocytes	1.57845	1.50127	1.63505	1.51814	1.68649	1.6139	1.76013	1.67105	1.73092	1.70761	2.10351	2.02921	1.89567	2.1028	2.13739	1.97294	2.0791
4885	AM867657	(sp:Q9NXV2) BTB/POZ domain-containing protein KCTD5 OS=Homo sapiens GN=KCTD5 PE=1 SV=1	3	female gonad	oocytes	0.950127	0.942246	1.05008	0.892177	1.0347	0.948488	1.01187	1.03336	1.00026	1.15093	1.3915	1.49108	1.45482	1.45699	1.36989	1.49924	1.37047
5133	CU984254	0	3		oocytes	-0.213636	-0.180459	-0.193188	-0.245075	-0.083954	-0.159058	-0.35348	-0.167119	-0.0979552	-0.252459	0.33414	0.271236	0.138977	0.283873	0.217866	0.187656	0.228403
5623	AM857917	(sp:P46060) Ran GTPase-activating protein 1 OS=Homo sapiens GN=RANGAP1 PE=1 SV=1	3	female gonad	oocytes	0.877594	0.773248	0.912129	0.711962	0.825181	0.695243	0.821099	0.870213	0.779483	0.988683	1.23636	1.35523	1.1459	1.27412	1.31805	1.30114	1.2765
5964	CU989923	0	3		oocytes	1.83664	1.73121	1.80438	1.73806	1.91633	1.68239	1.9386	1.82105	1.86293	2.06188	2.44226	2.36322	2.2117	2.2199	2.40295	2.27592	2.17305
6000	AM854101	(sp:Q6PDU1) Splicing factor, arginine/serine-rich 2 OS=Rattus norvegicus GN=Sfrs2 PE=1 SV=3	3		oocytes	2.10061	2.04341	2.24859	2.02982	2.1508	1.97479	2.15212	2.1434	2.13054	2.2382	2.41036	2.34107	2.4135	2.31182	2.50086	2.42462	2.32633
6118	CU996984	(sp:P25183) Regulator of chromosome condensation OS=Xenopus laevis GN=rcc1 PE=2 SV=1	3	female gonad	oocytes	1.1269	1.05502	1.11361	1.21152	1.11526	1.00761	0.974886	1.16143	1.19926	1.44601	1.83817	1.7535	1.56635	1.57992	1.68991	1.58226	1.5295
6329	AM867260	(sp:B4F7A7) Centrosomal protein of 57 kDa OS=Rattus norvegicus GN=Cep57 PE=1 SV=2	3	female gonad	oocytes	1.05713	1.41857	1.30948	1.21916	1.35404	1.33502	1.41611	1.30864	1.42923	1.51569	1.87071	1.96481	1.64884	1.86369	1.91259	1.80638	1.8367
6731	AM859956	0	3		oocytes	0.822634	0.778788	1.00875	0.713881	0.956349	0.608444	0.845292	0.872117	0.72853	1.06267	1.37929	1.41674	1.41042	1.35497	1.36366	1.48257	1.2498
6946	AM857527	(sp:Q6PFK1) Zinc finger protein 598 OS=Danio rerio GN=znf598 PE=1 SV=2	3		oocytes	1.01585	1.0555	1.10765	0.925327	0.916469	0.837918	1.07467	0.90561	1.05233	1.27681	1.46267	1.44835	1.51643	1.39657	1.50035	1.32457	1.30391
7475	AM858733	(sp:Q689Z5) Protein strawberry notch homolog 1 OS=Mus musculus GN=Sbno1 PE=1 SV=2	3		oocytes	1.83356	1.77626	1.80872	1.82936	1.90551	1.57315	1.8437	1.7652	1.87303	2.11184	2.34045	2.30394	2.48327	2.42166	2.48318	2.42512	2.14116
7514	BQ426234	PREDICTED: hypothetical protein [Strongylocentrotus purpuratus]	3		somatic	1.16693	1.46225	1.45438	1.46301	1.41262	1.44664	1.34266	1.34645	1.32206	1.22664	1.04234	1.05211	0.960021	0.919834	1.06694	0.930139	1.15062
7685	ES789658	0	3		oocytes	2.04189	2.06195	2.11608	1.99162	2.15153	1.98617	2.26827	2.10983	2.15699	2.23867	2.50981	2.40734	2.43895	2.46553	2.66922	2.41653	2.39169
10795	AM866190	0	3		oocytes	0.105635	-0.0327473	0.0554908	-0.113014	0.114096	-0.318546	-0.160803	0.0389621	-0.185581	0.307681	0.821911	0.733916	0.896217	0.655998	0.511144	0.851817	0.593086
10854	AM856223	0	3	female gonad	oocytes	1.09868	1.04953	1.14575	1.11677	1.23835	0.982966	1.16067	1.06168	1.18082	1.43229	1.52121	1.64899	1.75169	1.5765	1.57846	1.59298	1.49532
11947	ES789192	0	3		oocytes	1.57097	1.6463	1.62022	1.57952	1.53983	1.4323	1.78404	1.51542	1.77352	1.8406	1.98976	2.09188	2.16546	2.10024	2.32523	2.09115	2.11738
12496	AM859160	0	3	female gonad	oocytes	1.11324	1.26423	1.2116	1.24806	1.2207	1.01669	1.38866	1.14418	1.26662	1.5396	1.84583	1.84685	1.56068	1.78748	1.82374	1.68889	1.61593
12818	AM865563	(sp:Q6VFT6) Forkhead box protein L2 OS=Sus scrofa GN=FOXL2 PE=4 SV=1	3		oocytes	0.9916	0.579132	0.923967	0.887758	0.862633	0.535161	0.514804	0.754143	0.961946	1.28962	1.47981	1.46799	1.32446	1.59479	1.57768	1.51549	1.5471
13706	EW778120	0	3		oocytes	1.38327	1.5142	1.48627	1.50471	1.44246	1.37535	1.73167	1.49559	1.54124	1.56892	1.89368	1.88865	1.83624	1.74567	2.03748	1.83156	1.87537
14630	AM862117	0	3		oocytes	1.26069	0.982084	1.31866	1.15194	1.38566	1.00341	1.45071	1.16847	1.28492	1.50868	2.10772	2.11726	1.81395	2.12707	2.01858	1.92413	1.93225
15312	FP002353	(sp:Q8IY18) Structural maintenance of chromosomes protein 5 OS=Homo sapiens GN=SMC5 PE=1 SV=2	3	female gonad	oocytes	1.76861	1.69721	1.88025	1.86958	1.85657	1.76599	2.00438	1.95228	1.92944	2.01688	2.58359	2.42707	2.43134	2.37273	2.66848	2.40053	2.50062
16194	AM237787	0	3	female gonad	oocytes	1.68338	1.63655	1.65006	1.77021	1.72216	1.53601	1.70157	1.60741	1.79848	1.93709	2.37091	2.34156	2.2753	2.19071	2.44198	2.21161	2.20142
19566	AM854615	(sp:P61801) Aprataxin OS=Xenopus tropicalis GN=aptx PE=2 SV=1	3	female gonad	oocytes	1.21258	1.19537	1.31305	1.14458	1.26281	1.13443	1.31589	1.22237	1.21754	1.37376	1.9221	1.62708	1.67966	1.76391	1.87796	1.61233	1.70561
19703	AM861911	0	3		oocytes	1.07073	0.845237	1.11079	0.949315	1.04761	0.780309	1.26567	0.998996	1.18068	1.39071	1.8558	1.87976	1.61066	1.69371	1.72952	1.68757	1.59774
20806	AM861173	(sp:O43639) Cytoplasmic protein NCK2 OS=Homo sapiens GN=NCK2 PE=1 SV=2	3		oocytes	1.38711	1.16126	1.30447	1.31288	1.2907	1.0877	1.36517	1.24903	1.43899	1.5468	1.8055	1.77068	1.80242	1.75007	1.85063	1.69387	1.62738
21385	AM854790	(sp:Q5F3Z9) Zinc finger CCCH domain-containing protein 14 OS=Gallus gallus GN=ZC3H14 PE=2 SV=1	3		oocytes	1.0233	0.974952	1.02283	0.965637	0.762765	0.649179	0.918294	0.820733	1.1246	1.28028	1.63939	1.72455	1.50411	1.34264	1.60773	1.53962	1.342
21639	AM868210	0	3		oocytes	2.43775	2.32673	2.42372	2.38261	2.55246	2.34584	2.62384	2.48934	2.61362	2.43595	3.03014	3.04848	2.81456	2.94307	3.07285	2.91179	2.9368
22321	FP010698	PREDICTED: similar to cytochrome P450, family 3, subfamily A, polypeptide 65 [Ciona intestinalis]	3		oocytes	0.682928	0.605362	0.767275	0.697348	0.69476	0.614551	0.665246	0.723017	0.845588	0.884902	1.19418	1.11259	0.960167	0.967551	1.02198	1.10689	1.11609
23532	CU988677	0	3		oocytes	2.07212	1.94146	2.05316	1.95293	1.93934	1.84148	2.05423	1.96313	2.14395	2.26659	2.41777	2.46504	2.46579	2.38964	2.61128	2.45492	2.31575
23959	AM867237	conserved hypothetical protein [Pediculus humanus corporis]	3	female gonad	oocytes	0.216138	0.0744503	0.183362	0.203652	0.195953	0.0782381	0.240072	0.14784	0.312527	0.449688	0.883241	1.02885	0.800037	0.804223	0.716828	0.941489	0.808642
24234	AM869240	0	3		oocytes	1.6954362648439298	1.5401002410577336	1.6312849477510918	1.4954321396939518	1.7454776491061168	1.649642033671897	1.5528424659965965	1.6597827215998606	1.6970962818128654	1.7072919775927133	2.045503344382703	2.142780530271426	1.854081182988887	2.1216157239647724	2.094350886220636	2.001023268122126	1.9490161778992587
24401	AM865015	(sp:Q9NXS3) Kelch-like protein 28 OS=Homo sapiens GN=KLHL28 PE=2 SV=2	3		oocytes	0.805618	0.875602	0.864817	0.771321	0.842925	0.721188	0.939082	0.772474	0.997268	1.18306	1.332	1.42104	1.36224	1.32988	1.3092	1.34939	1.29385
25505	AJ565676	conserved hypothetical protein [Ixodes scapularis]	3		somatic	1.86155	2.03922	1.91598	1.92799	1.82033	1.83793	1.89521	1.89399	1.90821	1.87893	1.58736	1.63239	1.68541	1.73214	1.59302	1.7254	1.59439
26089	CU685443	0	3		oocytes	0.134116	0.123358	0.239409	0.0538531	0.0923767	0.121305	-0.0117998	0.185652	0.360047	0.221964	0.588374	0.758079	0.639832	0.695052	0.544567	0.646838	0.440212
26892	AM861833	(sp:O12947) Protein-S-isoprenylcysteine O-methyltransferase OS=Xenopus laevis GN=icmt PE=2 SV=1	3	female gonad	oocytes	1.01449	0.896551	1.10257	0.977151	0.875347	0.796643	1.04993	0.93237	1.107	1.32523	1.54486	1.51655	1.53663	1.49674	1.45337	1.59645	1.3544
27044	AM857933	(sp:Q4G0N4) UPF0465 protein C5orf33 OS=Homo sapiens GN=C5orf33 PE=1 SV=2	3	female gonad	oocytes	0.688216	0.66584	0.647535	0.839524	0.710103	0.66233	0.855712	0.718971	0.71766	0.846485	1.10796	1.27613	1.10355	1.18571	0.979709	1.17831	1.07329
27221	ES789154	(sp:Q5R8K4) Zinc finger protein 207 OS=Pongo abelii GN=ZNF207 PE=2 SV=1	3		oocytes	1.81985	1.74055	1.91533	1.8098	1.81426	1.64559	1.94722	1.80112	1.88038	2.12126	2.21458	2.29236	2.26864	2.24493	2.41085	2.25031	2.30861
28258	AM859569	0	3		oocytes	0.790387	0.173349	0.536975	0.52821	0.669141	0.145698	0.87075	0.665732	0.513496	1.02388	1.55296	1.52608	1.41545	1.61039	1.25374	1.54999	1.3038
28795	DV736602	0	3		oocytes	2.15203	2.013	2.14011	2.11736	2.16869	1.97493	2.22073	2.13539	2.31066	2.39511	2.47311	2.55931	2.56625	2.54135	2.7578	2.53482	2.47954
28814	CU987305	0	3		oocytes	1.75023	1.61886	1.83325	1.73078	1.75405	1.64648	1.82722	1.76835	1.84563	1.98375	2.19031	2.08119	2.13629	2.08459	2.21215	2.05088	2.10406
29489	AM859179	(sp:Q8CHU3) Epsin-2 OS=Mus musculus GN=Epn2 PE=1 SV=1	3		oocytes	1.33184	1.29764	1.35928	1.35758	1.31186	1.23172	1.37299	1.33853	1.52791	1.61921	1.86795	1.88367	1.80588	1.75198	1.81317	1.80551	1.57394
29510	AM859765	0	3	female gonad	oocytes	1.09694	0.879579	1.054	0.800222	1.00825	0.842964	1.20277	0.954994	1.01749	1.29984	1.52756	1.5998	1.56164	1.43699	1.55673	1.49914	1.29461
30172	AM859407	0	3		oocytes	1.03256	1.06346	1.06535	1.04801	0.853346	0.925727	1.06122	1.04272	1.13724	1.17073	1.44061	1.45622	1.44347	1.47225	1.49977	1.41713	1.44129
30299	AM862033	(sp:Q8CG85) MAM domain-containing protein 2 OS=Mus musculus GN=Mamdc2 PE=1 SV=1	3		oocytes	2.188	2.01686	2.21506	2.20384	2.22124	1.87913	2.36996	2.17277	2.31939	2.38421	2.63121	2.7329	2.64677	2.69481	2.95226	2.73443	2.54682
31126	AM862650	(sp:Q6V7V2) Rhotekin OS=Rattus norvegicus GN=Rtkn PE=2 SV=1	3	female gonad	oocytes	0.332212	0.364878	0.608403	0.449999	0.456992	0.251886	0.517158	0.510344	0.440886	0.776509	0.972485	1.14723	1.0529	1.07887	0.878145	1.10331	0.958578
31817	CX069100	0	3		oocytes	1.99511	1.92407	2.07146	1.96462	2.00744	1.87967	2.09927	2.05975	2.04408	2.29445	2.40924	2.34546	2.35437	2.42096	2.50131	2.37409	2.26065
32712	AM860111	0	3		oocytes	1.67139	1.52314	1.69197	1.59539	1.58543	1.45255	1.79952	1.57776	1.78669	1.95493	2.20991	2.12939	2.09582	2.02735	2.13337	2.14402	1.91979
33361	AM861096	hypothetical protein [Trichomonas vaginalis G3]	3		oocytes	1.36624	0.985639	1.33036	1.15029	1.28408	0.894179	1.79227	1.20441	1.3451	1.85181	2.47034	2.31317	2.28635	1.99939	2.12426	2.19461	1.98575
33379	CU997418	(sp:Q5ZIE8) Activating transcription factor 7-interacting protein 1 OS=Gallus gallus GN=ATF7IP PE=2 SV=1	3	female gonad	oocytes	1.9784	1.94792	1.76838	2.04329	1.96342	1.79395	2.07437	1.94364	2.19624	2.22278	2.65272	2.62713	2.57285	2.42565	2.48065	2.48203	2.38364
34131	AM859533	0	3		oocytes	1.32754	1.25825	1.31774	1.34393	1.31775	1.18069	1.33376	1.30871	1.50309	1.61546	1.77945	1.80343	1.8318	1.74433	1.74598	1.76344	1.54726
34178	AM867229	(sp:A6NNP5) UPF0594 protein C13orf38 OS=Homo sapiens GN=C13orf38 PE=3 SV=3	3		oocytes	0.769171	0.504827	0.841638	0.652531	0.657191	0.294785	1.20728	0.621872	0.647244	1.20984	1.23796	1.67906	1.63929	1.38981	1.54016	1.54636	1.5351
35379	AM861678	(sp:Q91W53) Golgin subfamily A member 7 OS=Mus musculus GN=Golga7 PE=2 SV=1	3		oocytes	0.710661	0.72039	0.671516	0.603692	0.646187	0.447571	0.645586	0.548099	0.640275	1.00334	1.15773	1.1832	1.13226	1.17992	1.04187	1.24274	1.0822
36559	CU685529	0	3		oocytes	0.551446	0.463706	0.620223	0.569823	0.466681	0.405244	0.453877	0.465074	0.550087	0.788503	1.01815	1.13741	0.967592	0.94998	0.896074	1.0835	0.832593
37662	AM865234	0	3	female gonad	oocytes	2.02722	1.89115	1.96809	1.98391	2.05088	1.89042	2.34669	2.02353	2.19104	2.31602	2.69282	2.64628	2.51899	2.52074	2.76786	2.46077	2.53733
39681	AM861438	0	3		oocytes	2.25128	2.23989	2.30782	2.24506	2.22808	2.16663	2.34557	2.26623	2.43291	2.38142	2.58192	2.59949	2.5873	2.59473	2.81263	2.57036	2.57032
41267	AM864763	0	3		oocytes	2.21042	2.10867	2.24264	2.19836	2.24923	2.06264	2.44807	2.23908	2.36453	2.43229	2.69739	2.66888	2.60592	2.66459	2.81083	2.56907	2.58378
42010	AM860225	0	3		oocytes	1.29398	1.33108	1.41101	1.33182	1.29209	1.18504	1.2343	1.26535	1.456	1.62772	1.91488	2.03728	1.84164	1.81833	1.97561	1.87102	1.76258
42817	AM865393	(sp:B4HQ29) F-box/SPRY domain-containing protein 1 OS=Drosophila sechellia GN=Fsn PE=3 SV=1	3		oocytes	0.80383	0.661579	0.873371	0.672985	0.719929	0.580244	0.91976	0.74511	0.875768	1.24653	1.47757	1.37093	1.31981	1.24393	1.30109	1.42158	1.26768
43763	AM861216	(sp:Q9I9M5) Frizzled-1 OS=Xenopus laevis GN=fzd1 PE=2 SV=1	3		oocytes	1.85631	1.89388	1.96836	1.94481	1.98305	1.91114	2.0397	1.9814	2.07595	2.22043	2.64411	2.58292	2.35955	2.49398	2.65605	2.44779	2.38711
1891	AM868373	(sp:O35678) Monoglyceride lipase OS=Mus musculus GN=Mgll PE=1 SV=1	4		oocytes	0.442875	0.412518	0.46045	0.268111	0.662864	0.458601	0.115136	0.301885	0.425335	0.698876	1.25443	1.23726	1.36906	1.17409	1.50363	1.19327	1.10435
4060	AM855485	0	4		somatic	1.51717	1.91255	1.69285	1.61633	1.55551	1.65024	1.4719	1.69316	1.62389	1.03325	0.838328	0.961503	0.6168	1.01727	0.794822	0.808423	0.774859
5215	AM868368	0	4	female gonad	somatic	2.04345	1.81268	1.72877	1.41406	1.57996	1.77583	1.29818	1.91099	1.64842	0.975243	-0.220288	-0.0939514	-0.0411307	0.259011	-0.471792	0.0458821	-0.313381
5674	AB084783	(sp:P18948) Vitellogenin-6 OS=Caenorhabditis elegans GN=vit-6 PE=1 SV=5	4		somatic	2.5612	2.50378	2.55022	2.40534	2.66525	2.64219	2.62469	2.69726	2.81185	2.43595	0.274531	0.489495	0.409235	0.591773	0.484847	0.0770385	1.16051
5860	FP001053	0	4		somatic	1.09071	1.26833	1.13405	1.15129	1.04166	1.02107	0.991693	1.12467	1.09566	0.945736	0.630462	0.657357	0.697566	0.82498	0.684043	0.737184	0.797952
6254	CU991090	(sp:Q1JQ19) DEP domain-containing protein 7 OS=Danio rerio GN=depdc7 PE=2 SV=1	4	female gonad	somatic	1.8357	2.14693	1.82281	1.7683	1.98376	1.88527	1.39529	2.04078	1.9772	1.5256	0.704942	0.880705	1.07677	1.14259	1.15034	0.942023	0.949536
6611	CU999373	hypothetical protein BRAFLDRAFT_82913 [Branchiostoma floridae]	4	female gonad	somatic	0.121125	0.515297	0.365226	0.400242	0.788056	0.387155	0.17215	0.500375	0.491067	0.192898	-0.570958	-0.557625	-0.653921	-0.425752	-0.599095	-0.567682	-0.563762
7000	FP089841	0	4		somatic	2.55218	2.50361	2.55021	2.40533	2.66145	2.64112	2.62472	2.69726	2.81118	2.362	0.128175	0.197203	0.0829491	0.661951	0.31543	-0.10883	0.975874
7130	CU992468	(sp:P18102) Protein tailless OS=Drosophila melanogaster GN=tll PE=1 SV=1	4	female gonad	somatic	0.705809	1.06506	0.769856	0.782208	0.615477	0.586545	0.220818	0.82976	0.74815	0.472349	-0.378186	-0.445451	-0.286643	-0.404629	-0.377587	-0.415189	-0.372152
7135	DV736924	0	4		somatic	1.91282	2.10907	1.91048	1.70339	1.92451	1.97439	2.06469	1.89735	1.88583	1.66737	-1.04009	-0.651533	-0.363656	-0.755771	-0.914717	-0.660907	-0.386525
7275	AM860211	(sp:Q6VFT5) Forkhead box protein L2 OS=Oryctolagus cuniculus GN=FOXL2 PE=4 SV=1	4	female gonad	somatic	1.35308	1.58481	1.48156	1.41301	1.42924	1.47408	1.53352	1.37861	1.3843	1.3294	-0.964977	-0.626795	-0.545146	-0.829221	-0.525995	-0.671986	-0.728791
8327	CU989217	(sp:Q499P8) UPF0420 protein C16orf58 homolog OS=Rattus norvegicus PE=2 SV=1	4	female gonad	somatic	1.29049	1.54166	1.41756	1.38725	1.62198	1.3836	1.09031	1.50767	1.44211	1.05699	0.278899	0.211403	0.484745	0.548283	0.48054	0.255755	0.25107
9762	CU998383	0	4	female gonad	somatic	0.84808	1.14284	1.09468	1.12667	1.42397	1.12641	1.01105	1.20828	1.10826	0.751855	-0.0662185	-0.0562615	0.250543	0.345539	0.181725	-0.00581171	0.00957176
12405	FP004546	0	4		somatic	2.23018	2.50377	2.04448	2.07958	2.333	2.2062	1.89228	2.6876	2.51548	1.76921	0.221712	0.760525	0.0202498	0.33223	0.679613	0.349261	0.684981
14133	CX069168	(sp:P05690) Vitellogenin-2 OS=Caenorhabditis elegans GN=vit-2 PE=1 SV=5	4		somatic	2.16071	2.20629	1.93106	1.94728	1.81371	1.91695	2.14908	2.14198	2.06913	1.63988	-0.439074	-0.630612	-0.593378	-0.266903	-0.643845	-0.932234	-0.386878
14600	FP089884	(sp:P05690) Vitellogenin-2 OS=Caenorhabditis elegans GN=vit-2 PE=1 SV=5	4		somatic	1.93546	1.87426	1.7088	1.68114	1.6417	1.65261	1.81436	1.879	1.74185	1.31305	-0.660826	-0.890083	-0.902824	-0.529473	-0.657399	-1.1184	-0.437772
15173	AM867417	0	4		oocytes	2.19956	2.12667	2.21493	2.08589	2.30358	2.03988	2.33182	2.15037	2.28294	2.41897	2.8066	2.82169	2.63188	2.59519	2.9425	2.69972	2.59338
15696	CU989553	0	4		somatic	1.13017	1.26274	1.08493	1.21278	0.994298	0.973744	1.00843	1.12007	1.03904	0.944749	0.527538	0.594141	0.768555	0.690773	0.689234	0.691092	0.555836
15871	AM857623	0	4		somatic	1.13385	1.54883	1.24957	1.32874	1.29102	1.28387	0.874796	1.25211	1.38419	0.995353	-0.54449	-0.719925	-0.853533	-1.02913	-1.22127	-0.989973	-1.06867
16749	CU683775	0	4		oocytes	0.336248	0.429024	0.454285	0.585446	0.594418	0.610828	0.709542	0.673295	0.49121	0.201078	1.19047	1.23138	1.0011	1.25492	1.10846	0.971522	1.14953
17023	AM866384	(sp:P49327) Fatty acid synthase OS=Homo sapiens GN=FASN PE=1 SV=3	4		somatic	0.663271	1.03223	0.879029	0.849539	0.496627	0.786237	0.540424	0.723056	0.76284	0.27391	0.0828668	-0.169977	-0.141329	0.110455	-0.276602	-0.0918099	0.109739
17317	CU989296	(sp:Q9M2Z4) Membrane steroid-binding protein 2 OS=Arabidopsis thaliana GN=MSBP2 PE=1 SV=1	4	female gonad	somatic	1.08564	1.49235	1.51722	1.44142	1.71259	1.47229	1.24741	1.51965	1.49737	1.0973	0.183078	0.0831453	0.529414	0.672149	0.570169	0.260046	0.284527
18410	BQ427315	(sp:P80467) Alcohol dehydrogenase class-3 OS=Uromastyx hardwickii PE=1 SV=1	4		somatic	2.30488	2.49577	2.45757	2.35697	2.28465	2.38415	2.23579	2.36671	2.32171	2.02042	1.73332	1.68343	1.83391	1.85178	2.01383	1.74663	1.99667
20204	CU990610	(sp:Q9HBW1) Leucine-rich repeat-containing protein 4 OS=Homo sapiens GN=LRRC4 PE=1 SV=2	4	female gonad	somatic	1.46975	1.72102	1.66295	1.64701	1.89265	1.66624	1.57382	1.77249	1.68926	1.33027	0.899533	0.84636	0.947007	1.05591	1.00875	0.843846	0.927847
23789	AM868375	0	4		somatic	1.0764	0.913612	0.830599	0.733683	0.841543	1.12441	0.525428	0.953239	0.782531	0.185334	-0.361531	-0.469548	-0.111608	-0.251905	-0.307855	-0.441816	-0.298225
24195	AM863501	axis inhibitor 1 [Saccoglossus kowalevskii]	4	female gonad	oocytes	0.8460186463118405	0.8202064991662719	0.9620834099340864	0.8774518036709283	0.9102273498517415	0.8156870515779822	1.2083610723256681	0.8677852733942855	0.8538271574065858	0.8754352065163028	1.6014703303174809	1.5372546006735741	1.2603298203721718	1.4373354930251572	1.441628280694172	1.3450024523989197	1.3806753881132956
25292	FP004996	0	4		somatic	2.42302	2.41319	2.01932	2.14592	2.0279	2.48253	2.38766	2.34043	2.09802	1.58194	1.27969	1.27063	0.792724	1.21444	0.885433	1.33602	1.08659
27525	AM859957	0	4		somatic	2.39771	2.50377	2.30105	2.36608	2.51873	2.51414	2.19087	2.69726	2.74857	2.00533	0.343671	1.01249	0.21936	0.7083	0.956365	0.587387	0.894486
28079	AM866382	(sp:P12276) Fatty acid synthase OS=Gallus gallus GN=FASN PE=1 SV=5	4		somatic	1.62834	1.89631	1.74158	1.79421	1.50433	1.72331	1.69562	1.68014	1.70649	1.24451	1.05062	0.964958	0.912656	1.14381	0.799748	1.01751	1.25829
28607	AM863445	0	4		somatic	1.15807	1.48386	1.28536	1.30364	1.10782	1.1612	1.16997	1.2553	1.28836	0.985954	0.653022	0.699959	0.694944	0.724266	0.658133	0.713226	0.726566
29771	AM856370	(sp:Q8NFP4) MAM domain-containing glycosylphosphatidylinositol anchor protein 1 OS=Homo sapiens GN=MDGA1 PE=1 SV=1	4	female gonad	somatic	1.42733	1.72786	1.6895	1.31205	1.38992	1.67418	1.29549	1.63948	1.61904	0.965504	-0.00182446	-0.0365287	0.0382217	0.0051544	-0.33852	-0.182279	-0.0577284
30785	FP002787	(sp:Q8BGN2) UPF0462 protein C4orf33 homolog OS=Mus musculus GN=D3Ertd751e PE=2 SV=1	4		somatic	0.872953	1.0853	0.990167	0.931416	0.67552	0.649339	0.841111	0.800341	0.728809	0.731064	0.228247	0.405222	0.565853	0.41616	0.389286	0.323641	0.227362
37203	CU683293	0	4	female gonad	oocytes	0.963867	1.09826	1.05376	1.05337	1.0555	1.06834	1.35913	1.04075	1.30002	1.19879	1.64537	1.68594	1.48053	1.57627	1.5302	1.63648	1.62327
38564	FP089790	0	4		somatic	-0.0135403	-0.0268612	0.144397	0.0632094	0.159277	0.220706	0.410517	0.203586	0.242382	-0.0580642	-0.674784	-0.819911	-0.634205	-0.507686	-0.696887	-0.902844	-0.398907
38606	FP000062	0	4		somatic	1.38146	2.18004	1.70746	1.72026	1.43426	1.47341	1.26544	1.75906	1.65656	1.77267	0.0345447	0.162407	-0.381738	-0.24984	-0.558636	0.259978	0.0797246
40277	FP010320	0	4		somatic	1.7095	1.80907	1.74039	1.48715	1.542	1.64334	1.96743	1.66264	1.65137	1.61772	-1.52793	-0.526398	-0.515825	-1.5069	-1.12722	-1.14757	-0.727676
41025	CU994694	(sp:P60323) Nanos homolog 3 OS=Homo sapiens GN=NANOS3 PE=2 SV=1	4		oocytes	2.09866	2.06848	2.16	2.05049	2.10431	1.94062	2.2236	2.06219	2.28174	2.36396	2.69604	2.71035	2.53878	2.51148	2.74888	2.56129	2.45325
42088	FP089778	0	4	female gonad	somatic	0.921717	0.99321	1.00183	0.920847	0.904602	1.04218	1.10137	1.04905	1.08446	0.661843	0.253681	-0.168232	-0.0640602	0.117621	-0.153497	0.237115	0.154935
43883	AM865152	0	4	female gonad	somatic	1.41183	1.72674	1.65401	1.43791	1.4089	1.5741	1.03592	1.56397	1.64024	0.980565	-0.0992749	0.606787	0.61074	0.549835	0.338807	0.531911	0.488612
45040	FP002862	0	4		somatic	1.50746	2.31875	1.80037	1.93578	1.50862	1.60771	1.32546	1.94374	1.85963	1.80799	0.16359	0.286139	-0.120724	-0.084506	-0.447343	0.306112	0.076067
3923	AM860311	(sp:Q9JLI7) Sperm-associated antigen 6 OS=Mus musculus GN=Spag6 PE=1 SV=1	5		oocytes	-0.366983	-0.308064	-0.299427	-0.351132	-0.148397	-0.28865	-0.174354	-0.299597	-0.351383	-0.242421	0.339006	0.314128	0.235404	0.248791	0.147175	0.15772	0.239941
4603	AM861884	(sp:A3KMX7) Putative malate dehydrogenase 1B OS=Bos taurus GN=MDH1B PE=2 SV=1	5		oocytes	0.126019	0.194459	0.0660784	0.166844	0.120353	0.121407	0.147587	0.104842	0.201418	0.492943	0.574162	0.688104	0.641601	0.57559	0.583405	0.620736	0.529351
8590	AM867587	PREDICTED: similar to predicted protein [Ciona intestinalis]	5		oocytes	0.356741	0.413787	0.383783	0.480308	0.434425	0.414776	0.392872	0.322892	0.30606	0.513856	0.674362	0.76728	0.813185	0.625576	0.797171	0.753421	0.656454
15888	AM868795	(sp:Q6GQT0) Dual specificity protein phosphatase CDC14A OS=Mus musculus GN=Cdc14a PE=2 SV=2	5		oocytes	1.60842	1.48427	1.46928	1.59844	1.67727	1.44718	1.72297	1.47756	1.78112	2.06857	2.37184	2.34256	2.23664	2.10627	2.3993	2.23998	2.18907
15933	AM865188	0	5	male gonad	oocytes	-0.412909	-0.539908	-0.536336	-0.607448	-0.408887	-0.634031	-0.597793	-0.569167	-0.672078	-0.520178	-0.0761784	-0.118009	-0.155911	0.000696315	0.170343	-0.146414	-0.0978893
18533	AM853802	hypothetical protein IscW_ISCW013676 [Ixodes scapularis]	5		somatic	0.683887	0.8744	0.713482	0.71715	0.591415	0.645199	0.748775	0.584904	0.53363	0.554184	0.0830794	0.133411	0.117825	0.0494919	-0.0776946	0.128282	-0.0615033
21827	CU992930	(sp:Q9DAK2) Parkin coregulated gene protein homolog OS=Mus musculus GN=Pacrg PE=2 SV=1	5		oocytes	1.00776	1.00399	0.966082	1.12498	1.29681	1.22648	1.25591	0.985271	1.28706	1.39163	1.60842	1.57055	1.57119	1.70709	1.88671	1.58858	1.54602
24471	ES789800	(sp:Q5T2S8) Armadillo repeat-containing protein 4 OS=Homo sapiens GN=ARMC4 PE=2 SV=1	5		oocytes	0.607502	0.443404	0.437875	0.482874	0.625567	0.608039	0.655824	0.60185	0.724042	0.846307	1.04696	1.16231	1.17361	1.19932	1.11338	1.08196	1.24948
24825	DV736477	hypothetical protein BRAFLDRAFT_269790 [Branchiostoma floridae]	5		oocytes	0.800911	0.722207	0.798749	0.887144	0.875724	0.935683	1.15011	0.716103	0.913726	1.01673	1.35998	1.33512	1.32986	1.47393	1.5767	1.2079	1.47011
27335	AM864142	hypothetical protein BRAFLDRAFT_117676 [Branchiostoma floridae]	5	male gonad	oocytes	0.190334	0.331402	0.183228	0.241434	0.334641	0.372667	0.367336	0.234702	0.354662	0.479376	0.675983	0.791612	0.791477	0.592932	0.722559	0.633075	0.729929
29895	CU989416	PREDICTED: hypothetical protein [Strongylocentrotus purpuratus]	5		somatic	0.700765	0.814203	0.645198	0.870072	0.700033	0.789048	0.698112	0.658879	0.728648	0.560149	0.309964	0.376034	0.456741	0.220014	0.295758	0.391465	0.401109
30616	FP005565	0	5		oocytes	0.364456	0.358124	0.488509	0.495358	0.406738	0.426756	0.279352	0.393345	0.5277	0.429009	0.763307	0.703172	0.612736	0.718833	0.669985	0.822541	0.752978
32788	FD483996	(sp:Q494V2) Coiled-coil domain-containing protein 37 OS=Homo sapiens GN=CCDC37 PE=1 SV=1	5		oocytes	0.952909	0.933331	0.938049	1.09819	1.04227	1.06286	1.10056	0.982872	1.03542	1.14569	1.35993	1.41033	1.42657	1.30106	1.55778	1.38969	1.35015
38510	CU994336	(sp:Q9BZ19) Ankyrin repeat domain-containing protein 60 OS=Homo sapiens GN=ANKRD60 PE=2 SV=3	5		oocytes	-0.715575	-0.800182	-0.757685	-0.92183	-0.956165	-1.10435	-0.707171	-0.952893	-0.843069	-0.992033	-0.395666	-0.448452	-0.24996	-0.481453	-0.290253	-0.29139	-0.48578
38663	CU682580	0	5	visceral ganglion	somatic	0.857139	1.04729	0.985804	1.05187	0.780634	0.861301	0.892364	0.918161	0.866275	0.811519	-0.145373	0.0308389	0.0815778	0.0124523	-0.105279	0.211494	0.210208
42266	CU994483	(sp:Q9CWP6) Motile sperm domain-containing protein 2 OS=Mus musculus GN=Mospd2 PE=1 SV=2	5	male gonad	somatic	0.499492	0.77113	0.504831	0.562092	0.440119	0.479011	0.344758	0.539786	0.538462	0.469174	0.0403953	-0.0147598	-0.0491248	0.121758	-0.20437	-0.0243114	-0.0875741
772	CU988915	(sp:Q498H0) Sister chromatid cohesion protein PDS5 homolog B-A OS=Xenopus laevis GN=pds5b-A PE=1 SV=1	6		oocytes	0.597662	0.582255	0.675777	0.475781	0.636973	0.54627	0.429011	0.574916	0.578552	0.594819	0.853679	0.891234	0.811375	0.945934	0.978403	0.920825	0.874527
791	AM859771	0	6	male gonad	oocytes	-0.492252	-0.424246	-0.297027	-0.591125	-0.29589	-0.60466	-0.408776	-0.449942	-0.80303	-0.704175	-0.0784369	0.0201289	-0.0265279	-0.13396	-0.210818	-0.0206937	0.0325886
3980	CU989844	predicted protein [Nematostella vectensis]	6	male gonad	somatic	0.950757	1.09875	1.15164	1.15377	0.970315	1.00245	0.984526	0.966345	1.07863	0.868914	0.811883	0.754282	0.766856	0.751528	0.774158	0.770464	0.64998
9871	CF369133	(sp:Q25010) Actin, cytoplasmic A3a OS=Helicoverpa armigera GN=actA3a PE=2 SV=1	6		oocytes	0.749493	0.844946	0.543819	0.52589	0.864149	0.601081	1.02806	0.804531	0.749509	0.688876	1.2451	1.24692	1.30252	1.12547	1.17178	1.43663	1.49572
10357	AM858924	0	6		somatic	1.37442	1.39071	1.30394	1.30919	1.2763	1.23903	1.37858	1.28108	1.29474	1.19965	0.996018	0.830708	0.945023	0.985993	0.987447	0.90195	0.935003
17546	BQ426815	0	6		somatic	1.67144	1.7733	1.77959	1.72441	1.69338	1.68581	1.82114	1.70102	1.7225	1.55895	0.783818	1.11848	0.93524	0.986937	1.03189	1.18241	0.980229
19629	CU998139	0	6		somatic	1.35907	1.5027	1.40536	1.44464	1.22207	1.32507	1.20466	1.39181	1.3514	1.11292	0.791606	0.644044	0.807358	0.740251	0.668413	0.849762	0.790135
21447	AM867021	(sp:O09032) ELAV-like protein 4 OS=Rattus norvegicus GN=Elavl4 PE=1 SV=1	6		somatic	1.1431	1.09124	1.08129	1.10886	0.934181	1.1202	1.14428	1.10918	1.08204	0.895281	-0.230457	-0.360287	-0.23252	-0.171162	-0.192474	0.113253	-0.0660644
24501	EW778926	(sp:P79145) cAMP-responsive element modulator OS=Canis familiaris GN=CREM PE=2 SV=2	6		oocytes	0.630005	0.52501	0.631995	0.653934	0.83154	0.672595	0.832149	0.688357	0.791591	0.965029	1.33124	1.30376	1.18937	1.32102	1.30792	1.2654	1.25036
40065	CU991158	0	6		somatic	1.10334	1.09408	1.12183	1.14214	0.917161	1.03289	1.17123	1.0749	0.99518	0.88914	-0.494429	-0.548263	-0.359316	-0.340256	-0.291409	-0.495162	-0.712664
41084	AM860913	0	6	male gonad	somatic	-0.310717	-0.167656	-0.340208	-0.356327	-0.737992	-0.393345	0.00014624	-0.472947	-0.283353	-0.22454	-1.05161	-0.988568	-0.837452	-1.16482	-0.997227	-0.802014	-0.884076
43751	AM862213	(sp:Q9D5I4) Tctex1 domain-containing protein 1 OS=Mus musculus GN=Tctex1d1 PE=2 SV=1	6	male gonad	somatic	0.155792	0.588759	-0.0219251	0.286447	0.10327	0.313113	0.141496	0.169425	0.221388	0.0485054	-1.11642	-0.907183	-0.870507	-0.920075	-0.799897	-0.946637	-0.964001
17	AM863560	(sp:Q7ZVC2) Clusterin-associated protein 1 homolog OS=Danio rerio GN=cluap1 PE=2 SV=2	7		oocytes	1.47818	1.38508	1.51333	1.33906	1.55288	1.44975	1.47632	1.41143	1.47963	1.5838	1.96271	1.81639	1.8747	1.83576	1.99255	1.8459	1.97594
2471	AM857913	(sp:Q497H0) AN1-type zinc finger protein 3 OS=Mus musculus GN=Zfand3 PE=2 SV=1	7		oocytes	0.880425	1.08952	1.01394	1.024	1.09794	0.931068	1.03436	1.0034	1.08229	1.25184	1.60298	1.54736	1.48978	1.47198	1.49054	1.49996	1.44036
3899	CU682645	(sp:P67963) Casein kinase I isoform alpha OS=Xenopus laevis GN=csnk1a1 PE=2 SV=1	7		oocytes	0.146484	0.0647278	0.0790509	0.0549237	0.117397	0.0305603	-0.0383328	0.0340915	0.202177	0.188784	0.688303	0.689621	0.650297	0.672956	0.480498	0.643853	0.642697
5107	AM864085	0	7		oocytes	0.279265	0.297839	0.400751	0.344177	0.539677	0.250167	0.332281	0.2909	0.397018	0.514793	0.830325	0.968023	0.889567	0.733686	0.833927	0.7604	0.711058
5418	AM864971	(sp:Q08AX9) Uncharacterized protein KIAA1841 homolog OS=Xenopus laevis PE=2 SV=1	7		oocytes	0.580003	0.309488	0.579565	0.434974	0.572293	0.376049	0.54526	0.543677	0.520209	0.976433	1.17502	1.22671	1.08253	1.00594	1.00084	1.28251	0.990607
5466	CU999215	(sp:Q27746) DNA (cytosine-5)-methyltransferase PliMCI OS=Paracentrotus lividus GN=DNMT PE=2 SV=1	7		oocytes	1.7352	1.43595	1.67143	1.56743	1.66025	1.42274	1.83247	1.62259	1.80014	1.90174	2.31576	2.26222	2.14617	2.29124	2.18897	2.21811	2.21868
5591	AM862640	(sp:Q3SWX9) Double-strand-break repair protein rad21 homolog OS=Bos taurus GN=RAD21 PE=2 SV=1	7		oocytes	0.710065	0.688203	0.736887	0.752605	0.733696	0.73254	0.799732	0.739146	0.86496	1.03588	1.31842	1.31919	1.27127	1.20144	1.29255	1.21795	1.19829
7399	AM858900	0	7		oocytes	1.03431	1.04894	1.22927	1.08175	1.22679	0.977836	1.47527	1.11038	0.99169	1.29012	1.90168	2.04407	1.8213	1.94658	1.9972	1.92478	1.88253
8053	AM857512	(sp:P54279) Mismatch repair endonuclease PMS2 OS=Mus musculus GN=Pms2 PE=1 SV=1	7		oocytes	1.65131	1.44393	1.41872	1.50951	1.51518	1.39259	1.65418	1.4992	1.52363	1.73834	2.02887	1.82088	1.9249	1.90974	1.8532	1.8448	1.81282
8273	AM864694	0	7		oocytes	1.313990631033725	1.4528742815679787	1.449596091432592	1.3058718239901843	1.3742062441717946	1.3523189470329802	1.5907593793857826	1.3588663874990445	1.4740950652363647	1.3620808391928356	1.8173585469766962	1.8478178602873705	1.7674647173440905	1.705406065978699	2.0278840177685553	1.7391731829699735	1.766032373470285
9183	AM861777	(sp:Q6QLW4) Cytochrome c OS=Pectinaria gouldii PE=3 SV=1	7		oocytes	2.16238	2.13217	2.20653	2.05763	2.14928	1.99488	2.23738	2.10348	2.10246	2.35308	2.66248	2.67933	2.52687	2.44102	2.68411	2.61283	2.50803
9436	AM860914	(sp:O49326) Nitrile-specifier protein 2 OS=Arabidopsis thaliana GN=NSP2 PE=2 SV=1	7		oocytes	1.11741	0.900732	1.15541	0.914058	0.974255	0.691171	0.957709	1.01492	0.988225	1.4283	1.63902	1.76283	1.69859	1.42281	1.74434	1.65582	1.45158
9713	AM864416	(sp:Q92630) Dual specificity tyrosine-phosphorylation-regulated kinase 2 OS=Homo sapiens GN=DYRK2 PE=1 SV=3	7		oocytes	0.684029	0.571138	0.759337	0.649315	0.699857	0.57386	0.779972	0.767826	0.786682	0.966188	1.24857	1.31753	1.25399	1.1985	1.22956	1.30334	1.25366
10315	CU988908	(sp:Q91783) Kinesin-related motor protein Eg5 2 OS=Xenopus laevis PE=2 SV=1	7		oocytes	1.1138	0.96772	1.19138	1.05899	1.1647	0.999923	1.30739	1.14117	1.22015	1.32351	2.04677	1.90871	1.84341	1.68947	1.90984	1.88327	1.77152
10332	AM853630	0	7		oocytes	1.15147	1.09035	1.18888	1.22076	1.25893	1.10349	1.31818	1.19658	1.28967	1.54306	1.6226	1.78259	1.64429	1.7474	1.76736	1.77014	1.58259
11610	FP002661	0	7		oocytes	2.47107	2.33544	2.44077	2.39051	2.52176	2.28805	2.55062	2.45948	2.57672	2.43548	2.73231	2.74491	2.77439	2.66858	2.9509	2.75431	2.7875
13303	FP003003	(sp:Q922R1) UPF0183 protein C16orf70 homolog OS=Mus musculus PE=2 SV=1	7		oocytes	1.38648	1.23958	1.38134	1.35191	1.5123	1.28027	1.68274	1.3324	1.52833	1.76632	2.15995	2.05716	1.95775	1.90454	2.13247	2.01219	1.89236
13608	AM867966	(sp:Q7Z4L9) Leucine-rich repeat-containing protein 67 OS=Homo sapiens GN=LRRC67 PE=2 SV=2	7		oocytes	0.310749	0.409614	0.439478	0.303678	0.5053	0.407062	0.677516	0.381634	0.454506	0.4979	0.880374	0.992058	0.909946	0.995504	0.848533	0.88039	0.820443
14632	AM869223	0	7		oocytes	1.68971	1.59973	1.72548	1.64925	1.70189	1.54004	1.93606	1.73563	1.70269	2.02678	2.23367	2.05828	2.13018	2.10654	2.1558	2.23266	2.1363
14928	DV736933	0	7		oocytes	1.82596	1.7027	1.84281	1.81885	1.98407	1.68809	1.81827	1.81243	1.85402	2.10042	2.25216	2.1169	2.2759	2.19772	2.32732	2.08167	2.2065
15906	AM859011	(sp:Q5VVX9) Ubiquitin-conjugating enzyme E2 U OS=Homo sapiens GN=UBE2U PE=1 SV=1	7		oocytes	1.25284	1.12999	1.30483	1.23592	1.29708	0.997411	1.38147	1.19404	1.30596	1.60071	1.91902	1.73614	1.84343	1.80006	1.7807	1.82406	1.76404
16127	AM868574	(sp:P51892) DNA ligase 1 OS=Xenopus laevis GN=lig1 PE=2 SV=1	7		oocytes	1.46798	1.15005	1.40069	1.38991	1.42988	1.09859	1.51214	1.33884	1.39531	1.65969	1.8773	1.90886	1.97104	1.89898	2.07093	1.86764	1.86964
16313	DV736560	(sp:Q17045) GTP-binding protein AGP-1 OS=Ascaris suum GN=AGP-1 PE=2 SV=1	7		oocytes	0.881925	0.757858	0.817694	0.867948	0.849846	0.704765	1.0551	0.772924	1.02685	1.18275	1.56332	1.47932	1.3043	1.28667	1.28013	1.43522	1.2732
16883	AM862737	0	7		oocytes	0.949992	0.737151	1.14961	0.954471	1.09117	0.880737	1.12805	1.05922	1.15532	1.35537	1.82479	1.69297	1.63708	1.66893	1.87995	1.70641	1.75339
17088	FP009642	0	7		oocytes	1.9721	1.92851	1.99595	1.92279	2.01632	1.89999	2.18005	2.00016	2.07754	2.19303	2.6017	2.54007	2.39034	2.42842	2.68446	2.42206	2.42196
17677	AM862616	0	7		oocytes	0.879893	0.614666	0.935737	0.830745	0.841001	0.791374	0.78959	0.859411	0.887515	1.11763	1.50185	1.50166	1.42039	1.3339	1.46147	1.45774	1.1895
17709	AM856856	(sp:Q8CFP6) DnaJ homolog subfamily C member 27 OS=Mus musculus GN=Dnajc27 PE=2 SV=1	7		oocytes	0.598463	0.584192	0.573843	0.60097	0.678715	0.611976	0.912301	0.585536	0.721676	1.1041	1.49761	1.5679	1.18129	1.25123	1.39383	1.39204	1.18747
18140	CU994437	(sp:Q24K09) DNA (cytosine-5)-methyltransferase 1 OS=Bos taurus GN=DNMT1 PE=2 SV=1	7		oocytes	2.39879	2.08511	2.36554	2.21945	2.31435	2.01573	2.49231	2.24835	2.43415	2.43595	2.90339	2.78843	2.79687	2.80634	2.95901	2.73055	2.84226
18831	AM855480	0	7		oocytes	1.37613	1.26192	1.41285	1.40987	1.40027	1.214	1.66672	1.31156	1.46121	1.69929	2.01813	1.98326	1.90557	1.90992	2.05777	2.04172	1.90591
20551	FP004345	(sp:P67963) Casein kinase I isoform alpha OS=Xenopus laevis GN=csnk1a1 PE=2 SV=1	7		oocytes	1.92154	1.738	1.85833	1.83296	1.91541	1.81335	1.95609	1.89478	2.00332	1.99611	2.49053	2.44041	2.28025	2.37056	2.51109	2.38502	2.34383
21823	AM863343	0	7		oocytes	0.376217	0.368549	0.376828	0.297998	0.343314	0.155889	0.513603	0.300386	0.456382	0.472864	0.894804	0.728388	0.820854	0.822329	0.662456	0.744192	0.812073
22180	FP001578	predicted protein [Nematostella vectensis]	7		oocytes	1.18746	1.16961	1.27999	1.26822	1.30612	1.21528	1.42964	1.34778	1.43491	1.37726	1.98614	1.78008	1.72052	1.69916	1.7364	1.67512	1.82013
24211	AM861092	(sp:O75800) Zinc finger MYND domain-containing protein 10 OS=Homo sapiens GN=ZMYND10 PE=1 SV=2	7		oocytes	0.446899	0.231471	0.308549	0.48541	0.381883	0.234552	0.42885	0.403264	0.516939	0.660126	0.741283	0.930605	0.977437	0.8086	0.906578	1.05925	0.86834
24334	AM863869	(sp:P52429) Diacylglycerol kinase epsilon OS=Homo sapiens GN=DGKE PE=1 SV=1	7		oocytes	0.885854	0.925026	0.905715	0.897461	0.987078	0.790448	1.10977	1.05136	1.10872	1.21418	1.50573	1.35445	1.42574	1.39449	1.42397	1.41933	1.46603
24880	AM866869	PREDICTED: hypothetical protein [Nasonia vitripennis]	7		oocytes	0.505369	0.340332	0.515622	0.432095	0.527272	0.278622	0.66257	0.390046	0.538166	0.675056	1.06419	1.20192	1.02421	1.1071	1.04729	1.16818	1.03758
28893	AM864745	GK24680 [Drosophila willistoni]	7		oocytes	0.955997	1.04563	1.09803	0.991455	0.952195	0.871299	1.07241	1.00157	1.09726	1.35548	1.54861	1.47453	1.52133	1.46227	1.41426	1.47441	1.37083
31281	AM858595	0	7		oocytes	1.2803	1.07831	1.20022	1.11352	1.25111	1.07949	1.25726	1.17056	1.30143	1.40158	1.63455	1.65507	1.55798	1.56326	1.57664	1.66443	1.47274
32432	AM858044	(sp:P62291) Abnormal spindle-like microcephaly-associated protein homolog OS=Macaca fascicularis GN=ASPM PE=2 SV=1	7		oocytes	1.1587	1.11958	1.2272	1.20011	1.16114	0.958456	1.35847	1.13281	1.3706	1.61539	1.80961	1.79672	1.85945	1.58824	1.76647	1.77907	1.77635
34087	AM856039	0	7		oocytes	2.13247	2.11485	2.2307	2.18921	2.22712	2.0583	2.47353	2.16855	2.34288	2.43364	2.73564	2.71916	2.57587	2.59734	2.80975	2.63675	2.5805
34934	CU990675	(sp:Q5TB30) DEP domain-containing protein 1A OS=Homo sapiens GN=DEPDC1A PE=1 SV=1	7	female gonad	oocytes	0.503514	0.334103	0.606274	0.628868	0.526528	0.406314	0.77888	0.51906	0.726419	0.97153	1.2957	1.39317	1.20003	1.09354	1.18271	1.2454	1.13586
37296	AM861774	(sp:Q3T0C9) Synaptojanin-2-binding protein OS=Bos taurus GN=SYNJ2BP PE=2 SV=1	7		oocytes	2.27248	2.25798	2.34863	2.33722	2.24737	2.17722	2.37161	2.23392	2.48471	2.43333	2.80111	2.78793	2.67233	2.66702	2.81272	2.63608	2.7388
40168	AM857886	0	7		oocytes	0.904464	0.436464	0.751366	0.563815	0.775182	0.409484	1.05705	0.788423	0.697166	1.05828	1.47851	1.35841	1.43332	1.49795	1.44942	1.40785	1.39021
41570	AM857283	0	7		oocytes	0.865012	0.89424	0.906473	0.964508	0.966664	0.885374	0.994784	0.915973	1.10385	1.15258	1.58635	1.46284	1.452	1.39683	1.64465	1.42606	1.31144
41820	AM863465	(sp:Q0VA03) Polycomb protein suz12 OS=Xenopus tropicalis GN=suz12 PE=2 SV=1	7		oocytes	0.333295	0.231076	0.418144	0.373426	0.404962	0.148034	0.432205	0.321162	0.453056	0.768579	1.02213	1.14528	1.01248	0.909595	0.809123	1.08573	0.805452
44734	AM860978	(sp:Q5PQ23) Outer dense fiber protein 2 OS=Xenopus laevis GN=odf2 PE=2 SV=1	7		oocytes	0.305314	0.274318	0.48542	0.370233	0.513386	0.339523	0.461273	0.357046	0.424639	0.658769	1.05006	1.14092	0.904384	0.976902	0.931167	1.00908	0.911906
2317	AM863208	(sp:Q8CI33) CWF19-like protein 1 OS=Mus musculus GN=Cwf19l1 PE=2 SV=1	8		oocytes	0.962118	0.926612	1.04906	0.841047	0.992376	0.971964	1.14524	0.936804	1.01821	1.05861	1.42765	1.55415	1.4439	1.37897	1.52051	1.42928	1.52849
3177	AM869126	0	8		oocytes	0.721927	0.782478	0.91141	0.844868	0.90365	0.611393	0.952645	0.761309	0.84132	1.06651	1.55917	1.52852	1.29136	1.52125	1.47446	1.24673	1.25798
3296	FP000328	(sp:Q16595) Frataxin, mitochondrial OS=Homo sapiens GN=FXN PE=1 SV=2	8		somatic	1.06452	1.17284	1.07841	1.0969	1.00541	1.01426	0.779904	1.06414	0.93642	0.751499	0.456464	0.543371	0.545484	0.45359	0.453022	0.479283	0.512293
3398	CU987970	0	8		oocytes	-0.282079	-0.222013	-0.178782	-0.0737366	-0.174533	-0.344692	-0.285039	-0.164591	-0.26133	-0.246459	0.271641	0.381192	0.246398	0.436796	0.292113	0.440274	0.347036
4509	AM865265	(sp:Q9DG67) DNA repair and recombination protein RAD54B OS=Gallus gallus GN=RAD54B PE=2 SV=1	8		oocytes	0.510418194886348	0.26947119279938175	0.658330889754779	0.3283895339901685	0.5543993570072651	0.35053445233115427	0.5641806052811466	0.392768733398997	0.4802347903800883	0.5848038846860207	1.2942823633937226	1.2846521161117672	0.9561470102117381	0.9633908464013593	1.032260564466886	0.9132438355439644	1.1659677098711658
5407	FP000995	(sp:Q64511) DNA topoisomerase 2-beta OS=Mus musculus GN=Top2b PE=1 SV=2	8		oocytes	0.613437	0.592171	0.790244	0.653393	0.776633	0.676087	0.73067	0.738181	0.741106	0.778366	1.03347	1.11513	1.06938	1.28234	1.12881	1.22396	1.14118
8655	FP011384	(sp:Q9CQX8) 28S ribosomal protein S36, mitochondrial OS=Mus musculus GN=Mrps36 PE=1 SV=1	8		oocytes	1.45521	1.50316	1.58174	1.50829	1.61354	1.44716	1.58034	1.46375	1.60293	1.62787	1.88519	1.83414	1.82869	1.86081	1.90927	1.73584	1.79838
8836	AM853923	0	8		somatic	1.90928	2.11044	1.8645	1.88452	1.67182	1.7337	1.85127	1.86174	1.80483	1.45276	0.800955	0.734192	0.855309	0.789305	0.821264	0.761378	0.760805
9750	AM863614	0	8		somatic	0.942386	1.06134	1.01904	0.949792	0.874416	0.936061	0.691134	0.982683	0.926364	0.781186	0.506438	0.380607	0.607637	0.533105	0.387996	0.463208	0.461244
11356	AM858065	(sp:Q9QWT9) Kinesin-like protein KIFC1 OS=Mus musculus GN=Kifc1 PE=1 SV=2	8		oocytes	1.05046	0.889518	1.08542	0.977547	1.16452	0.929025	1.32283	1.08741	1.21427	1.52616	1.77677	1.85424	1.73008	1.58868	1.74671	1.77124	1.65811
11783	AM861721	0	8		oocytes	0.923705	0.794706	0.967697	0.839871	0.933059	0.708166	1.05403	0.89994	0.913867	1.21264	1.38668	1.42959	1.35991	1.30687	1.2958	1.33007	1.38354
12557	AM864384	0	8		somatic	0.812838	0.9893	0.990958	0.91039	0.711383	0.725556	0.805688	0.820406	0.748797	0.723414	0.435758	0.478996	0.593502	0.480399	0.600388	0.526255	0.443354
14054	AM855741	(sp:O54879) High mobility group protein B3 OS=Mus musculus GN=Hmgb3 PE=2 SV=3	8		oocytes	1.54352	1.54407	1.6914	1.56265	1.67428	1.64119	1.87982	1.62333	1.66703	1.7317	2.21124	2.2497	2.14605	2.29851	2.49185	2.15817	2.25628
14676	FP010386	0	8		somatic	0.856558	1.01272	0.867122	0.863209	0.782494	0.779835	0.744047	0.836534	0.783453	0.746148	0.573032	0.49234	0.420145	0.317464	0.511245	0.41924	0.519844
17356	BQ426329	(sp:A6QR20) Ankyrin repeat domain-containing protein 32 OS=Bos taurus GN=ANKRD32 PE=2 SV=2	8		oocytes	1.48536	1.48034	1.23345	1.36552	1.43118	1.229	1.57583	1.37226	1.582	1.70374	2.01154	1.9404	1.78388	1.9011	1.86332	1.9211	1.81866
21502	AM864356	0	8		oocytes	1.19512	1.18774	1.18789	1.29563	1.38006	1.17121	1.46096	1.22617	1.24923	1.63083	1.91194	1.85628	1.84295	1.8026	2.00713	1.77338	1.78484
21602	AM866389	0	8		oocytes	1.53269	1.42743	1.55955	1.50198	1.69662	1.44766	1.89078	1.62849	1.68374	1.90925	2.43471	2.20857	2.23134	2.18362	2.45338	2.13299	2.1862
21826	AM866364	(sp:Q96B26) Exosome complex exonuclease RRP43 OS=Homo sapiens GN=EXOSC8 PE=1 SV=1	8		somatic	1.42937	1.50543	1.47758	1.46468	1.32169	1.35656	1.32254	1.34238	1.4376	1.30109	1.09423	1.15901	1.09233	1.17716	1.1948	1.09812	1.22336
23627	AM869109	0	8		oocytes	1.62	1.46456	1.59814	1.41492	1.68192	1.46387	1.91656	1.5904	1.69324	1.89373	2.2596	2.19538	2.14006	1.93979	2.29234	2.08423	2.09928
24438	AM862564	0	8		somatic	1.17751	1.34287	1.29776	1.15929	1.13205	1.16134	1.18158	1.17058	1.15213	1.03901	0.95386	0.929723	0.912335	0.760258	0.873875	0.789473	0.909465
25469	AM858017	(sp:Q7ZUS1) Serine/threonine-protein kinase VRK1 OS=Danio rerio GN=vrk1 PE=2 SV=1	8		oocytes	0.331367	0.295966	0.327801	0.420256	0.320996	0.290099	0.639536	0.340689	0.315443	0.676047	1.03987	1.19144	1.06235	1.07621	1.18125	0.89382	0.952116
29737	AM863615	0	8		oocytes	1.79425	1.73797	1.86316	1.85949	1.85272	1.66331	1.9757	1.85543	2.09629	2.1721	2.26648	2.22553	2.25462	2.22127	2.42321	2.38749	2.32726
33903	AM861527	(sp:O43663) Protein regulator of cytokinesis 1 OS=Homo sapiens GN=PRC1 PE=1 SV=2	8		oocytes	0.932636	0.94133	1.20107	1.03522	1.1251	1.06739	1.33419	1.00458	1.17705	1.32103	1.81657	1.8488	1.70392	1.7686	1.89628	1.75451	1.70609
36423	BQ427163	(sp:Q5BJ65) Histone H2A.V OS=Xenopus tropicalis GN=h2afv PE=2 SV=3	8		oocytes	2.467950893606413	2.404399343872527	2.5154642721876956	2.397248731780299	2.488478440386979	2.3780040642760727	2.583909015598597	2.530985838892888	2.568117128455888	2.4355103031298535	2.9876889687835275	2.9512929312225884	2.814517818707556	2.898592320703377	3.1635364082985395	2.89063428735624	2.9296641050960095
37724	AM863926	0	8		oocytes	1.02571	0.642911	0.981995	1.00896	1.15006	1.07137	1.31949	0.999924	1.20113	1.06377	1.65459	1.68228	1.61692	1.71722	1.83026	1.60062	1.59289
42921	EX956406	0	8	male gonad	oocytes	0.898516	0.97742	0.860595	0.920234	0.823772	0.800969	1.02142	0.896764	0.941611	1.12709	1.26357	1.35231	1.18773	1.23144	1.27914	1.13763	1.29441
799	FP005928	(sp:P83917) Chromobox protein homolog 1 OS=Mus musculus GN=Cbx1 PE=1 SV=1	9		oocytes	2.50354	2.44016	2.53904	2.28324	2.60741	2.48594	2.62228	2.54278	2.60351	2.4348	3.02974	2.94535	2.80056	2.98532	3.03997	2.78288	2.86579
3508	CU994651	0	9		oocytes	1.980203364283499	1.8071015171965268	2.0236137632546023	1.764477069556818	2.0190111179470285	1.7766561211822693	1.4905099522759888	1.930194109607264	1.9782046693228237	2.1336810534738726	2.8025090527041527	2.374715539826028	2.7483942585717247	2.5985945424673225	2.5208445336835212	2.5316738642028698	2.3443625671088313
4905	AM867466	0	9	female gonad	oocytes	1.11189	1.16643	1.15499	1.08199	1.11729	0.931549	1.28968	1.13635	1.223	1.36559	1.71203	1.78996	1.52154	1.73647	1.60609	1.61062	1.50125
5299	AM868665	0	9		oocytes	0.635995	0.757274	1.02635	0.712728	0.855222	0.729996	0.986975	0.863778	0.837056	1.00501	1.60233	1.66442	1.5548	1.59628	1.31882	1.47644	1.45503
5605	AM865079	(sp:Q8C7V3) U3 small nucleolar RNA-associated protein 15 homolog OS=Mus musculus GN=Utp15 PE=2 SV=1	9		somatic	1.60788	1.79341	1.69119	1.5893	1.60337	1.56602	1.54625	1.65359	1.53886	1.34467	1.12605	1.18076	1.24817	1.17433	1.2467	1.18904	1.25341
6153	FP002758	0	9		oocytes	0.238141	0.543069	0.727414	0.53581	0.765425	0.555927	0.633499	0.601834	0.487596	0.63816	1.06533	1.08334	0.951721	1.0449	1.05113	0.897733	1.15179
6293	AM858786	(sp:Q9P0Z9) Peroxisomal sarcosine oxidase OS=Homo sapiens GN=PIPOX PE=2 SV=2	9		somatic	0.916653	1.237	1.17104	0.826812	1.06255	1.08516	1.10966	0.974653	0.905989	0.645914	0.112492	0.137421	-0.0560503	0.135308	0.0944253	-0.0249634	-0.0646753
6835	AM861705	0	9		oocytes	1.45381	1.28601	1.60761	1.34037	1.39528	1.10877	1.50853	1.3097	1.43727	1.82155	2.07322	1.98564	1.81967	2.04507	2.03701	1.9463	1.85574
7072	AM858671	0	9		oocytes	1.89644	1.8982	2.09392	1.95266	2.12458	1.88572	2.06404	2.04807	1.95744	2.18392	2.52609	2.40212	2.49456	2.45482	2.65099	2.47721	2.33523
8275	CU984363	(sp:Q96P70) Importin-9 OS=Homo sapiens GN=IPO9 PE=1 SV=3	9	female gonad	oocytes	1.84077	1.66124	1.78478	1.5493	1.73808	1.55145	1.91102	1.66719	1.81408	1.97163	2.19441	2.21334	2.21493	2.14097	2.27517	2.21273	2.02586
8286	FP000043	(sp:Q2VIQ3) Chromosome-associated kinesin KIF4B OS=Homo sapiens GN=KIF4B PE=1 SV=2	9		oocytes	1.85261	1.7537	1.93165	1.73195	2.03372	1.81784	2.01696	1.87718	1.97331	2.12439	2.49489	2.49987	2.36167	2.45176	2.72138	2.46697	2.41182
12085	AM857644	(sp:Q5ZMJ7) Protein CIP2A homolog OS=Gallus gallus GN=RCJMB04_1n3 PE=2 SV=2	9		oocytes	0.25972	0.754737	0.308848	0.732969	0.743581	0.551232	0.781481	0.622444	0.763241	0.977897	1.41401	1.51653	1.42618	1.31772	1.51846	1.43109	1.19319
12447	AM858513	0	9		somatic	1.1535	1.39969	1.28726	1.27238	1.01381	1.08316	1.22224	1.1003	1.20933	0.803651	0.251584	0.303382	0.543468	0.240753	0.359831	0.509459	0.17972
12851	AM854162	(sp:P04183) Thymidine kinase, cytosolic OS=Homo sapiens GN=TK1 PE=1 SV=2	9		oocytes	1.01241	0.913842	1.33384	0.831116	0.967458	0.732668	1.21524	0.998401	1.1785	1.43122	1.58881	1.65335	1.84942	1.66227	1.61524	1.66683	1.54236
13412	AM863854	(sp:Q02395) Metal-response element-binding transcription factor 2 OS=Mus musculus GN=Mtf2 PE=1 SV=2	9	female gonad	oocytes	1.68596	1.56661	1.67179	1.75332	1.74461	1.5818	1.83155	1.68595	1.76195	1.75616	2.36128	2.29094	2.12972	2.19503	2.39045	2.26604	2.3409
14671	AM864878	hypothetical protein BRAFLDRAFT_121706 [Branchiostoma floridae]	9	female gonad	oocytes	1.02654	0.800218	1.18103	1.07198	1.18673	0.901499	1.21473	1.13743	1.09311	1.34311	1.75843	1.88337	1.48678	1.76797	1.61325	1.78387	1.62466
16350	AM864499	(sp:Q07139) Protein ECT2 OS=Mus musculus GN=Ect2 PE=1 SV=1	9		oocytes	0.829576	0.781159	0.792237	0.858343	1.06608	0.880372	0.90887	0.912136	1.07603	1.14308	1.41044	1.49523	1.30785	1.48414	1.36973	1.41388	1.46077
16898	AM863306	(sp:P83917) Chromobox protein homolog 1 OS=Mus musculus GN=Cbx1 PE=1 SV=1	9		oocytes	1.36307	1.51152	1.45873	1.32404	1.45769	1.34392	1.46298	1.45519	1.47367	1.63707	1.79764	1.82119	1.72285	1.91342	1.7223	1.94416	1.73706
18245	BQ426816	0	9		oocytes	2.1063	1.97555	2.12981	2.02553	2.19522	1.93605	2.23089	2.08877	2.15868	2.27157	2.44117	2.46589	2.38325	2.44585	2.58229	2.48515	2.40957
20742	AM854045	0	9		oocytes	1.20611	1.36059	1.29445	1.37238	1.17284	1.06513	1.35356	1.20448	1.24856	1.6056	1.77845	1.63374	1.87216	1.7606	1.75822	1.86547	1.56621
21068	AM863298	0	9	female gonad	oocytes	1.24106	1.1808	1.35896	1.26428	1.39691	1.26598	1.46239	1.40644	1.49703	1.56319	2.13343	2.13662	1.98202	2.0841	2.13244	1.99863	1.95556
21499	AM859810	(sp:Q6AXS3) Protein DEK OS=Rattus norvegicus GN=Dek PE=2 SV=1	9		oocytes	2.19547	2.14054	2.16484	2.14599	2.21329	2.13582	2.2952	2.23758	2.30293	2.3726	2.65281	2.55537	2.57155	2.54538	2.72167	2.57643	2.55354
21572	AM862562	(sp:Q6NX31) DNA replication licensing factor mcm7 OS=Xenopus tropicalis GN=mcm7 PE=2 SV=1	9		oocytes	1.20184	1.19722	1.12065	1.1753	1.15111	1.06188	1.27899	1.22729	1.40236	1.50646	1.66673	1.625	1.64924	1.49792	1.74344	1.58568	1.52292
21954	AM869187	(sp:Q91876) DNA replication licensing factor mcm7-A OS=Xenopus laevis GN=mcm7-A PE=1 SV=2	9		oocytes	1.01174	1.05325	1.09144	1.11754	1.09721	0.941463	1.16034	1.07864	1.13614	1.16879	1.5788	1.58671	1.41717	1.63154	1.62228	1.4472	1.44544
25164	AM860960	0	9	female gonad	oocytes	0.792145	0.640632	0.940702	0.724325	0.859641	0.817568	1.06465	0.770117	0.838296	0.931737	1.62171	1.75143	1.42998	1.4294	1.46032	1.44491	1.4925
25279	CU992748	(sp:Q96P70) Importin-9 OS=Homo sapiens GN=IPO9 PE=1 SV=3	9	female gonad	oocytes	1.40714	1.26364	1.45392	1.2841	1.33386	1.19471	1.64997	1.29403	1.3957	1.66577	1.92068	1.96861	1.931	1.93618	2.0061	1.95116	1.70668
25759	CU991773	0	9		oocytes	2.12637	2.06231	2.0092	2.12795	2.24844	2.03508	2.4566	2.08572	2.24092	2.37712	2.77417	2.7856	2.63065	2.68699	2.9347	2.65748	2.66074
26727	FP001875	0	9		oocytes	1.07644	1.06164	1.23081	1.15034	1.16563	1.15066	1.31185	1.25066	1.21745	1.24694	2.05559	2.02809	1.75328	1.77735	1.87129	1.81225	1.84541
26872	AM861071	(sp:Q9D0P0) Emopamil-binding protein-like OS=Mus musculus GN=Ebpl PE=2 SV=1	9		oocytes	0.592103	0.717099	0.552455	0.607386	0.593869	0.809313	0.849985	0.671537	0.803982	0.801617	1.40995	1.54735	1.30011	1.20103	1.32634	1.11504	1.26699
27305	AM859047	(sp:Q5PQ71) Isochorismatase domain-containing protein 2, mitochondrial OS=Xenopus laevis GN=isoc2 PE=2 SV=1	9		somatic	1.45002	1.72596	1.5892	1.66357	1.37681	1.42274	1.40688	1.54068	1.47638	1.30216	0.806743	1.00125	1.01888	0.779597	1.15716	0.929327	0.785511
27357	CU999229	(sp:Q6ZQK0) Condensin-2 complex subunit D3 OS=Mus musculus GN=Ncapd3 PE=1 SV=2	9		oocytes	1.81835	1.66572	1.90678	1.77828	1.84747	1.74331	1.89972	1.87629	1.93815	1.83744	2.21682	2.4319	2.20476	2.26565	2.46337	2.19577	2.29086
27638	FP007949	0	9		oocytes	1.40718	1.43406	1.39771	1.32269	1.49235	1.32071	1.65975	1.36832	1.50553	1.60486	1.94869	1.94431	1.92752	1.88088	1.78407	1.82569	1.99405
27639	AM859200	0	9		oocytes	1.86705	1.70838	1.93069	1.70873	1.88465	1.56458	2.01805	1.84295	1.93764	2.09837	2.38351	2.3523	2.2651	2.3692	2.50605	2.35315	2.23229
28168	AM862466	hypothetical protein BRAFLDRAFT_123390 [Branchiostoma floridae]	9	female gonad	oocytes	1.83028	1.62807	1.86938	1.76424	1.88265	1.73026	2.18894	1.82516	2.01995	2.13285	2.57711	2.60401	2.37269	2.6064	2.73576	2.45354	2.4838
28812	FP006804	0	9		oocytes	2.09954	2.17175	1.98753	2.23426	2.097	2.01565	1.98395	2.08346	2.30812	2.3814	2.71247	2.50547	2.70102	2.67079	2.80763	2.55443	2.6616
29433	FP011152	(sp:P61959) Small ubiquitin-related modifier 2 OS=Rattus norvegicus GN=Sumo2 PE=1 SV=1	9	female gonad	oocytes	0.695224	0.512625	0.621441	0.57037	0.657076	0.412601	0.703239	0.712031	0.512019	0.764023	1.36343	1.48284	1.12143	1.41241	1.31706	1.42034	1.24981
30031	AM859754	0	9		oocytes	0.610924	0.770126	0.941077	0.811147	0.727397	0.652547	0.896166	0.823781	0.905526	1.14554	1.30659	1.4385	1.3984	1.42021	1.31998	1.33165	1.52067
31002	AM862389	0	9	female gonad	oocytes	0.526638	0.490219	0.562713	0.516718	0.588846	0.448354	0.634333	0.463947	0.78457	0.924028	1.06668	1.32465	1.14009	0.934503	1.16342	1.20193	1.18871
31435	AM869433	(sp:P28370) Probable global transcription activator SNF2L1 OS=Homo sapiens GN=SMARCA1 PE=1 SV=2	9	female gonad	oocytes	1.60011	1.5505	1.56073	1.48335	1.66354	1.61847	2.06793	1.57572	1.78883	1.8948	2.38558	2.46267	2.15651	2.26762	2.55487	2.36847	2.28259
33307	AM858933	0	9		oocytes	2.36037	2.24568	2.34231	2.34032	2.28526	2.17754	2.55143	2.32192	2.49618	2.42917	2.78704	2.81238	2.70994	2.74463	2.88262	2.77408	2.7333
34395	AM862428	0	9		oocytes	1.86652	1.68482	1.76273	1.78436	1.89869	1.67963	2.28405	1.8243	2.10467	2.22165	2.65719	2.71539	2.55281	2.47909	2.69594	2.55983	2.37919
35737	FP011923	0	9		oocytes	1.81654	1.86043	2.03766	1.8683	1.96724	1.92645	1.96343	2.0498	2.05847	1.99889	2.71391	2.62771	2.41159	2.5511	2.6427	2.43693	2.53489
37811	AM867561	(sp:Q9ULW0) Targeting protein for Xklp2 OS=Homo sapiens GN=TPX2 PE=1 SV=2	9	female gonad	oocytes	1.21897	1.13338	1.25366	1.23841	1.22365	1.16643	1.53805	1.20866	1.36383	1.42554	2.01086	2.09778	1.82735	1.97865	2.03276	1.9397	1.92372
38238	CU685661	(sp:Q6P4F7) Rho GTPase-activating protein 11A OS=Homo sapiens GN=ARHGAP11A PE=1 SV=2	9	female gonad	oocytes	1.57829	1.59623	1.66778	1.6325	1.67886	1.57729	1.96148	1.60756	1.88747	1.91509	2.37016	2.39656	2.17585	2.29648	2.43729	2.33631	2.19536
38596	AM865311	0	9		oocytes	0.471803	0.472079	0.454516	0.50093	0.384412	0.314618	0.617702	0.337375	0.579875	0.546617	0.908657	1.1104	1.02188	0.87834	0.911337	0.97922	0.788678
39702	AM857063	0	9		oocytes	1.11497	1.18623	1.15324	1.21867	1.23834	0.953721	1.4341	1.15257	1.16005	1.50734	1.72273	1.70896	1.71091	1.66232	1.72161	1.68971	1.58699
41164	AM865090	0	9		oocytes	1.5933	1.67054	1.57693	1.77303	1.61281	1.539	1.62488	1.68326	1.84728	1.64279	1.93702	1.99711	1.97692	2.09961	1.91584	2.10139	1.95417
41238	AM865274	0	9		oocytes	0.674398	0.630103	0.815282	0.69081	0.744737	0.751595	0.769619	0.766117	0.895055	0.828709	1.26176	1.2353	1.26283	1.22889	1.136	1.15643	1.25683
45117	EE677646	0	9		oocytes	1.97697	1.90792	1.97767	1.92407	1.97726	1.84128	2.14252	1.93798	2.1109	2.27351	2.56333	2.45833	2.42786	2.39264	2.61965	2.44034	2.34411
6351	CU995768	(sp:Q9H4G4) Golgi-associated plant pathogenesis-related protein 1 OS=Homo sapiens GN=GLIPR2 PE=1 SV=3	10		somatic	1.49263	1.41057	1.51685	1.38782	1.55741	1.6694	1.18299	1.38427	1.48511	1.09019	0.13987	0.351592	-0.12279	0.139666	0.27807	0.0794688	-0.143535
9054	CU684671	0	10		somatic	0.329018	0.334278	0.399781	0.368076	0.447644	0.537401	0.398725	0.357309	0.268463	-0.0185144	-0.0787354	-0.144423	-0.230501	-0.142227	-0.358386	-0.204843	-0.239297
9330	AM856767	0	10		somatic	1.62872	1.81266	1.49631	1.6266	1.45214	1.69418	1.06961	1.61869	1.47578	1.08685	-0.352174	-0.23856	-0.268772	-0.294208	-0.564902	-0.110024	-0.4218
10101	CU996159	0	10		oocytes	0.750733	0.687925	0.775256	0.850592	0.750017	0.645015	0.90898	0.814249	0.625159	0.412648	1.21576	1.13712	1.14311	1.0334	1.04533	1.14354	1.2453
11263	DW713912	0	10		somatic	-0.126365	-0.0687734	-0.184697	-0.084141	-0.0196288	0.236044	-0.402556	-0.228753	-0.0112645	-0.407551	-1.20488	-1.14284	-1.00309	-1.25074	-0.991711	-0.702379	-1.17323
11603	AM856373	0	10		somatic	1.20418	1.41767	1.18649	1.24096	0.895163	0.951489	0.888533	1.11335	1.12729	0.896967	0.351415	0.204057	0.631383	0.393836	0.349673	0.46192	0.480804
11893	FP002575	(sp:Q8BTM8) Filamin-A OS=Mus musculus GN=Flna PE=1 SV=4	10		somatic	0.949407	0.966826	0.790187	0.752995	0.551547	0.775668	0.539863	0.851261	0.681444	0.0668743	-0.507236	-0.217453	-0.407607	-0.477149	-0.580201	-0.558431	-0.369436
15147	AM868941	0	10		somatic	1.8074	1.84191	1.73545	1.69136	1.49286	1.69076	1.66547	1.75904	1.59473	1.33433	0.254493	0.475024	0.187607	0.229284	0.0851851	0.357743	0.00462078
16464	AM866288	0	10		somatic	1.80898	1.9156	1.78444	1.81238	1.66968	1.66881	1.63391	1.78742	1.75903	1.45317	1.1788	1.04911	1.29023	1.15403	1.17305	1.13992	1.28752
22655	AM867282	(sp:P50462) Cysteine and glycine-rich protein 3 OS=Mus musculus GN=Csrp3 PE=2 SV=1	10		somatic	1.29339	1.36427	1.16283	1.30931	1.26585	1.41831	1.72787	1.2385	1.08325	1.03772	-0.821948	0.0411381	-0.531345	-0.618748	-0.605201	-0.78296	-0.354456
27761	AM856388	PREDICTED: similar to thymosin beta [Nasonia vitripennis]	10		somatic	1.41133	1.62453	1.45748	1.40323	1.26288	1.38628	1.30827	1.43182	1.35629	1.15363	0.846318	0.828828	0.677033	0.959815	0.90586	0.880264	0.809897
31835	AM855215	0	10		somatic	1.52633	1.53678	1.50973	1.41072	1.26349	1.37767	1.52088	1.49168	1.42578	1.23191	0.251736	0.428855	0.534523	0.171205	0.67127	0.372289	0.0267072
31891	CU681570	0	10		somatic	1.22623	1.43945	1.31574	1.32114	0.991409	1.02274	1.06765	1.17155	1.13791	0.947726	0.530366	0.443328	0.323585	0.574897	0.461839	0.555101	0.618974
34044	AM856252	(sp:Q9W596) Microtubule-associated protein futsch OS=Drosophila melanogaster GN=futsch PE=1 SV=4	10		somatic	1.34989	1.47239	1.16991	1.2463	1.06614	1.1743	1.16901	1.23672	1.20675	1.04182	0.574291	0.590167	0.513229	0.726947	0.546893	0.597888	0.567787
35535	CU997354	predicted protein [Nematostella vectensis]	10		somatic	1.32898	1.45014	1.35094	1.34563	1.05153	1.29683	1.24314	1.29746	1.16635	0.990704	-0.557941	-0.2763	-0.620247	-0.458018	-0.658396	-0.437582	-0.84822
36345	FP004316	(sp:Q8VHX6) Filamin-C OS=Mus musculus GN=Flnc PE=1 SV=3	10		somatic	1.52374	1.80035	1.38513	1.5067	1.16065	1.45334	1.31683	1.58734	1.47107	0.837911	0.481682	0.636455	0.427939	0.374581	0.310288	0.399784	0.531609
38436	FP003903	(sp:Q8VHX6) Filamin-C OS=Mus musculus GN=Flnc PE=1 SV=3	10		somatic	1.08171	1.35967	0.985279	1.09521	0.696389	1.06969	0.730684	1.0458	1.11392	0.582181	-0.0318964	0.294908	-0.211558	-0.280769	-0.383901	-0.107962	-0.27906
38731	FP000131	(sp:Q8BTM8) Filamin-A OS=Mus musculus GN=Flna PE=1 SV=4	10		somatic	1.34467	1.59585	1.19863	1.33163	0.971245	1.20175	1.01204	1.42501	1.25646	0.671896	0.11219	0.33265	0.21395	0.0588755	-0.222621	0.0863843	0.227939
42290	CU999039	(sp:Q14315) Filamin-C OS=Homo sapiens GN=FLNC PE=1 SV=3	10		somatic	1.39241	1.66719	1.29348	1.43888	0.83577	1.2823	1.07402	1.46944	1.30023	0.674709	-0.221767	0.246532	-0.3404	-0.850129	-0.790329	-0.304281	-0.59301
44332	CU999937	(sp:Q9Y490) Talin-1 OS=Homo sapiens GN=TLN1 PE=1 SV=3	10		somatic	1.85743	1.89039	1.82013	1.8046	1.82326	1.95264	1.81372	1.90457	1.92638	1.68228	1.45997	1.60733	1.43839	1.34726	1.39881	1.31365	1.4797
