# Supplementary material for: Gametogenesis in the Pacific Oyster Crassostrea gigas: A Microarrays-Based Analysis Identifies Sex and Stage Specific Genes
Source: PLoS One. 2012 May 9;7(5):e36353. doi: 10.1371/journal.pone.0036353 (PMC3348941; doi:10.1371/journal.pone.0036353)
Supplement: File S4 — primer sequences. The expression of 14 genes has been measured by real time qPCR. For each gene, are provided: the Genbank accession number (Genbank Acc), the description as uploaded from Sigenae (http://www.sigenae.org), the cluster where the gene was identified (cluster), its main expression profile (expression; st0: stage 0; M+F: males and females; M: males; F: females), the primer sequence (seq), its length (length), Reverse or Forward (L vs R), its melting temperature (Tm), the percentage of GC (GC%), the product size and the primer pair efficiency (Efficiency (%)). (XLS) [file pone.0036353.s004.xls]

## Sheet: Feuil1
Genbank Acc	Description	Cluster	Expression	seq	length	L vs R	Tm	GC%	product size	Efficiency (%)
CU686276	(sp:Q9Y115) UNC93-like protein OS=Drosophila melanogaster GN=CG4928 PE=2 SV=1	cl1	st0	GACCTATAACCTCACTTAGA	20	LEFT	59.82	40.00	119	107.1
				TAAAGAGCAGAAGAGCTA	18	RIGHT	59.72	38.89
AM861527	(sp:O43663) Protein regulator of cytokinesis 1 OS=Homo sapiens GN=PRC1 PE=1 SV=2	cl8	M + F	AATGTCAGTAGTTGAAGACT	20	LEFT	59.76	35.00	95	90.9
				CGCTGATAATCTACTATACC	20	RIGHT	60.77	40.00
AM859057	(sp:Q9VGI8) Bloom syndrome protein homolog OS=Drosophila melanogaster GN=mus309 PE=1 SV=1	cl8	M + F	GACTACTCAGGAAGTTAGTG	20	LEFT	60.04	45.00	108	98.9
				ACATCATTAGCTTTAGGTC	19	RIGHT	60.53	36.84
CU683817	(sp:P13952) G2/mitotic-specific cyclin-B OS=Spisula solidissima PE=2 SV=1	cl9	M + F	ATATCAGGATCTTTTATCTG	20	LEFT	59.79	30.00	118	102
				ATGTTTCCAAGTATCAACT	19	RIGHT	60.49	31.58
AM862170	(sp:P49454) Centromere protein F OS=Homo sapiens GN=CENPF PE=1 SV=2	cl8	M + F	GACCAGGTAGAAAAACTAA	19	LEFT	60.69	36.84	96	108.6
				CTTCTACTTTTCTCTTTTGT	20	RIGHT	59.60	30.00
AM864807	0	cl5	M	TGCTCCTATGTGGTAATA	18	LEFT	60.64	38.89	89	109.2
				GATCTTTGTCTTTTTATCTC	20	RIGHT	59.50	30.00
AM857898	0	cl5	M	TATTCACAGTATTGGTTATG	20	LEFT	59.75	30.00	116	115.6
				GACCTTCTTTCTTTTTATC	19	RIGHT	59.49	31.58
EF219429	hypothetical protein BRAFLDRAFT_118409 [Branchiostoma floridae]	cl5	M	TATGCAGTAGTGAAATCTG	19	LEFT	60.44	36.84	93	105.8
				GCTTAGTTGTAGGTAGTTTC	20	RIGHT	59.96	40.00
DW713865	(sp:Q28DR4) Histone H4 OS=Xenopus tropicalis GN=TGas006m08.1 PE=3 SV=1	cl6	M	ATGCTCTGTGTATGTGAC	18	LEFT	59.97	44.44	98	109.3
				GTTAAACGTATCTCTGGAC	19	RIGHT	60.70	42.11
CX069168	(sp:P05690) Vitellogenin-2 OS=Caenorhabditis elegans GN=vit-2 PE=1 SV=5	cl4	F	AGTCAGTGTAAACCAGTG	18	LEFT	59.34	44.44	101	87.5
				CTTGAAGCTATCTCTCTCTA	20	RIGHT	60.34	40.00
AB084783	(sp:P18948) Vitellogenin-6 OS=Caenorhabditis elegans GN=vit-6 PE=1 SV=5	cl4	F	GAAGTTTACGTGAGAAGAC	19	LEFT	60.73	42.11	95	99.3
				TAGAAGTCTCTGAAGAACAG	20	RIGHT	60.67	40.00
AM860211	(sp:Q6VFT5) Forkhead box protein L2 OS=Oryctolagus cuniculus GN=FOXL2 PE=4 SV=1	cl4	F	GAAGAAGAATTTGTAGAGAC	20	LEFT	59.34	35.00	114	100.8
				CTCAGGATCTGTATATTTGT	20	RIGHT	60.38	35.00
CU994694	(sp:P60323) Nanos homolog 3 OS=Homo sapiens GN=NANOS3 PE=2 SV=1	cl4	F	AATCTCGCAACTATATCTC	19	LEFT	60.58	36.84	114	111.4
				GTCATCAAGGATCTCTATAA	20	RIGHT	60.36	35.00
CU996984	(sp:P25183) Regulator of chromosome condensation OS=Xenopus laevis GN=rcc1 PE=2 SV=1	cl3	F	AAACTACAGATTTTGCTCT	19	LEFT	60.34	31.58	108	109.4
				GATCACTTTATTGGTGTCT	19	RIGHT	60.71	36.84
